# Supplementary material for: Transcriptome and metabolome analyses reveal the regulatory role of MdPYL9 in drought resistance in apple
Source: BMC Plant Biol. 2024 May 24;24:452. doi: 10.1186/s12870-024-05146-w (PMC11118111; doi:10.1186/s12870-024-05146-w)
Supplement: Supplementary file 1 — Supplementary Material 1: Supplementary Table S1. qRT-PCR primers in this study. [file 12870_2024_5146_MOESM1_ESM.xlsx]

## Sheet: Supplementary Table S1 qRT-PCR 
Supplementary Table S1 qRT-PCR primers
Gene name	Primer-Sense	Primer-Antisense
MD12G1078200	GACCTGGATCTCGTTGGAGC	TCGCAGCCAACATTAACGGA
MD01G1233400	GTCTACAACGGGTCGGCTTT	ATCATGCATTCGCTTCCGCC
MD16G1131400	AGGTGCTGAACGACCAAACC	CGTGCTGGCTTGTAGACTG
MD01G1167300	GGCTGCACAGAAAAATGCTGA	GAGGTCACTGCCGCTACAAA
MD09G1137200	ATGCGGGAGAGTTGTGGATG	TGCCGATAACACCCCAACAA
MD01G1040200	TTGAAGGACGACCAGACCCT	AAGCCCCTCACTACCAACAC
MD04G1003000	ACAGACTGCGTTGTTTGCCT	CACGCCGACACCTTAACCAA
MD13G1285100	ATGCTGGGAATGCTGTGTTG	AAAATAAGCGGCAATGGGGG
MD04G1003400	CCTCGCAACAGTGAAGCTGA	CAGTGAACAGCCCGCCTTTA
MD05G1209700	CAATCACAACCACCCATCATCC	CCTCATGGACACTCTTCCGT
MD04G1003300	CCGAGGGAGTAAATTTGAGCATAA	CCATCCAAGACGGAAAGCAGT
MD01G1167300	TATGGAGTGGGAGCAGGAGT	TTCGGCACGGGTTTTGTAAG
MD04G1167000	TAGTGGGAGGGTGGGACTTG	CGAGGAGTGAAGGAGTTGTGG
MD01G1202100	AGAAGCGAGGTCCTAAGTTTTCT	CATCATGCTTGCGCTTGTCC
MD07G1309000	AAATGGGGGCGTATTGAGGT	AGCTGCCAAGCGGTGC
MD01G1217800	ATCCACCTGGGGGCGAC	TGGCTGAGAACAAACCCAGAT
MD13G1148300	CGTGTTGGTTGTAGGAGGGG	AATCCGTCTCAATCCGCTCA
β-Actin	GGATTTGCTGGTGATGATGCT	AGTTGCTCACTATGCCGTGCT
