# Supplementary material for: Transcriptome and metabolome analyses reveal the regulatory role of MdPYL9 in drought resistance in apple
Source: BMC Plant Biol. 2024 May 24;24:452. doi: 10.1186/s12870-024-05146-w (PMC11118111; doi:10.1186/s12870-024-05146-w)
Supplement: Supplementary file 2 — Supplementary Material 2: Supplementary Table S2. Transcriptome sequencing data and quality assessment. [file 12870_2024_5146_MOESM2_ESM.xlsx]

## Sheet: Supplementary Table S2 Transcri
Supplementary Table S2 Transcriptome sequencing data and quality assessment
Sample	Raw Reads	Clean Reads	Clean Base(G)	Error Rate (%)	Q20(%)	Q30(%)	GC Content (%)
WT-CK-1	52712726	49273754	7.39	0.03	97.8	93.66	45.96
WT-CK-2	43326002	41332460	6.2	0.03	97.94	93.93	45.02
WT-CK-3	48643392	45473940	6.82	0.03	97.9	93.92	45.97
WT-D-1	52612300	49125668	7.37	0.03	97.87	93.84	45.32
WT-D-2	47894562	45576668	6.84	0.03	97.67	93.36	45.57
WT-D-3	48588052	46644822	7	0.03	97.7	93.45	45.11
OE-CK-1	46974246	44982334	6.75	0.03	97.95	94.01	45.23
OE-CK-2	48059012	46901052	7.04	0.03	97.91	93.92	46.02
OE-CK-3	48030046	46338830	6.95	0.03	97.79	93.64	45.4
OE-D-1	43844378	42459988	6.37	0.03	97.82	93.66	45.16
OE-D-2	49351864	47357720	7.1	0.03	97.96	94	44.83
OE-D-3	47982768	46826434	7.02	0.03	97.86	93.8	45.98
Note: WT-CK and OE-CK represent control and transgenic plants under normal treatment, respectively. WT-D and OE-D represent control and transgenic plants under drought stress, respectively. The numbers 1, 2, and 3 after the sample indicate the three biological replicates of each same treatment; the same below.
