# Supplementary material for: Transcriptome and metabolome analyses reveal the regulatory role of MdPYL9 in drought resistance in apple
Source: BMC Plant Biol. 2024 May 24;24:452. doi: 10.1186/s12870-024-05146-w (PMC11118111; doi:10.1186/s12870-024-05146-w)
Supplement: Supplementary file 3 — Supplementary Material 3: Supplementary Table S3. Differentially expressed genes in the OE-CK_vs_OE-D comparison. [file 12870_2024_5146_MOESM3_ESM.xlsx]

## Sheet: Supplementary Table S3 Differe
Supplementary Table S3 Differentially expressed genes in the OE-CK_vs_OE-D comparison
ID	log2FoldChange	pvalue	regulated
MD04G1003400	-2.38656521152585	5.08099e-82	down
MD04G1003300	-3.40048592505232	2.25904e-81	down
MD01G1208700	-2.42043	1.09549e-60	down
MD17G1226100	-3.19932	2.18609e-59	down
MD04G1096200	-2.40444688758012	1.91337e-58	down
MD03G1001100	-2.01506	1.17644e-55	down
MD13G1285100	-2.2002313977758	9.23211e-54	down
MD17G1226000	-2.49416	4.10876e-53	down
MD06G1071600	-2.71636	4.6912e-51	down
MD04G1216300	-2.04075	9.19807e-50	down
MD07G1279100	-2.00092	3.15337e-48	down
MD07G1309000	-2.47786	2.29598e-47	down
MD14G1150400	-3.81079	1.59101e-46	down
MD00G1037100	-2.61237	1.84702e-46	down
MD10G1316100	-2.5847	5.64832e-46	down
novel.7747	-2.67523	3.293e-43	down
MD08G1178000	-1.71031	4.7428e-43	down
MD12G1215200	-2.17941	6.36541e-41	down
MD15G1024100	-1.54944	2.58178e-39	down
MD15G1057700	-2.8792	9.496e-39	down
MD17G1020300	-1.87126	2.18207e-38	down
MD04G1003000	-1.97797102318948	3.73601e-38	down
MD14G1210700	-2.53426	5.93912e-38	down
MD15G1443700	-2.8277	4.83194e-37	down
MD13G1148300	1.59329	5.41277e-37	up
MD15G1363500	-2.02645	4.36239e-36	down
MD07G1279200	-1.61494	1.89889e-35	down
MD01G1236300	-2.75056	6.30099e-35	down
MD02G1132200	-2.39051	1.29536e-34	down
MD12G1116700	-1.84242	3.8618e-34	down
MD05G1351400	1.28225	7.28075e-32	up
MD17G1225700	-1.87977	1.6914e-31	down
MD06G1201600	-2.06634	2.00528e-29	down
MD01G1040200	-13.4214	3.47176e-29	down
MD00G1072500	-2.0869	9.41157e-29	down
MD10G1171800	1.34388	3.18056e-28	up
MD01G1167300	-2.15265478485215	3.33983e-28	down
MD10G1311100	-1.84935	3.82028e-28	down
MD05G1335600	-2.21809	7.84383e-28	down
MD15G1436100	-2.99818	8.24432e-28	down
MD06G1134100	-1.93441	3.16085e-27	down
novel.13849	-4.21387	3.42052e-27	down
MD02G1005800	-1.87557	1.01144e-26	down
MD02G1067400	2.43781	1.06851e-24	up
MD06G1036600	-2.03299	9.33902e-24	down
MD12G1239400	1.6602	4.15848e-23	up
MD15G1095300	-2.54838	6.18396e-23	down
MD15G1199200	2.16681	6.86703e-23	up
MD09G1178600	1.43727	1.08096e-22	up
MD14G1132200	-1.12852	6.89343e-22	down
MD13G1153500	-1.48459	6.92815e-22	down
MD09G1051800	-1.35353	1.10535e-21	down
MD15G1353800	-1.34208	3.29219e-21	down
MD05G1215200	1.12348	4.02476e-21	up
MD03G1136800	1.23937	6.48154e-21	up
MD05G1073200	2.43777	6.97192e-21	up
MD08G1168600	-1.47038	8.30929e-21	down
MD13G1124300	-2.61282	1.02035e-20	down
MD17G1151000	-1.19932	6.69498e-20	down
MD14G1086600	-2.99068	8.22042e-20	down
MD05G1036500	-1.34957	1.20626e-19	down
MD04G1022400	-1.32132	1.34176e-19	down
MD09G1212600	-1.40591	2.95343e-19	down
MD03G1066000	-1.06803	3.23497e-19	down
MD03G1259200	-2.20407	3.30326e-19	down
novel.4633	-1.12012	3.81979e-19	down
MD13G1109600	-1.03924	4.08587e-19	down
MD07G1153200	-2.26486	6.17339e-19	down
MD16G1117600	1.0711	1.30748e-18	up
MD14G1210600	-1.4338	2.0864e-18	down
MD15G1095200	-1.97032	2.38592e-18	down
MD05G1305700	-1.92312	6.13423e-18	down
novel.8616	-10.7564	6.97513e-18	down
MD02G1079200	1.53896	9.75578e-18	up
MD09G1130600	-1.3462	1.59745e-17	down
MD11G1074400	-7.04284	2.8747e-17	down
MD07G1233400	MD01G1167300	5.79189e-17	down
MD09G1292900	1.19222	6.99959e-17	up
MD09G1062600	-1.1543	1.10214e-16	down
MD04G1216200	-1.55317	1.56189e-16	down
MD16G1119000	-1.69666	1.92981e-16	down
MD07G1266500	-1.45488	2.01266e-16	down
MD08G1249100	-3.60095	3.96559e-16	down
MD07G1298000	-1.3768	5.5827e-16	down
MD13G1200600	-1.34093	5.89622e-16	down
MD15G1365400	-1.81948	8.883e-16	down
MD12G1178200	1.68078	1.33273e-15	up
MD05G1209700	-2.48933	1.48733e-15	down
MD12G1099800	-1.4881	1.90274e-15	down
MD13G1025900	-2.91351	3.70551e-15	down
MD06G1024500	1.26161	6.16589e-15	up
MD10G1289200	-1.55128	6.27135e-15	down
MD00G1179100	-1.69453	7.58957e-15	down
MD16G1129900	1.58394	8.35008e-15	up
MD11G1052900	-1.98234	1.48293e-14	down
MD03G1146400	-9.92767	2.31576e-14	down
MD17G1099800	1.13163	3.8952e-14	up
MD07G1291200	-1.37197	3.91394e-14	down
MD05G1103600	-1.40077	5.53282e-14	down
MD05G1183400	-5.27622	5.59872e-14	down
MD03G1298400	-3.01423	6.59088e-14	down
MD12G1125600	-1.07963	7.75017e-14	down
MD03G1069500	1.09125	1.69349e-13	up
MD15G1372600	-1.16939	2.32386e-13	down
MD15G1053800	-1.26691	2.55625e-13	down
MD06G1060300	-2.72495	3.34321e-13	down
MD04G1081900	-1.12803	4.26494e-13	down
MD05G1109100	-1.20149	4.52951e-13	down
MD16G1096300	-1.40109	4.87749e-13	down
MD14G1031200	-2.11623	7.88074e-13	down
MD12G1145000	-1.53621	1.02504e-12	down
MD01G1078900	1.2212	1.11694e-12	up
MD07G1237000	-1.46254	1.15034e-12	down
MD10G1171200	-2.77281	1.25927e-12	down
MD03G1083100	1.39383	1.87331e-12	up
MD15G1332900	-1.37176	1.87339e-12	down
MD17G1281900	1.04803	2.13163e-12	up
MD09G1211600	-2.50013	2.1616e-12	down
MD06G1177100	-1.84136	2.17488e-12	down
MD01G1175600	1.11385	2.74241e-12	up
MD15G1246200	-1.13253	3.4737e-12	down
MD16G1071900	-1.89624	4.79635e-12	down
MD12G1178600	1.92682	6.24085e-12	up
MD11G1258400	1.27124	6.82688e-12	up
MD07G1210700	-3.52901	6.88931e-12	down
MD02G1131800	1.32467	7.0143e-12	up
MD02G1030300	-1.15902	8.70519e-12	down
MD01G1059700	-1.01828	9.13249e-12	down
MD16G1032300	-1.65738	9.7788e-12	down
MD03G1288200	-1.53127	1.16781e-11	down
MD06G1016200	-1.65544	1.48206e-11	down
MD00G1179200	-1.19006	1.60966e-11	down
MD13G1081900	-2.46243	1.67896e-11	down
MD07G1289700	-1.49868	1.69201e-11	down
MD07G1186300	-1.73903	1.88374e-11	down
MD16G1108600	-2.32056	2.09248e-11	down
MD07G1248700	1.8352	2.68079e-11	up
MD10G1077900	1.71192	2.71861e-11	up
MD15G1248200	1.20092	3.31238e-11	up
MD16G1202300	-1.04704	3.35912e-11	down
MD15G1278400	-1.16064	4.10093e-11	down
MD15G1329000	-1.25841	4.26527e-11	down
MD05G1063400	-1.46355	4.57358e-11	down
MD01G1234400	-3.48925	5.04189e-11	down
MD17G1280400	-2.20076	5.4425e-11	down
MD04G1146900	-2.8027	5.7171e-11	down
MD16G1000300	1.0352	9.31657e-11	up
MD07G1253800	-2.67474	1.07733e-10	down
MD03G1282700	1.20064	1.07775e-10	up
MD06G1008700	1.00514	1.17089e-10	up
MD10G1298500	-1.97579	1.20189e-10	down
MD01G1126500	-1.08989	1.28042e-10	down
MD01G1087300	1.43017	1.43222e-10	up
MD07G1306900	-1.91351	1.59997e-10	down
MD17G1272100	-8.64159	1.61306e-10	down
MD10G1316300	-1.9826	2.30692e-10	down
MD16G1192600	-1.27734	2.5569e-10	down
MD15G1016500	1.24629	3.34936e-10	up
MD09G1255700	-1.86359	4.57826e-10	down
MD01G1050900	1.52255	4.81797e-10	up
MD02G1013500	1.10632	4.87549e-10	up
MD02G1118100	-1.79172	6.14156e-10	down
MD03G1266300	-1.03934	7.15327e-10	down
novel.7745	-4.48504	7.73721e-10	down
MD15G1222300	-2.44796	7.79003e-10	down
MD10G1076500	1.19031	7.87551e-10	up
MD06G1195100	-2.66271	8.22369e-10	down
MD01G1144200	-1.76829	8.4064e-10	down
MD17G1155800	-2.17627	8.55797e-10	down
MD02G1274000	-1.28891	9.81637e-10	down
MD09G1252200	1.19372	1.21479e-09	up
MD04G1064700	-1.74651	1.27333e-09	down
novel.13928	1.54952	1.38946e-09	up
MD09G1256000	-1.54188	2.47503e-09	down
MD07G1210400	-1.23442	2.51032e-09	down
MD16G1108700	1.43098	2.79789e-09	up
MD02G1319500	1.2472	2.80043e-09	up
MD16G1133900	1.14298	3.16127e-09	up
MD15G1189900	1.92218	3.40391e-09	up
MD05G1311900	1.11212	3.48801e-09	up
MD02G1207300	-1.08507	3.50601e-09	down
MD12G1241100	1.33098	3.97361e-09	up
MD17G1241200	-1.12681	4.28468e-09	down
MD15G1021000	1.40177	4.45409e-09	up
MD06G1227300	-1.79031	4.55712e-09	down
MD09G1162800	2.0373	4.76945e-09	up
MD17G1218300	1.45978	5.41884e-09	up
MD02G1205300	-1.06104	5.9271e-09	down
MD14G1054700	-1.30041	5.98089e-09	down
MD09G1030800	1.84782	6.29732e-09	up
MD04G1018400	-2.46691	8.40817e-09	down
MD05G1129900	1.15555	8.87981e-09	up
MD06G1200300	1.31351	1.14629e-08	up
MD01G1073600	-1.16283	1.14781e-08	down
MD10G1120200	1.1796	1.27462e-08	up
MD13G1070200	1.84856	1.40572e-08	up
MD01G1196100	1.12374	1.43952e-08	up
MD16G1265000	1.15916	1.66415e-08	up
novel.8206	-2.30856	1.94894e-08	down
MD15G1264200	1.10975	1.96817e-08	up
MD17G1167200	-1.13744	2.07991e-08	down
MD10G1275100	1.35746	2.21673e-08	up
MD04G1064200	-1.65071	3.3134e-08	down
MD10G1316400	-2.75742	3.45458e-08	down
MD17G1009900	-1.46192	3.53548e-08	down
MD15G1275500	-2.00328	3.63374e-08	down
MD08G1188900	-1.06271	3.80486e-08	down
MD14G1183300	-1.78403	3.91473e-08	down
MD03G1250300	-1.61281	4.95909e-08	down
MD13G1129300	1.02312	5.08549e-08	up
MD05G1310300	-1.44207	5.46745e-08	down
MD00G1172100	-1.19055	5.53659e-08	down
MD09G1032300	1.02787	5.78257e-08	up
MD06G1166200	-1.16601	6.7578e-08	down
MD15G1171800	-1.1041	6.8015e-08	down
MD01G1106900	-1.00106	8.33145e-08	down
MD16G1158300	1.81921	9.04495e-08	up
MD12G1055300	-1.47568	9.83152e-08	down
MD13G1185600	1.61935	1.04281e-07	up
MD16G1132100	1.42478	1.05463e-07	up
MD13G1057000	-2.08435	1.23674e-07	down
MD08G1064100	-4.15608	1.56093e-07	down
MD03G1072800	-1.04808	1.57192e-07	down
MD08G1124200	-2.63312	1.65057e-07	down
MD13G1236100	-1.66536	1.85031e-07	down
MD05G1102900	-1.15111	2.23732e-07	down
MD03G1288700	-1.62028	2.50138e-07	down
MD07G1175200	-1.33658	2.60117e-07	down
MD11G1078900	-1.30606	2.73639e-07	down
novel.8205	2.5727	2.87169e-07	up
MD12G1089500	-1.57251	3.07821e-07	down
MD09G1006500	-1.89183	3.21446e-07	down
MD08G1218900	-1.57796	3.28639e-07	down
MD16G1247600	1.11138	3.4355e-07	up
MD09G1145600	-1.01473	3.5843e-07	down
MD08G1038300	-3.89609	3.86608e-07	down
MD11G1241700	1.00073	4.75785e-07	up
MD07G1034400	1.91067	5.50167e-07	up
MD04G1204600	1.05846	5.84932e-07	up
MD15G1127900	-1.08971	5.97121e-07	down
MD08G1068000	-2.91071	6.2602e-07	down
MD04G1224400	1.13159	6.69503e-07	up
MD03G1223900	1.07526	7.43642e-07	up
MD09G1176500	-1.06192	7.54841e-07	down
MD11G1091200	1.02796	8.73105e-07	up
MD11G1099000	-1.426	8.76542e-07	down
MD01G1150100	1.2899	1.05401e-06	up
MD13G1123300	-4.00541	1.23988e-06	down
MD04G1187400	-1.18445	1.24148e-06	down
MD03G1258300	-1.46871	1.25336e-06	down
MD08G1116700	1.08816	1.34764e-06	up
MD14G1194100	-1.50421	1.50759e-06	down
MD06G1161300	1.7485	1.51802e-06	up
MD15G1073900	-2.1078	1.62848e-06	down
MD17G1153400	2.37474	1.94187e-06	up
MD17G1223100	1.25331	1.99441e-06	up
MD16G1273400	-1.17108	2.03844e-06	down
novel.8207	-1.88158	2.05389e-06	down
MD17G1084900	1.31801	2.24621e-06	up
MD09G1142500	-3.07813	2.26509e-06	down
MD00G1076100	-1.75733	2.30088e-06	down
MD05G1109800	1.09144	2.33883e-06	up
MD12G1218200	-1.26465	2.48521e-06	down
MD06G1201700	-1.37824	2.99311e-06	down
MD07G1233700	1.10735	3.49903e-06	up
MD13G1060200	-1.21595	3.53779e-06	down
MD02G1021400	3.15482	3.68366e-06	up
MD12G1180600	-1.45381	3.78683e-06	down
MD02G1180400	-1.01878	3.82018e-06	down
MD08G1028600	-1.02912	4.03298e-06	down
MD15G1158100	-1.07965	4.16382e-06	down
MD12G1201100	-1.01935	4.62323e-06	down
MD00G1221400	-1.36499	5.12398e-06	down
MD12G1143900	-1.11286	5.19223e-06	down
MD15G1364700	-3.63336	5.41161e-06	down
MD11G1203500	-1.52223	5.79325e-06	down
MD06G1215800	1.00576	5.81129e-06	up
MD04G1191200	1.48675	6.25474e-06	up
MD03G1070900	1.4135	6.82248e-06	up
MD00G1142600	1.02308	7.07481e-06	up
MD04G1047700	-1.43235	7.08457e-06	down
novel.6863	-1.66951	7.73909e-06	down
MD01G1234100	-1.03726	7.75514e-06	down
MD03G1090200	1.12618	7.93763e-06	up
MD05G1240300	-2.21498	8.632e-06	down
MD06G1150400	-1.34985	9.32366e-06	down
MD15G1057800	-1.15129	9.84884e-06	down
MD14G1239400	1.22927	9.96172e-06	up
MD17G1180700	-1.19922	1.03894e-05	down
MD16G1091300	-1.20541	1.07171e-05	down
MD08G1242900	-1.60181	1.27188e-05	down
MD03G1069400	1.90724	1.31401e-05	up
MD15G1223200	-1.03907	1.38892e-05	down
MD00G1130600	-2.38747	1.39819e-05	down
MD11G1022600	-1.07035	1.40872e-05	down
MD15G1038200	-1.26169	1.47489e-05	down
MD06G1208300	-1.56266	1.63157e-05	down
MD02G1034100	1.117	1.6657e-05	up
MD05G1320800	-1.28575	1.74987e-05	down
MD15G1046200	-1.45337	1.88942e-05	down
MD08G1126500	-1.90486	1.92937e-05	down
novel.11370	-1.83237	2.16363e-05	down
novel.7552	-1.11993	2.37224e-05	down
MD10G1302700	1.26587	2.44865e-05	up
MD17G1016700	-1.21149	2.51124e-05	down
MD09G1168900	-1.02833	2.51408e-05	down
MD13G1204700	1.24854	2.8612e-05	up
MD13G1084900	-1.45872	2.9135e-05	down
MD07G1306300	-1.05994	3.06329e-05	down
MD04G1117800	-1.95459	3.1111e-05	down
MD01G1220400	-1.05216	3.22431e-05	down
MD10G1309900	2.06376	3.41636e-05	up
MD10G1295800	1.10516	3.62229e-05	up
MD03G1240600	-1.08953	3.66724e-05	down
MD14G1086500	-2.10886	3.73494e-05	down
MD14G1077400	1.33081	3.98961e-05	up
MD10G1334500	-1.15528	4.07406e-05	down
MD07G1106900	-1.38519	4.2396e-05	down
MD05G1065100	1.20603	4.27087e-05	up
MD08G1127700	1.03452	4.32707e-05	up
MD12G1257000	-1.39687	4.34005e-05	down
MD09G1144400	1.27595	4.87793e-05	up
MD03G1273300	-1.03288	5.59935e-05	down
MD03G1268700	-1.10613	5.68965e-05	down
MD16G1283700	-1.13114	5.73708e-05	down
MD05G1188400	-1.04129	5.99025e-05	down
MD03G1179200	-1.71822	6.5378e-05	down
MD16G1138000	-1.37195	6.5528e-05	down
MD13G1044200	2.17294	6.84903e-05	up
MD05G1328900	1.83101	7.17704e-05	up
novel.12511	1.36229	7.265e-05	up
MD12G1161000	-1.27774	7.37181e-05	down
MD13G1034200	1.57023	7.44808e-05	up
MD04G1183100	1.1438	7.86316e-05	up
MD01G1059600	-1.27604	8.22561e-05	down
novel.4959	-1.126	9.2315e-05	down
MD04G1104900	-1.04248	9.79896e-05	down
MD15G1150900	2.92225	9.90515e-05	up
MD04G1173600	1.16479	0.000101672	up
novel.62	-1.43533	0.000103455	down
MD01G1177400	1.11634	0.000120108	up
MD13G1025600	-1.92783	0.000123771	down
MD11G1298900	-1.82515	0.000139925	down
MD11G1315600	1.03708	0.000148399	up
MD08G1093800	1.89531	0.000151059	up
MD14G1015000	1.08653	0.000151126	up
MD06G1016500	-1.38135	0.000151426	down
MD16G1161000	1.48061	0.00015199	up
MD02G1224000	1.03174	0.000155859	up
MD03G1134800	-1.51395	0.000160731	down
MD16G1136900	1.1358	0.000162638	up
MD03G1120500	1.24304	0.000173189	up
MD05G1215300	3.38853	0.000178371	up
MD03G1088100	1.00277	0.000185489	up
MD10G1291400	1.56114	0.000189104	up
MD10G1328500	1.07064	0.000189445	up
MD06G1178000	-1.16839	0.000203149	down
MD03G1050900	-1.90322	0.000204652	down
MD12G1190400	1.55234	0.000210006	up
MD11G1006600	-2.31482	0.000212759	down
MD00G1092900	1.78579	0.000214027	up
MD05G1314500	1.05474	0.000217185	up
MD02G1172100	1.05856	0.000219472	up
MD05G1336400	1.41761	0.000222141	up
MD03G1140300	-1.02318	0.000223599	down
MD03G1059200	1.14263	0.000229727	up
MD11G1219900	-1.64831	0.000232932	down
MD01G1045900	-1.09125	0.000236261	down
MD08G1106800	-1.05826	0.000238075	down
MD08G1232200	-3.43657	0.000247234	down
MD09G1121700	-1.2121	0.000251997	down
MD11G1070800	1.09929	0.000252646	up
MD10G1079800	1.23687	0.000257995	up
MD02G1286900	-1.05181	0.000258655	down
MD15G1331300	-1.03426	0.000261046	down
MD05G1095600	-1.29002	0.000270245	down
MD16G1127400	1.28872	0.00027088	up
MD05G1033800	-1.12715	0.000274189	down
MD09G1253000	1.15594	0.000277463	up
MD15G1430300	-1.18324	0.00028048	down
MD02G1306200	1.70449	0.000283086	up
MD01G1153600	2.29924	0.000284894	up
MD07G1126400	-1.28388	0.000285276	down
MD10G1310500	1.60548	0.000301857	up
MD07G1198900	1.04024	0.000303744	up
MD07G1299900	-1.62725	0.000324333	down
MD01G1167600	-1.85275	0.000328385	down
MD00G1181400	1.76603	0.000338031	up
novel.15604	2.60857	0.000338346	up
MD05G1302800	-2.54143	0.000338698	down
MD14G1125500	-1.34142	0.000360665	down
MD11G1052600	-1.51651	0.000373267	down
MD05G1052100	2.3756	0.000377616	up
MD11G1189000	-1.20493	0.000383791	down
MD09G1233400	1.03155	0.000387985	up
MD04G1103900	-1.54848	0.000394619	down
MD00G1105300	2.15061	0.000405999	up
MD17G1225900	-3.0801	0.00041243	down
novel.14046	1.10137	0.000413354	up
MD13G1009300	2.86055	0.000414099	up
MD02G1209700	1.45998	0.000416161	up
MD10G1331200	-1.47069	0.000441755	down
MD15G1391000	-1.34849	0.000445997	down
MD09G1032200	-1.418	0.000446923	down
MD17G1063600	-1.018	0.000473636	down
MD13G1203400	-1.81174	0.00047599	down
MD11G1171100	2.40199	0.000481858	up
MD08G1048900	-1.70688	0.000494252	down
MD16G1164700	-1.0211	0.000499205	down
MD17G1045300	-1.13775	0.000501662	down
MD04G1187200	-1.33745	0.000511208	down
MD16G1253900	1.61183	0.000523272	up
MD15G1237100	-1.77332	0.000525271	down
MD04G1212100	1.44699	0.000531599	up
MD08G1132400	-1.12645	0.000549519	down
MD10G1299300	-1.44878	0.000555023	down
MD07G1248400	-1.13018	0.000569991	down
MD07G1108800	-1.63712	0.000570559	down
MD17G1099500	2.14128	0.000598691	up
MD15G1062500	1.62823	0.000604782	up
MD03G1040600	-1.38403	0.000607708	down
MD09G1219100	-1.7366	0.00065412	down
MD09G1073300	-1.495	0.000661433	down
MD11G1212000	-1.61959	0.000664113	down
MD16G1109500	-2.62306	0.000665184	down
MD03G1139200	-1.13121	0.000681311	down
MD05G1262600	1.1204	0.00069773	up
MD03G1072900	-1.12379	0.000707485	down
novel.4086	1.47639	0.000723895	up
MD16G1047500	1.10977	0.000724482	up
novel.6671	2.20732	0.000743975	up
MD10G1324400	-1.39403	0.000758011	down
MD00G1077800	-1.21858	0.000759927	down
MD03G1020200	-1.1056	0.000765804	down
MD10G1315000	1.60831	0.000786774	up
MD00G1185500	1.06223	0.000831544	up
MD13G1035300	-1.50756	0.000861304	down
MD04G1161900	-1.24628	0.000868571	down
MD02G1066200	-1.15118	0.000884574	down
MD03G1081800	-1.2442	0.000906027	down
MD15G1340700	1.06387	0.000919833	up
MD15G1312200	-1.20088	0.000930718	down
MD09G1201500	1.59713	0.000943802	up
MD06G1182400	1.21137	0.000954769	up
MD02G1066400	-1.24375	0.000961046	down
MD10G1310600	1.05639	0.000964383	up
MD12G1034200	-1.34199	0.000971787	down
novel.6864	-1.10829	0.000975608	down
MD10G1260700	1.82025	0.00100736	up
MD15G1438500	-1.51349	0.00101651	down
MD05G1356800	1.06896	0.00103781	up
MD16G1088600	3.34117	0.00106924	up
MD05G1248100	-1.74283	0.00107669	down
MD05G1346500	1.41013	0.00118087	up
MD02G1244000	-1.20304	0.00120593	down
MD08G1186000	1.03751	0.00120739	up
MD03G1143800	-1.26367	0.00120836	down
MD11G1097900	1.7426	0.00121244	up
MD03G1020000	-1.23186	0.00124663	down
novel.15462	1.58761	0.00125836	up
MD11G1138100	-1.41679	0.00127204	down
MD16G1020300	1.3479	0.00127464	up
MD10G1078900	-1.63205	0.00127574	down
MD13G1013800	-2.99842	0.00130758	down
MD09G1287500	-1.03792	0.00132135	down
MD02G1131900	1.18925	0.00132534	up
MD04G1063300	-1.74385	0.0013408	down
MD05G1317200	-1.26766	0.00140803	down
MD09G1200500	2.01304	0.0014376	up
MD11G1031700	-1.49626	0.00145499	down
MD02G1153000	-1.15718	0.00152131	down
MD05G1176500	-1.03952	0.00158008	down
MD10G1147000	-1.14204	0.00159112	down
MD13G1086300	1.23574	0.00160299	up
novel.6610	-1.17646	0.00160547	down
MD13G1210200	-1.27117	0.00162043	down
MD08G1068400	-3.05386	0.00163526	down
MD02G1275900	-1.04504	0.00171061	down
MD14G1083800	1.97248	0.00171579	up
MD05G1095300	-1.40905	0.00171791	down
MD05G1274700	-1.27497	0.0017931	down
MD17G1058100	-1.09382	0.0018046	down
MD03G1005900	-1.04748	0.00180735	down
MD13G1184800	1.59287	0.00181281	up
MD12G1109400	-1.3472	0.00181532	down
MD03G1042100	1.25019	0.00183017	up
MD04G1129800	1.01617	0.00185158	up
MD10G1123400	1.0972	0.00186081	up
MD15G1046400	-1.34094	0.00186655	down
MD15G1298300	1.13491	0.00186708	up
MD12G1262700	1.2977	0.0019319	up
MD09G1259000	-1.10639	0.00194138	down
MD14G1144900	-1.64705	0.0020198	down
MD07G1216200	1.58862	0.00205234	up
MD14G1004500	-1.19918	0.0021278	down
MD03G1005500	-1.23996	0.0021345	down
MD11G1012600	-1.38253	0.00215792	down
MD10G1314400	1.46195	0.00217379	up
MD04G1168100	1.07226	0.00221819	up
MD01G1205900	-1.02461	0.00222337	down
MD11G1150400	1.11571	0.00222558	up
MD12G1215600	-1.19973	0.00225357	down
MD09G1172100	-1.28979	0.00226944	down
MD13G1071200	-2.01359	0.00227562	down
MD12G1196500	1.608	0.00230392	up
MD04G1041400	-1.26197	0.00233704	down
MD15G1057300	1.64929	0.00248839	up
novel.7729	-1.57183	0.00250469	down
