# Supplementary material for: Transcriptome and metabolome analyses reveal the regulatory role of MdPYL9 in drought resistance in apple
Source: BMC Plant Biol. 2024 May 24;24:452. doi: 10.1186/s12870-024-05146-w (PMC11118111; doi:10.1186/s12870-024-05146-w)
Supplement: Supplementary file 4 — Supplementary Material 4: Supplementary Table S4. Differentially expressed genes in the WT-CK_vs_WT-D comparison. [file 12870_2024_5146_MOESM4_ESM.xlsx]

## Sheet: Supplementary Table S4 Differe
Supplementary Table S4 Differentially expressed genes in the WT-CK_vs_WT-D comparison
ID	log2FoldChange	pvalue	padj	regulated
MD01G1004300	-4.78691	0	0	down
MD01G1065600	-6.86889	0	0	down
MD01G1137900	-3.32748	0	0	down
MD01G1213300	5.86851	0	0	up
MD02G1025500	6.49894	0	0	up
MD02G1118000	-4.28991	0	0	down
MD02G1139900	9.67062	0	0	up
MD02G1140000	7.73795	0	0	up
MD02G1254900	-5.9661	0	0	down
MD03G1066000	3.89788	0	0	up
MD03G1086300	-3.36711	0	0	down
MD03G1222700	5.22962	0	0	up
MD04G1018400	9.31318	0	0	up
MD04G1225400	7.30206	0	0	up
MD05G1000500	-3.38385	0	0	down
MD05G1011900	-4.92951	0	0	down
MD05G1069700	5.43896	0	0	up
MD05G1122100	-3.81152	0	0	down
MD05G1188600	5.92521	0	0	up
MD05G1205000	-6.79899	0	0	down
MD05G1289300	-4.19084	0	0	down
MD05G1336200	-5.55635	0	0	down
MD05G1347300	-4.21188	0	0	down
MD06G1006500	-4.79864	0	0	down
MD06G1134100	3.84485	0	0	up
MD06G1195000	-4.90493	0	0	down
MD07G1160900	-4.9966	0	0	down
MD07G1175900	-4.21962	0	0	down
MD08G1189800	5.17369	0	0	up
MD08G1220900	-6.60834	0	0	down
MD08G1249100	5.84078	0	0	up
MD08G1250800	-4.66268	0	0	down
MD09G1006400	5.55883	0	0	up
MD09G1032400	-7.93134	0	0	down
MD09G1108800	4.26932	0	0	up
MD09G1122500	-4.37616	0	0	down
MD09G1252100	-4.41552	0	0	down
MD09G1270600	-5.83734	0	0	down
MD10G1063600	-3.67522	0	0	down
MD10G1142100	5.71294	0	0	up
MD10G1171200	5.0256	0	0	up
MD10G1265300	-3.80904	0	0	down
MD10G1299400	10.1506	0	0	up
MD11G1038900	-5.73894	0	0	down
MD11G1189000	7.87461	0	0	up
MD12G1178500	8.75333	0	0	up
MD12G1186000	-4.58834	0	0	down
MD13G1180400	-6.15206	0	0	down
MD14G1150400	7.53265	0	0	up
MD15G1006300	-3.809	0	0	down
MD15G1182500	6.676	0	0	up
MD15G1228900	-5.60037	0	0	down
MD15G1307200	-4.10091	0	0	down
MD16G1119500	-4.66619	0	0	down
MD17G1030100	5.35725	0	0	up
MD17G1113400	-6.3676	0	0	down
MD17G1123800	-4.19855	0	0	down
MD17G1225700	3.92852	0	0	up
MD17G1244400	-3.51456	0	0	down
MD17G1020300	4.27842	9.22273e-307	4.70037e-304	up
MD09G1029600	-4.12274	1.27527e-306	6.39287e-304	down
MD05G1023900	-5.65578	3.16509e-306	1.56106e-303	down
MD17G1132900	-3.40189	7.13799e-305	3.46465e-302	down
MD00G1040000	-3.54704	1.62634e-304	7.77059e-302	down
MD17G1046600	5.1521	2.01109e-304	9.46109e-302	up
MD12G1089500	5.79732	5.127e-304	2.37543e-301	up
MD07G1067600	8.43084	4.90741e-302	2.23976e-299	up
MD04G1139000	6.75244	5.43922e-301	2.44597e-298	up
MD16G1189900	7.48846	1.71138e-299	7.58439e-297	up
MD13G1231500	5.11999	1.28652e-298	5.62007e-296	up
MD06G1122100	-4.42337	6.47729e-298	2.7897e-295	down
MD04G1172700	-4.54414	5.73685e-296	2.43649e-293	down
MD05G1209300	-3.63692	4.82875e-294	2.02272e-291	down
MD00G1068500	-3.89499	4.96609e-293	2.05214e-290	down
MD11G1192000	3.7857	5.17295e-291	2.10912e-288	up
MD00G1107800	-3.09497	1.14497e-289	4.60684e-287	down
MD16G1022200	-7.37056	5.39447e-288	2.1423e-285	down
MD02G1157800	-3.3657	1.45446e-287	5.70205e-285	down
MD15G1206800	5.4756	2.66755e-287	1.03255e-284	up
MD00G1109700	-4.86709	3.15135e-286	1.20457e-283	down
MD07G1236500	-8.85937	4.71207e-286	1.77889e-283	down
MD16G1181300	-4.92195	1.05451e-285	3.93241e-283	down
MD09G1077200	5.98866	1.26055e-283	4.64415e-281	up
MD06G1108600	4.3864	3.30845e-283	1.20439e-280	up
MD10G1265400	-4.29321	1.30443e-282	4.69272e-280	down
MD10G1299300	6.837	6.38626e-280	2.27076e-277	up
MD11G1095300	-3.25583	4.0279e-279	1.41574e-276	down
MD13G1119100	-5.53645	3.7319e-274	1.29679e-271	down
MD12G1187100	-3.2385	8.26104e-274	2.83836e-271	down
MD07G1204200	-4.60998	3.03751e-273	1.03205e-270	down
MD17G1217900	4.55291	7.78394e-273	2.61566e-270	up
MD11G1194500	-3.28799	8.33553e-273	2.77057e-270	down
MD07G1298000	6.54187	7.12204e-271	2.34177e-268	up
MD06G1031000	-4.32307	2.9006e-270	9.43588e-268	down
MD12G1150700	6.63752	1.3518e-269	4.35122e-267	up
MD12G1022900	5.13719	2.16653e-269	6.90108e-267	up
MD16G1261500	4.36549	1.29715e-268	4.08924e-266	up
MD01G1089400	-4.05444	6.35269e-266	1.98223e-263	down
MD17G1003500	-3.36548	3.2966e-265	1.01825e-262	down
MD10G1323700	-4.13462	8.97153e-263	2.7434e-260	down
MD14G1202000	-3.30981	1.16198e-262	3.51804e-260	down
MD04G1142300	9.15971	4.31545e-262	1.29375e-259	up
MD03G1259200	4.2247	2.09144e-261	6.20913e-259	up
MD01G1195300	3.98236	2.50949e-261	7.37863e-259	up
MD11G1079700	-5.33842	1.35608e-259	3.94931e-257	down
MD04G1190900	5.74938	2.36179e-258	6.81333e-256	up
MD16G1127400	5.52028	1.73196e-257	4.94969e-255	up
MD12G1178200	4.86986	4.07229e-257	1.15302e-254	up
MD05G1360700	-3.70382	1.69182e-256	4.74626e-254	down
MD12G1073700	-4.72304	2.25567e-256	6.27055e-254	down
MD13G1050400	5.68113	4.1959e-255	1.15591e-252	up
MD03G1042800	-4.64399	9.25232e-255	2.52613e-252	down
MD15G1244500	-4.35478	2.97456e-253	8.04949e-251	down
MD15G1127900	4.43689	5.41017e-253	1.45121e-250	up
MD16G1277700	-4.48149	1.80512e-252	4.79989e-250	down
MD12G1258400	3.90188	1.09735e-250	2.89275e-248	up
MD06G1212200	3.4803	1.61654e-250	4.22497e-248	up
MD09G1016300	6.53518	7.65112e-250	1.98274e-247	up
MD08G1172400	-4.3133	1.03211e-248	2.65218e-246	down
MD09G1209500	-4.88872	3.25132e-247	8.28518e-245	down
MD15G1140500	-5.49163	6.10161e-246	1.54199e-243	down
MD03G1068500	-3.81636	7.20567e-245	1.80608e-242	down
MD16G1023400	4.13728	7.90606e-245	1.96552e-242	up
MD04G1056200	3.43105	1.99205e-244	4.9125e-242	up
MD02G1105300	5.34188	5.29846e-244	1.29617e-241	up
MD03G1296900	4.92548	8.16261e-244	1.98099e-241	up
MD15G1096900	4.04125	1.80883e-243	4.35528e-241	up
MD05G1303400	-5.86625	1.94817e-243	4.65414e-241	down
MD12G1002300	5.10245	8.0661e-241	1.91204e-238	up
MD01G1044100	-3.73284	3.09008e-239	7.26858e-237	down
MD01G1074700	4.60004	4.16782e-239	9.72884e-237	up
MD15G1319800	-3.94992	1.06752e-236	2.473e-234	down
MD02G1317800	-3.86086	1.22308e-235	2.81207e-233	down
MD15G1272500	-2.98882	1.87585e-235	4.28071e-233	down
MD17G1167100	2.8548	2.045e-235	4.63215e-233	up
MD11G1109200	-8.73559	1.50618e-234	3.38658e-232	down
MD15G1443700	4.24231	8.19998e-231	1.83027e-228	up
MD07G1159300	-3.71716	5.98483e-229	1.32616e-226	down
MD13G1102800	-3.46268	2.86715e-228	6.30752e-226	down
MD06G1171200	-5.07522	4.71521e-228	1.0299e-225	down
MD03G1001100	-5.16184	5.17927e-228	1.12324e-225	down
MD05G1183400	6.24241	8.76977e-228	1.88853e-225	up
MD08G1007200	-4.37468	7.11826e-227	1.52216e-224	down
MD11G1173900	-4.04625	1.15563e-226	2.45403e-224	down
novel.2572	5.41174	5.76937e-226	1.2167e-223	up
MD15G1411600	-3.86587	3.45863e-225	7.24394e-223	down
MD11G1059400	4.42779	2.87508e-224	5.98076e-222	up
MD10G1079900	3.21051	1.02597e-223	2.11981e-221	up
MD05G1234000	-3.08195	4.94132e-223	1.0141e-220	down
MD13G1147300	3.20569	1.11922e-222	2.28165e-220	up
MD10G1195700	-3.21914	2.95266e-221	5.97944e-219	down
MD16G1090700	-4.1547	9.1486e-220	1.84049e-217	down
MD02G1028700	5.40216	3.95773e-219	7.91003e-217	up
MD07G1226500	4.48859	5.12875e-218	1.01839e-215	up
MD05G1126700	5.30921	6.82455e-218	1.34637e-215	up
MD12G1157300	4.7804	1.3219e-217	2.59119e-215	up
MD17G1281900	-3.50325	6.8916e-217	1.34228e-214	down
MD11G1136200	-4.12446	6.94833e-217	1.34477e-214	down
MD09G1000800	-3.3389	2.12345e-216	4.08383e-214	down
MD06G1023500	-3.80391	3.93096e-216	7.51281e-214	down
MD03G1117900	-4.16415	1.04609e-215	1.98685e-213	down
MD05G1223500	-3.6443	3.18197e-215	6.00627e-213	down
MD12G1215200	3.28444	2.1414e-212	4.01729e-210	up
MD11G1287900	7.96715	1.01757e-211	1.89733e-209	up
MD16G1057000	-4.88455	5.4829e-209	1.01613e-206	down
MD11G1090500	-6.06164	6.26234e-209	1.15359e-206	down
novel.13149	3.91773	1.0949e-208	2.00485e-206	up
MD12G1203600	-4.35731	1.20386e-208	2.19124e-206	down
MD01G1153400	-5.38206	1.23822e-207	2.24044e-205	down
MD02G1020100	-4.1172	1.28678e-207	2.31461e-205	down
MD10G1011900	-3.70799	2.70404e-207	4.83549e-205	down
MD01G1132800	-3.68449	4.32251e-206	7.68477e-204	down
MD13G1050200	5.10179	1.28031e-205	2.25404e-203	up
MD10G1321500	-3.05954	1.28259e-205	2.25404e-203	down
MD04G1003300	-6.66276	1.3271e-205	2.31894e-203	down
MD16G1191400	-3.6974	2.56998e-205	4.4652e-203	down
MD11G1145400	3.38778	1.29849e-204	2.24331e-202	up
MD11G1132700	3.42935	1.46378e-204	2.51466e-202	up
MD13G1285100	-4.21745	8.53767e-204	1.45851e-201	down
MD04G1128900	-3.70139	6.09543e-203	1.03551e-200	down
MD17G1226500	4.32203	1.42228e-202	2.40286e-200	up
MD15G1441800	-3.15827	2.4908e-202	4.18496e-200	down
MD15G1182600	3.32135	3.99669e-202	6.6784e-200	up
MD10G1079800	4.78707	4.7476e-202	7.89004e-200	up
MD09G1256000	10.5152	6.47477e-202	1.07023e-199	up
MD04G1052600	5.04415	8.30565e-201	1.36548e-198	up
MD03G1294300	-6.46004	2.20149e-198	3.59997e-196	down
MD04G1151300	-3.50201	3.23016e-198	5.254e-196	down
MD16G1160700	-3.91616	1.54463e-197	2.49911e-195	down
MD03G1037700	-5.51018	2.93252e-197	4.71966e-195	down
MD15G1011300	3.70767	3.13745e-197	5.02304e-195	up
MD03G1021200	-3.54234	1.13164e-196	1.80231e-194	down
MD10G1335000	3.30044	8.18752e-196	1.29723e-193	up
MD14G1072000	-4.27786	2.33949e-195	3.68759e-193	down
MD13G1040500	5.29431	6.70347e-195	1.05121e-192	up
MD05G1116600	3.3006	4.83785e-193	7.54779e-191	up
MD17G1225900	3.87161	1.15665e-192	1.79539e-190	up
MD15G1060200	-4.58245	1.36059e-192	2.10128e-190	down
MD05G1289200	-4.56361	1.80665e-192	2.77616e-190	down
MD17G1209800	3.15327	3.55967e-192	5.44255e-190	up
MD02G1192600	-6.15248	1.86226e-191	2.83313e-189	down
MD09G1172100	4.67629	2.06048e-191	3.11918e-189	up
MD11G1210800	6.15657	4.66168e-190	7.02214e-188	up
MD03G1020200	3.78175	8.61787e-190	1.29179e-187	up
MD02G1195400	-4.99425	1.01785e-189	1.51829e-187	down
novel.3588	6.75057	2.26104e-189	3.35633e-187	up
MD15G1349000	5.71858	1.46086e-188	2.15805e-186	up
MD04G1204000	6.26035	1.77815e-188	2.61414e-186	up
MD17G1131600	4.61318	9.14484e-188	1.33799e-185	up
MD07G1198700	4.13298	1.00472e-187	1.46302e-185	up
MD09G1146300	-2.82111	1.01987e-187	1.47804e-185	down
MD12G1061100	-3.46647	1.06942e-187	1.54254e-185	down
MD06G1164700	-4.83313	4.27809e-187	6.14177e-185	down
MD15G1284500	-3.22245	1.56081e-185	2.23029e-183	down
MD06G1017700	-5.08403	3.51305e-185	4.99653e-183	down
MD15G1348200	-2.68809	6.1994e-184	8.77645e-182	down
MD08G1236800	-3.87899	1.69485e-183	2.38833e-181	down
MD13G1222900	5.38357	3.24657e-183	4.55398e-181	up
MD02G1025600	8.17248	3.79404e-182	5.29762e-180	up
MD02G1132200	-5.45865	2.06506e-180	2.87034e-178	down
MD05G1278500	-3.78226	2.83925e-180	3.92858e-178	down
MD14G1015900	5.13128	3.70938e-179	5.10943e-177	up
MD14G1193100	5.98889	4.72878e-178	6.48437e-176	up
MD02G1114100	-4.29085	9.65831e-178	1.31849e-175	down
MD10G1321200	-4.28012	1.68979e-177	2.29654e-175	down
MD15G1113900	3.0108	1.04237e-176	1.41038e-174	up
MD00G1171800	5.67197	1.6055e-176	2.16276e-174	up
MD01G1027200	-5.68181	3.36497e-176	4.51305e-174	down
MD12G1024600	-4.14739	9.50733e-176	1.26954e-173	down
MD11G1091500	-2.86851	1.49594e-175	1.98889e-173	down
MD01G1029200	4.21941	1.99586e-174	2.64205e-172	up
MD16G1049400	-4.15615	3.10403e-174	4.0913e-172	down
MD04G1246200	-3.66319	5.47542e-173	7.18597e-171	down
MD05G1360600	-7.0181	9.95444e-173	1.30084e-170	down
MD09G1292900	-3.5282	1.35612e-172	1.76463e-170	down
MD03G1168700	-2.58688	2.00228e-172	2.59439e-170	down
MD16G1179500	-3.43825	2.68312e-172	3.4619e-170	down
MD13G1147700	5.94614	3.17959e-171	4.08524e-169	up
MD12G1009300	-3.42343	4.80179e-171	6.14368e-169	down
MD16G1103000	-3.69341	5.96003e-171	7.59382e-169	down
MD11G1229600	2.9374	1.77184e-170	2.24818e-168	up
MD11G1166300	-6.29058	2.64513e-170	3.34237e-168	down
MD09G1029200	4.71496	1.5801e-168	1.98839e-166	up
MD13G1017300	4.36058	1.69684e-168	2.12654e-166	up
MD15G1428700	-3.09311	4.06638e-168	5.07534e-166	down
MD08G1061500	-3.80145	6.38197e-168	7.9331e-166	down
MD04G1195800	4.44404	1.23678e-167	1.53115e-165	up
MD07G1236800	-6.44931	1.37955e-167	1.70102e-165	down
MD10G1333000	2.34932	6.39129e-167	7.84897e-165	up
MD04G1003000	-4.0434	1.39599e-166	1.70751e-164	down
MD17G1034000	-3.01452	1.56176e-166	1.90267e-164	down
MD09G1231700	-3.33052	1.71627e-166	2.08262e-164	down
MD16G1192600	3.62777	2.79844e-166	3.38236e-164	up
MD05G1122400	4.14945	6.5784e-166	7.91972e-164	up
MD04G1205900	3.92005	6.92869e-166	8.30872e-164	up
MD06G1026100	3.70713	8.90739e-165	1.06398e-162	up
MD08G1070100	-4.52067	1.05408e-164	1.25419e-162	down
MD05G1337000	3.68398	1.57404e-163	1.86561e-161	up
MD15G1139900	-6.03704	6.79853e-163	8.02672e-161	down
MD03G1218900	-3.20247	9.18659e-163	1.08045e-160	down
MD06G1142700	3.73633	1.53279e-162	1.79583e-160	up
MD04G1191000	-2.7772	3.37858e-162	3.94326e-160	down
MD14G1143200	-2.87302	1.98665e-161	2.30988e-159	down
MD10G1205000	-4.86759	2.91163e-161	3.37253e-159	down
MD06G1218900	5.53366	6.87349e-161	7.93149e-159	up
MD09G1149300	4.13534	1.82452e-160	2.09744e-158	up
MD04G1245900	-4.78834	6.44123e-160	7.37702e-158	down
novel.13818	-4.20089	2.36018e-159	2.69298e-157	down
MD10G1013800	-4.97302	1.71481e-158	1.94934e-156	down
MD13G1016500	-2.58716	3.58363e-157	4.05866e-155	down
MD14G1138600	-3.27653	2.14408e-156	2.41933e-154	down
MD02G1020700	4.48871	1.27386e-155	1.43211e-153	up
MD03G1222400	-2.35484	1.55923e-155	1.74651e-153	down
MD04G1003400	-4.05502	1.85788e-155	2.07344e-153	down
MD17G1226000	2.56391	3.0006e-155	3.33656e-153	up
MD11G1098400	2.39296	4.62947e-155	5.12915e-153	up
novel.5744	-4.27746	1.0517e-154	1.16101e-152	down
MD13G1111600	-4.64496	1.43059e-154	1.5736e-152	down
MD09G1016600	2.44758	1.51664e-154	1.66227e-152	up
MD02G1174500	2.8506	1.84481e-154	2.01473e-152	up
MD06G1100900	-4.94442	1.98756e-154	2.1629e-152	down
MD05G1042600	-3.5496	8.45024e-154	9.16311e-152	down
MD08G1191400	-2.99554	9.29208e-154	1.00404e-151	down
MD14G1219000	-3.50253	1.13625e-153	1.22342e-151	down
MD05G1072400	-4.47618	1.28718e-152	1.38107e-150	down
MD02G1130800	-2.49508	2.81608e-152	3.01094e-150	down
MD15G1275500	6.12327	4.12718e-152	4.39738e-150	up
MD11G1191100	-4.72073	2.03202e-151	2.15754e-149	down
MD03G1086000	-3.46882	5.39976e-151	5.71347e-149	down
MD09G1006500	4.28077	7.87763e-151	8.30656e-149	up
MD16G1131300	3.30912	7.96799e-151	8.37296e-149	up
MD16G1117600	-4.47084	1.26534e-150	1.3251e-148	down
MD14G1202700	-4.48477	2.44536e-150	2.55211e-148	down
MD09G1246100	-5.50307	4.32645e-150	4.49995e-148	down
MD17G1092400	-4.43821	1.03085e-149	1.06855e-147	down
MD06G1013900	4.59788	1.21876e-149	1.25907e-147	up
MD02G1150100	2.69034	2.81229e-149	2.89552e-147	up
MD04G1053100	4.32025	2.8643e-149	2.93917e-147	up
MD05G1237200	-5.0523	3.77424e-149	3.85995e-147	down
MD12G1263900	-3.12488	5.1275e-149	5.22646e-147	down
MD10G1210500	-2.63554	1.1974e-148	1.21645e-146	down
MD04G1198800	-3.11149	1.68322e-148	1.70434e-146	down
MD05G1293100	-5.71361	4.60205e-148	4.64442e-146	down
MD10G1299100	6.18951	4.96339e-148	4.99261e-146	up
MD17G1280400	4.21067	5.40083e-148	5.41482e-146	up
MD09G1146100	-3.26714	5.43535e-148	5.43162e-146	down
MD05G1345800	-2.64354	5.74044e-148	5.71781e-146	down
MD10G1032000	10.4073	7.91884e-148	7.86202e-146	up
MD01G1036200	-3.87283	9.63312e-148	9.53304e-146	down
MD06G1047600	10.7063	4.20584e-147	4.14872e-145	up
MD10G1298500	8.8046	6.41894e-147	6.31141e-145	up
MD12G1165800	-3.51151	9.19166e-147	9.00871e-145	down
MD15G1003900	3.42438	1.22504e-146	1.19682e-144	up
MD05G1010400	3.00894	2.55794e-146	2.49106e-144	up
MD03G1020000	3.78386	5.02796e-146	4.88096e-144	up
MD15G1139800	-4.90712	9.6363e-146	9.32495e-144	down
MD03G1029000	-2.92061	1.70169e-145	1.64151e-143	down
MD15G1154800	-2.30448	3.15188e-145	3.03086e-143	down
MD16G1094200	-3.15345	3.20792e-145	3.07508e-143	down
MD05G1020500	3.95598	5.67701e-145	5.42491e-143	up
MD10G1192100	-3.6114	6.70606e-145	6.3883e-143	down
MD11G1246800	-2.51278	7.57042e-145	7.18931e-143	down
MD07G1172700	2.91211	9.53998e-145	9.03167e-143	up
MD11G1061800	4.48147	3.70479e-144	3.49656e-142	up
MD14G1183300	3.02855	8.08307e-144	7.6053e-142	up
MD07G1305400	-2.73206	1.12816e-143	1.05822e-141	down
MD14G1002500	-3.62384	4.38444e-143	4.10006e-141	down
MD02G1036600	3.85208	4.45887e-142	4.15694e-140	up
MD11G1116300	2.54979	6.96124e-142	6.47014e-140	up
MD10G1071000	-5.14114	5.60965e-141	5.1981e-139	down
MD08G1014400	6.05274	6.1507e-141	5.68224e-139	up
MD15G1353800	-4.0219	6.35843e-141	5.85646e-139	down
MD16G1063300	-4.48342	6.74047e-141	6.18969e-139	down
MD10G1073900	5.15466	9.80144e-141	8.9736e-139	up
MD15G1303500	-6.4541	1.05499e-140	9.62999e-139	down
MD13G1186100	-3.92362	3.5754e-140	3.25393e-138	down
MD15G1035900	4.06048	5.92563e-140	5.37685e-138	up
MD17G1183500	5.11405	9.12513e-140	8.25554e-138	up
MD15G1024100	-3.61489	1.20764e-139	1.08934e-137	down
MD02G1013900	3.53597	1.28738e-139	1.15785e-137	up
MD05G1036500	2.68343	4.45459e-139	3.99463e-137	up
MD11G1268400	-6.03352	7.60939e-139	6.80373e-137	down
MD14G1132200	-2.66054	2.28702e-138	2.03891e-136	down
MD06G1104100	3.22539	2.68078e-138	2.38301e-136	up
MD16G1199500	-4.08339	5.94493e-138	5.26928e-136	down
MD10G1080000	2.14808	1.28771e-137	1.13806e-135	up
MD14G1165800	-3.59186	1.92791e-137	1.69895e-135	down
MD08G1162600	-2.62485	2.32242e-137	2.04073e-135	down
MD02G1026200	5.91548	4.40034e-137	3.85553e-135	up
MD16G1186900	-2.99609	5.77435e-137	5.04497e-135	down
MD05G1193200	4.14382	6.00413e-137	5.23078e-135	up
MD04G1132400	-3.47125	6.10078e-137	5.29988e-135	down
MD10G1192900	-4.74008	6.5945e-137	5.71255e-135	down
MD06G1009000	-2.41238	1.16323e-136	1.00481e-134	down
MD16G1140800	6.85194	1.31842e-136	1.13566e-134	up
MD13G1027400	4.0529	1.39043e-136	1.19432e-134	up
MD08G1118000	4.08332	4.00256e-135	3.42842e-133	up
MD02G1084600	4.01433	6.5724e-135	5.61389e-133	up
MD02G1009300	-2.98957	1.40756e-134	1.19893e-132	down
MD16G1191500	5.16369	1.41574e-134	1.20255e-132	up
MD06G1172800	4.27852	1.78927e-134	1.51563e-132	up
MD13G1043200	-3.62442	1.95171e-134	1.64866e-132	down
MD10G1288100	3.88063	2.75002e-134	2.31661e-132	up
MD09G1085700	-5.21778	5.09047e-134	4.27641e-132	down
MD10G1204900	-4.54989	1.56155e-133	1.30824e-131	down
MD04G1213800	3.63279	2.79599e-133	2.33603e-131	up
MD02G1094500	-4.86836	2.92536e-133	2.43746e-131	down
MD15G1177900	6.48565	3.2721e-133	2.71895e-131	up
MD12G1143900	3.19586	6.53865e-133	5.41858e-131	up
MD11G1290800	-2.50328	6.56929e-133	5.42925e-131	down
novel.9974	5.15446	1.02529e-132	8.45073e-131	up
MD02G1096400	-4.75992	1.14302e-132	9.39581e-131	down
MD16G1130800	2.66353	1.15603e-132	9.47727e-131	up
MD07G1187400	-3.4211	1.4203e-132	1.16127e-130	down
MD00G1006500	-6.26055	1.78338e-132	1.45424e-130	down
MD10G1301100	-4.99295	1.79705e-132	1.46149e-130	down
MD13G1148300	3.49669	1.95487e-132	1.58562e-130	up
MD02G1087100	-7.6411	3.787e-132	3.06356e-130	down
MD12G1165400	-3.64837	4.93793e-132	3.98409e-130	down
MD16G1196000	-4.84551	5.8871e-132	4.73741e-130	down
MD02G1012500	-3.04567	6.33614e-132	5.08538e-130	down
MD07G1206400	-4.24476	7.78482e-132	6.23173e-130	down
MD13G1094600	3.98115	1.00934e-131	8.05863e-130	up
MD13G1092500	-4.22708	3.37825e-131	2.69019e-129	down
MD10G1115100	6.22934	4.18884e-131	3.32703e-129	up
MD14G1038700	3.58551	1.41617e-130	1.12189e-128	up
MD10G1282500	-3.60217	1.42889e-130	1.12905e-128	down
MD12G1262300	-2.78231	1.87523e-130	1.4779e-128	down
MD02G1018300	5.08374	2.81721e-130	2.21459e-128	up
MD10G1334300	-4.89957	3.00417e-130	2.3555e-128	down
MD09G1098300	-2.48884	3.97753e-130	3.11071e-128	down
MD13G1129300	-3.4741	6.8727e-130	5.36123e-128	down
MD10G1303600	2.21419	2.05246e-129	1.597e-127	up
MD07G1306300	3.11523	2.63359e-129	2.04397e-127	up
MD15G1133300	-4.257	3.75352e-129	2.90579e-127	down
MD11G1135000	-2.22159	3.85832e-129	2.97938e-127	down
MD03G1057400	3.05944	9.24289e-129	7.11935e-127	up
MD11G1002900	-2.90541	1.61078e-128	1.23759e-126	down
MD10G1257300	3.03723	5.37942e-128	4.12274e-126	up
MD02G1319300	2.95675	7.40102e-128	5.6579e-126	up
MD17G1191200	-4.63561	7.49914e-128	5.71861e-126	down
MD13G1161400	-3.08898	2.41042e-127	1.83354e-125	down
MD13G1206000	2.80469	2.6356e-127	1.99985e-125	up
MD10G1303800	-5.03269	2.78067e-127	2.1047e-125	down
MD14G1070300	3.52897	2.93218e-127	2.21391e-125	up
MD10G1135300	-2.51997	8.49663e-127	6.39947e-125	down
MD01G1213100	4.7625	1.39886e-126	1.051e-124	up
novel.7747	-5.58726	1.45577e-126	1.09108e-124	down
MD06G1071600	-4.10026	4.81258e-126	3.59814e-124	down
MD10G1034200	3.72719	7.91769e-126	5.89414e-124	up
MD10G1062500	2.44962	7.92207e-126	5.89414e-124	up
MD00G1192900	-8.09201	1.65011e-125	1.22473e-123	down
MD10G1044100	2.7233	3.44144e-125	2.54808e-123	up
MD17G1106300	3.2423	5.22995e-125	3.86296e-123	up
MD11G1165600	-2.86544	7.18488e-125	5.29413e-123	down
MD17G1191400	-4.63827	7.67314e-125	5.64031e-123	down
MD02G1187800	5.41683	1.11971e-124	8.21092e-123	up
MD02G1082300	3.85198	1.49434e-124	1.09319e-122	up
MD01G1071900	5.6377	6.21779e-124	4.5378e-122	up
MD02G1096300	-3.38312	9.43681e-124	6.87067e-122	down
MD14G1107500	4.07826	9.66514e-124	7.0202e-122	up
MD08G1207100	-3.34165	1.20169e-123	8.7077e-122	down
MD07G1036600	-2.41518	2.18644e-123	1.58059e-121	down
MD07G1026300	3.8359	2.33419e-123	1.68343e-121	up
MD17G1132600	-3.47834	1.71499e-122	1.23395e-120	down
MD10G1078800	-3.20851	4.3315e-122	3.10922e-120	down
MD04G1143400	-3.52675	7.96442e-122	5.70361e-120	down
MD05G1102900	-4.90582	8.21984e-122	5.87277e-120	down
MD09G1178600	3.05971	2.22527e-121	1.58617e-119	up
MD10G1221000	3.01449	2.59858e-121	1.84795e-119	up
MD13G1118500	-5.69683	3.36479e-121	2.38728e-119	down
MD11G1274200	-2.92277	3.41819e-121	2.41956e-119	down
MD16G1111100	2.2121	4.50264e-121	3.17982e-119	up
MD10G1311700	-4.74484	5.16361e-121	3.6382e-119	down
MD06G1033900	-3.21561	5.24751e-121	3.68882e-119	down
MD07G1143800	3.20628	5.47122e-121	3.83726e-119	up
MD17G1135600	4.31425	9.35164e-121	6.5438e-119	up
MD03G1213400	2.90507	1.03068e-120	7.19569e-119	up
MD14G1208000	-7.45932	1.45216e-120	1.01152e-118	down
MD05G1325800	-3.98147	1.47573e-120	1.0256e-118	down
MD05G1174000	5.05383	5.11767e-120	3.5486e-118	up
MD09G1190200	2.40627	8.10497e-120	5.60728e-118	up
MD14G1085300	-2.23726	1.12816e-119	7.78733e-118	down
MD04G1096600	2.4326	3.55063e-119	2.44538e-117	up
MD14G1183700	4.26214	4.26704e-119	2.93217e-117	up
MD00G1024800	-3.98159	8.46819e-119	5.80603e-117	down
MD06G1128400	3.23847	1.03865e-118	7.10536e-117	up
MD03G1006600	-3.2495	1.75717e-118	1.19939e-116	down
MD14G1230200	4.22609	2.39337e-118	1.63e-116	up
MD02G1030000	-3.32102	2.69952e-118	1.83442e-116	down
MD10G1213200	-2.96108	3.34989e-118	2.27131e-116	down
MD16G1198300	-6.54548	4.77108e-118	3.22776e-116	down
MD12G1263200	-3.16047	5.31507e-118	3.58785e-116	down
MD11G1023100	-2.17705	6.00443e-118	4.04426e-116	down
novel.3578	-3.24017	7.56261e-118	5.08258e-116	down
MD04G1149300	-2.87345	8.13317e-118	5.45404e-116	down
MD10G1145100	-3.33916	1.49822e-117	1.0025e-115	down
MD17G1042500	2.25456	1.76298e-117	1.17708e-115	up
MD03G1072600	-5.70366	3.38509e-117	2.25518e-115	down
MD09G1134800	-3.7234	4.82471e-117	3.20728e-115	down
MD15G1222600	-3.96443	5.93489e-117	3.93672e-115	down
MD02G1263000	2.83285	1.00667e-116	6.66298e-115	up
MD11G1193100	-2.21121	1.49604e-116	9.88067e-115	down
MD05G1291600	-4.44545	2.42557e-116	1.59852e-114	down
MD03G1218000	-4.86881	3.87221e-116	2.54641e-114	down
MD05G1081500	-3.00733	5.60977e-116	3.68114e-114	down
MD14G1226200	3.20573	7.05557e-116	4.61996e-114	up
MD13G1191300	-3.52357	7.85367e-116	5.13157e-114	down
MD11G1247600	3.94997	1.45139e-115	9.46313e-114	up
MD11G1241400	-3.08319	3.26067e-115	2.12144e-113	down
MD02G1290900	-2.26331	3.89887e-115	2.53128e-113	down
MD12G1028800	8.8292	5.31123e-115	3.44093e-113	up
MD15G1014100	-4.29814	2.53243e-114	1.63719e-112	down
MD05G1185300	3.3659	2.65965e-114	1.71581e-112	up
MD15G1130500	2.91853	3.81398e-114	2.45532e-112	up
MD13G1177500	-3.54275	4.98911e-114	3.20509e-112	down
MD05G1249400	-3.86927	8.81098e-113	5.64845e-111	down
MD14G1242700	3.61724	1.18034e-112	7.55094e-111	up
MD01G1000200	4.58799	1.82264e-112	1.16356e-110	up
MD07G1176300	3.353	2.8779e-112	1.8334e-110	up
MD11G1231900	5.1482	4.52736e-112	2.87822e-110	up
MD12G1157600	-4.02103	8.19179e-112	5.19703e-110	down
MD14G1203700	-2.48981	1.06645e-111	6.7501e-110	down
MD07G1248600	-4.31869	1.0684e-111	6.7501e-110	down
MD12G1113000	4.13577	1.17975e-111	7.43824e-110	up
MD15G1249200	2.39198	2.54917e-111	1.60393e-109	up
MD13G1074100	3.45262	3.27972e-111	2.05935e-109	up
MD00G1033600	2.60802	4.70401e-111	2.94762e-109	up
MD15G1006700	-3.97226	4.97557e-111	3.11141e-109	down
MD17G1214900	-2.91827	5.2712e-111	3.28955e-109	down
MD10G1080100	-3.06388	1.39317e-110	8.67652e-109	down
MD05G1151400	2.74254	1.59725e-110	9.92729e-109	up
MD11G1275800	3.41855	2.86777e-110	1.77877e-108	up
MD15G1277700	9.44173	5.70084e-110	3.52886e-108	up
MD06G1173800	4.36829	6.64439e-110	4.10462e-108	up
MD12G1208500	3.1194	1.30839e-109	8.06637e-108	up
MD03G1001300	-4.59465	1.43537e-109	8.83143e-108	down
MD13G1119900	-4.19809	1.53641e-109	9.43411e-108	down
MD02G1259300	3.39014	2.13325e-109	1.30727e-107	up
MD11G1258400	2.323	2.14998e-109	1.31488e-107	up
MD04G1218500	4.40096	7.27864e-109	4.44259e-107	up
MD14G1123000	2.41973	1.30594e-108	7.95506e-107	up
MD15G1083400	-3.44684	1.45465e-108	8.84328e-107	down
MD03G1019900	3.91719	1.80606e-108	1.09578e-106	up
MD13G1033200	7.29136	2.0914e-108	1.26639e-106	up
MD08G1201000	-6.20675	3.03649e-108	1.83504e-106	down
MD01G1228300	5.69769	5.97699e-108	3.60494e-106	up
MD05G1183900	-3.69266	7.03633e-108	4.23551e-106	down
MD09G1219100	4.47738	8.94454e-108	5.37358e-106	up
MD11G1097200	4.98726	1.17795e-107	7.06285e-106	up
MD05G1197600	5.69428	2.00296e-107	1.1986e-105	up
MD07G1135600	-2.85084	2.75313e-107	1.64429e-105	down
MD14G1144900	3.58441	1.00486e-106	5.98978e-105	up
MD17G1120500	-3.94638	1.52046e-106	9.04558e-105	down
MD15G1343900	2.76021	1.93594e-106	1.14949e-104	up
MD06G1195100	7.41639	2.55449e-106	1.51384e-104	up
MD01G1223200	-2.45779	3.76166e-106	2.22491e-104	down
MD16G1043000	-4.51871	6.27526e-106	3.70447e-104	down
MD02G1181900	-3.6618	8.04206e-106	4.73831e-104	down
MD12G1224000	-3.2349	1.35293e-105	7.95599e-104	down
MD16G1049500	-4.00806	1.35643e-105	7.96125e-104	down
MD15G1373900	-3.29113	1.42251e-105	8.33315e-104	down
MD08G1153100	-3.48035	2.81031e-105	1.64315e-103	down
MD00G1144300	4.05196	3.09149e-105	1.8041e-103	up
MD10G1320900	-4.8343	4.28537e-105	2.49604e-103	down
MD15G1237100	4.73616	7.29074e-105	4.23847e-103	up
MD01G1196800	4.82756	7.94096e-105	4.60772e-103	up
MD17G1268700	-1.8924	8.66824e-105	5.02019e-103	down
MD10G1035700	-2.91261	1.15808e-104	6.69431e-103	down
MD03G1223800	-3.07403	1.20364e-104	6.94455e-103	down
MD13G1081700	2.67978	2.29953e-104	1.32424e-102	up
MD00G1130600	5.83128	2.74701e-104	1.57896e-102	up
MD14G1170100	2.37104	3.19001e-104	1.83015e-102	up
MD14G1201600	-2.71366	8.36708e-104	4.79133e-102	down
MD04G1167700	2.14563	9.08683e-104	5.19376e-102	up
MD01G1148600	4.3543	9.66233e-104	5.5124e-102	up
MD03G1103900	2.61581	1.63946e-103	9.33577e-102	up
MD06G1064500	3.11206	1.66096e-103	9.44061e-102	up
MD05G1305700	2.33334	2.03556e-103	1.15483e-101	up
MD09G1051600	-4.1603	8.30239e-103	4.70146e-101	down
MD07G1291000	5.68843	1.20631e-102	6.81847e-101	up
MD15G1344900	2.40367	1.24991e-102	7.05187e-101	up
MD02G1318700	4.85774	1.25773e-102	7.08292e-101	up
MD01G1225900	-5.0667	1.3719e-102	7.71166e-101	down
MD01G1090900	-2.0733	1.46257e-102	8.20621e-101	down
MD16G1106100	3.44153	1.84626e-102	1.03401e-100	up
MD09G1081000	-5.09899	1.89487e-102	1.05929e-100	down
MD07G1084200	-2.83217	3.43913e-102	1.91907e-100	down
MD16G1034100	3.59811	5.39328e-102	3.00403e-100	up
MD09G1069900	-3.7766	7.16919e-102	3.98594e-100	down
MD16G1022000	-5.58077	7.99681e-102	4.43801e-100	down
MD10G1062300	-2.09593	1.02869e-101	5.6986e-100	down
MD15G1219900	5.02006	1.68415e-101	9.31275e-100	up
MD13G1063300	2.7954	1.71149e-101	9.44689e-100	up
MD05G1174600	3.96393	1.73803e-101	9.57609e-100	up
MD07G1311500	-2.38652	2.74101e-101	1.5075e-99	down
MD02G1056400	-3.65947	3.15634e-101	1.73282e-99	down
MD10G1289000	-2.1029	5.98041e-101	3.27733e-99	down
MD15G1348800	4.4115	6.57619e-101	3.59737e-99	up
MD03G1258300	-3.87827	1.48461e-100	8.10676e-99	down
MD14G1109700	-5.2008	3.71427e-100	2.02458e-98	down
MD11G1182100	-2.04354	5.3562e-100	2.91436e-98	down
MD02G1083500	-3.32035	6.77812e-100	3.68149e-98	down
MD03G1047200	-3.66672	8.92996e-100	4.84165e-98	down
MD11G1196300	5.99128	1.26861e-99	6.86597e-98	up
MD17G1217100	-2.47467	1.49161e-99	8.05866e-98	down
MD17G1223300	-3.54097	1.72488e-99	9.30249e-98	down
MD05G1213700	-2.28878	1.7699e-99	9.5285e-98	down
MD04G1209400	-2.49561	2.9019e-99	1.55953e-97	down
MD03G1040100	5.13367	3.44277e-99	1.84695e-97	up
MD02G1148200	-2.26747	5.35477e-99	2.86766e-97	down
MD11G1075900	3.15656	8.41965e-99	4.50113e-97	up
MD13G1085000	-2.53333	1.19678e-98	6.38678e-97	down
MD13G1205000	-4.36267	1.78416e-98	9.50484e-97	down
MD15G1087800	-2.98984	2.78507e-98	1.48113e-96	down
MD09G1141100	3.153	3.74843e-98	1.98999e-96	up
MD17G1086200	5.12706	4.80878e-98	2.54849e-96	up
MD05G1335600	-5.13659	7.22891e-98	3.82444e-96	down
MD03G1296200	-5.51033	9.49145e-98	5.01276e-96	down
MD05G1300900	-3.30796	1.33423e-97	7.03438e-96	down
MD04G1245100	-3.29176	1.3755e-97	7.23951e-96	down
MD07G1202200	-6.60092	1.49503e-97	7.85506e-96	down
MD00G1136100	5.59307	2.18956e-97	1.14845e-95	up
MD15G1148200	-2.8446	2.27149e-97	1.18938e-95	down
MD12G1125600	2.17367	2.5345e-97	1.32483e-95	up
MD08G1008400	2.34194	2.63158e-97	1.37322e-95	up
MD09G1142000	-2.13422	3.18928e-97	1.66142e-95	down
MD01G1226600	5.31222	3.50347e-97	1.82198e-95	up
MD16G1049300	-4.01212	3.61329e-97	1.87591e-95	down
MD15G1029200	-3.07353	4.45377e-97	2.30834e-95	down
MD11G1268500	-6.10262	6.56571e-97	3.39717e-95	down
MD10G1002300	-3.40222	8.91261e-97	4.60369e-95	down
MD01G1105800	3.80528	9.96621e-97	5.13924e-95	up
MD03G1273300	3.43174	1.4159e-96	7.28903e-95	up
MD05G1054800	2.41977	1.54946e-96	7.96319e-95	up
MD11G1308400	2.38499	1.57557e-96	8.08379e-95	up
MD07G1113200	-4.06107	2.00523e-96	1.0271e-94	down
MD06G1187600	-2.56579	2.36937e-96	1.21159e-94	down
MD11G1284600	-3.20041	4.70426e-96	2.40153e-94	down
MD16G1054100	1.90353	5.57443e-96	2.84101e-94	up
MD04G1204600	-3.6073	6.88231e-96	3.50174e-94	down
MD06G1196800	-2.05533	8.72836e-96	4.43363e-94	down
MD01G1165300	2.74253	9.35942e-96	4.7463e-94	up
MD06G1113000	2.1891	1.08614e-95	5.49886e-94	up
MD06G1118700	3.41776	1.25582e-95	6.34738e-94	up
MD00G1107700	-2.94654	1.94964e-95	9.83797e-94	down
MD10G1035600	-3.17998	2.1815e-95	1.09898e-93	down
MD06G1122200	-4.37057	2.22176e-95	1.11742e-93	down
MD03G1081000	2.40857	4.93602e-95	2.47847e-93	up
MD04G1200000	-3.40341	1.4546e-94	7.29185e-93	down
MD05G1348800	-3.24018	1.83861e-94	9.20176e-93	down
MD07G1065200	4.01204	2.79115e-94	1.39462e-92	up
MD11G1041800	-5.22299	3.03717e-94	1.51507e-92	down
MD04G1069500	-3.1058	6.81191e-94	3.39253e-92	down
MD07G1003800	-2.8654	9.42327e-94	4.68543e-92	down
MD02G1104100	-3.14365	1.41353e-93	7.01694e-92	down
MD08G1242000	2.69393	1.47123e-93	7.29153e-92	up
MD15G1039500	4.63569	1.88257e-93	9.31508e-92	up
MD02G1003200	3.02903	4.80888e-93	2.37562e-91	up
MD05G1209700	7.53098	6.74354e-93	3.32598e-91	up
MD01G1017900	-3.15146	1.55972e-92	7.68031e-91	down
MD17G1045600	2.92815	1.61556e-92	7.94247e-91	up
MD17G1197700	3.25743	2.82905e-92	1.3886e-90	up
MD17G1009900	3.07688	3.08884e-92	1.51368e-90	up
MD01G1162100	-3.21152	3.11917e-92	1.52472e-90	down
MD16G1041100	-3.28859	3.12134e-92	1.52472e-90	down
MD15G1138800	3.36353	3.22653e-92	1.57359e-90	up
MD17G1264600	2.64956	3.24233e-92	1.57878e-90	up
MD05G1112700	-3.48606	3.8177e-92	1.85598e-90	down
MD02G1137700	-3.68981	5.04846e-92	2.45043e-90	down
MD12G1192800	-2.38731	5.57231e-92	2.70041e-90	down
MD09G1188000	3.1937	5.70374e-92	2.75972e-90	up
MD07G1012100	-2.94919	7.36171e-92	3.5563e-90	down
MD15G1175300	3.22728	7.44544e-92	3.59108e-90	up
MD17G1270700	2.14703	1.20195e-91	5.78811e-90	up
MD14G1204200	5.28917	1.52475e-91	7.33105e-90	up
MD11G1027900	-2.4914	2.17532e-91	1.04426e-89	down
MD15G1357900	-2.21959	2.39381e-91	1.14734e-89	down
MD02G1250400	4.32295	5.23576e-91	2.50554e-89	up
MD17G1049800	4.801	5.58426e-91	2.66814e-89	up
MD05G1294000	4.09204	5.65446e-91	2.69747e-89	up
MD01G1121900	4.53174	5.67633e-91	2.70368e-89	up
MD14G1087500	-2.67885	5.84606e-91	2.7802e-89	down
MD13G1181400	-2.57501	9.66536e-91	4.58939e-89	down
MD17G1118500	2.30519	1.32818e-90	6.29681e-89	up
MD06G1110600	2.10606	2.12531e-90	1.00604e-88	up
MD02G1182500	-2.911	2.31161e-90	1.09253e-88	down
MD05G1135100	3.32103	3.17605e-90	1.49877e-88	up
MD03G1252200	-3.46862	4.63736e-90	2.18499e-88	down
MD05G1324100	3.73155	6.08936e-90	2.86472e-88	up
MD05G1103600	-3.71622	1.0557e-89	4.95887e-88	down
MD05G1358600	2.21306	1.22147e-89	5.72875e-88	up
MD09G1285100	10.5245	1.28906e-89	6.03645e-88	up
MD14G1223300	-3.22052	1.35794e-89	6.34929e-88	down
MD17G1100800	-5.27147	1.36945e-89	6.39334e-88	down
MD14G1043400	-2.24633	3.42103e-89	1.59469e-87	down
MD13G1166800	-4.17643	4.51982e-89	2.10368e-87	down
MD09G1204200	5.34275	4.58123e-89	2.12902e-87	up
MD15G1137200	-4.09085	4.96502e-89	2.30387e-87	down
MD03G1295100	-2.64515	5.74483e-89	2.66168e-87	down
MD10G1278300	3.34495	6.59091e-89	3.04907e-87	up
MD04G1017700	4.60292	8.23971e-89	3.80607e-87	up
MD11G1158000	-3.26996	8.45746e-89	3.90076e-87	down
MD03G1073700	-3.21202	9.15362e-89	4.21549e-87	down
MD13G1028700	3.58251	1.16107e-88	5.33902e-87	up
MD09G1107300	-4.12545	1.1693e-88	5.36875e-87	down
MD16G1179400	2.8132	1.31112e-88	6.0109e-87	up
MD03G1240100	2.4392	2.24616e-88	1.02822e-86	up
MD02G1026100	2.81523	2.39946e-88	1.09676e-86	up
MD00G1130900	1.79949	3.41641e-88	1.55926e-86	up
MD02G1261000	-2.39028	6.98111e-88	3.18145e-86	down
MD08G1012300	4.30238	9.38287e-88	4.26963e-86	up
MD00G1089100	-3.70784	1.5677e-87	7.12312e-86	down
MD17G1083300	6.10483	1.85657e-87	8.42316e-86	up
MD14G1241800	-4.63888	2.45018e-87	1.10998e-85	down
MD05G1081400	2.37933	3.32366e-87	1.50346e-85	up
MD05G1006400	-3.11444	4.04007e-87	1.82483e-85	down
MD17G1180700	2.79647	4.07216e-87	1.83661e-85	up
MD15G1007300	2.0361	7.64361e-87	3.44233e-85	up
MD15G1113800	2.83024	9.10251e-87	4.09332e-85	up
MD03G1269800	-2.55054	1.28782e-86	5.78271e-85	down
MD02G1138600	4.88965	2.36124e-86	1.05871e-84	up
MD15G1372900	3.10062	3.30087e-86	1.47785e-84	up
MD04G1171600	-2.24709	4.57499e-86	2.0453e-84	down
MD15G1052100	-3.67468	6.07712e-86	2.71288e-84	down
MD08G1031300	2.76885	7.67691e-86	3.42204e-84	up
MD12G1114000	-4.1634	1.45704e-85	6.4854e-84	down
MD08G1021600	-2.1314	2.02265e-85	8.98993e-84	down
MD11G1236900	-3.26455	3.81458e-85	1.69297e-83	down
MD03G1065400	3.26413	3.94761e-85	1.74948e-83	up
MD15G1322100	-2.36363	4.8388e-85	2.14133e-83	down
MD01G1108500	-1.94466	7.23314e-85	3.19627e-83	down
MD07G1233400	-4.54397	7.68041e-85	3.38902e-83	down
MD15G1170100	5.1035	1.08028e-84	4.75991e-83	up
MD02G1110400	-3.78932	2.11684e-84	9.31378e-83	down
MD15G1427000	-2.85403	2.17208e-84	9.54311e-83	down
MD09G1137600	3.83675	2.85926e-84	1.25442e-82	up
MD14G1126800	3.67943	3.59534e-84	1.5751e-82	up
MD13G1077200	-3.72671	3.90798e-84	1.70962e-82	down
MD16G1258600	-2.29177	4.89983e-84	2.14045e-82	down
MD10G1240700	-3.12999	5.53853e-84	2.41602e-82	down
MD10G1171800	-2.9496	9.02822e-84	3.93268e-82	down
MD03G1173700	-5.86014	1.17947e-83	5.13044e-82	down
MD07G1090700	-3.1674	1.60608e-83	6.97619e-82	down
MD07G1262900	3.27326	2.14736e-83	9.31405e-82	up
MD09G1163100	-3.12165	1.53723e-82	6.65822e-81	down
MD02G1095600	-3.13484	2.10407e-82	9.10047e-81	down
MD08G1115600	-3.57871	2.26081e-82	9.76461e-81	down
MD15G1347600	-2.23789	2.67436e-82	1.15344e-80	down
MD04G1060100	4.19739	2.79079e-82	1.20197e-80	up
MD17G1230900	-2.84172	2.8382e-82	1.22066e-80	down
MD17G1193500	2.51257	4.05002e-82	1.73941e-80	up
MD03G1064800	-2.15721	4.70816e-82	2.01923e-80	down
MD06G1195600	-2.6854	6.35993e-82	2.72381e-80	down
MD04G1143200	-3.17944	7.0241e-82	3.00405e-80	down
MD15G1248200	-4.15889	8.16402e-82	3.4867e-80	down
MD15G1177700	1.79595	9.3891e-82	4.00431e-80	up
MD10G1148300	-3.99781	1.19547e-81	5.0914e-80	down
MD15G1062500	4.34797	1.21369e-81	5.16181e-80	up
MD14G1210700	-3.74017	1.51511e-81	6.43478e-80	down
MD16G1107600	-3.6361	2.04098e-81	8.65618e-80	down
MD12G1158500	4.71163	2.08995e-81	8.85162e-80	up
MD03G1003100	-3.0929	2.12972e-81	9.00757e-80	down
MD09G1145900	2.11457	2.20454e-81	9.31115e-80	up
MD14G1070200	3.77171	2.35108e-81	9.91636e-80	up
MD06G1186400	-2.88923	2.53938e-81	1.06958e-79	down
MD06G1228200	-2.84715	2.993e-81	1.25891e-79	down
MD13G1049600	-4.17519	4.22383e-81	1.77418e-79	down
MD00G1144800	-4.12384	4.46669e-81	1.87362e-79	down
MD08G1208000	2.68415	4.49553e-81	1.88313e-79	up
MD12G1108700	-2.42051	4.63221e-81	1.93773e-79	down
MD03G1147600	-2.59853	5.95133e-81	2.48615e-79	down
MD02G1140100	7.8484	1.14363e-80	4.77097e-79	up
MD11G1277500	-2.57427	2.42162e-80	1.00887e-78	down
MD05G1345500	-2.10382	3.70888e-80	1.54304e-78	down
MD10G1144600	4.97107	4.97222e-80	2.06584e-78	up
MD08G1237800	-3.03878	5.09138e-80	2.11247e-78	down
MD07G1153200	-5.12293	5.41624e-80	2.24422e-78	down
MD05G1135200	3.72078	5.59641e-80	2.31573e-78	up
MD17G1198400	-2.92404	7.10914e-80	2.93771e-78	down
MD15G1189900	3.94949	9.54128e-80	3.93742e-78	up
MD00G1104000	2.31705	9.56004e-80	3.93985e-78	up
MD06G1166400	-4.45652	1.03535e-79	4.26109e-78	down
MD16G1022300	2.61288	1.17379e-79	4.82439e-78	up
MD02G1207200	-2.55641	1.24779e-79	5.12163e-78	down
novel.14544	3.28617	1.58899e-79	6.51338e-78	up
MD15G1138400	-3.66431	1.60692e-79	6.57805e-78	down
MD05G1048900	1.96329	1.73064e-79	7.07502e-78	up
MD01G1240100	-2.49637	1.91398e-79	7.81409e-78	down
MD15G1191300	9.49854	1.95268e-79	7.96149e-78	up
MD16G1044000	-2.06243	2.45345e-79	9.98988e-78	down
MD10G1311100	-2.64504	3.42011e-79	1.39074e-77	down
MD10G1157900	-3.26602	3.8669e-79	1.57033e-77	down
MD10G1157200	-2.4837	3.93128e-79	1.59436e-77	down
MD15G1026500	2.22802	4.36159e-79	1.76653e-77	up
MD13G1070900	-4.18319	4.40679e-79	1.78248e-77	down
MD06G1021300	-3.31104	6.04142e-79	2.44043e-77	down
MD09G1077100	4.56586	7.59676e-79	3.06466e-77	up
MD09G1115900	-4.61202	8.73073e-79	3.51748e-77	down
MD08G1002300	-1.99153	9.25134e-79	3.72232e-77	down
MD02G1030100	-3.04817	1.12521e-78	4.52138e-77	down
MD05G1325400	3.19335	1.19119e-78	4.78025e-77	up
MD15G1212200	4.18597	1.28044e-78	5.13166e-77	up
MD05G1350900	2.91087	2.06377e-78	8.2602e-77	up
MD17G1232500	1.94225	2.26059e-78	9.03615e-77	up
MD00G1036300	4.0261	2.31826e-78	9.25456e-77	up
MD11G1056000	-2.00509	2.60971e-78	1.04045e-76	down
MD05G1340800	-3.64481	3.04441e-78	1.21218e-76	down
MD04G1176600	-2.06639	3.07914e-78	1.22441e-76	down
MD03G1150500	-4.14904	4.31402e-78	1.71323e-76	down
MD12G1246200	-2.84665	5.57565e-78	2.21138e-76	down
MD08G1113500	3.42262	5.92929e-78	2.3486e-76	up
MD00G1136000	5.39276	6.82251e-78	2.69891e-76	up
MD07G1037000	3.78167	7.9031e-78	3.12234e-76	up
MD15G1064400	3.33088	1.59871e-77	6.30798e-76	up
MD11G1069500	-2.4143	1.92662e-77	7.59204e-76	down
MD17G1141200	-3.84312	3.27529e-77	1.289e-75	down
MD05G1349800	2.88588	3.37035e-77	1.3247e-75	up
MD05G1334200	3.28434	3.38134e-77	1.32732e-75	up
MD02G1306200	3.73142	3.54204e-77	1.38862e-75	up
MD10G1277000	2.70147	3.83588e-77	1.50189e-75	up
MD17G1034800	2.16391	3.97693e-77	1.55512e-75	up
MD17G1119500	2.62404	5.22081e-77	2.03891e-75	up
novel.5835	4.4698	6.14751e-77	2.39776e-75	up
MD15G1343200	-2.91299	8.43978e-77	3.28765e-75	down
MD15G1055200	2.98543	8.90516e-77	3.46452e-75	up
MD02G1273700	-1.93503	9.39139e-77	3.64904e-75	down
MD17G1239400	2.85421	1.11057e-76	4.30967e-75	up
MD17G1079700	-4.31233	1.21454e-76	4.70715e-75	down
MD10G1053200	-3.02979	1.24691e-76	4.82647e-75	down
MD13G1132800	3.76045	3.29581e-76	1.27412e-74	up
MD11G1285100	-2.1874	3.95896e-76	1.52855e-74	down
MD07G1043600	-2.931	4.25976e-76	1.64261e-74	down
MD15G1220800	-6.00229	4.42428e-76	1.70391e-74	down
MD13G1069200	4.39268	8.6983e-76	3.34573e-74	up
MD09G1099700	-2.43824	9.43874e-76	3.62597e-74	down
MD03G1010400	2.77668	1.69659e-75	6.50942e-74	up
MD14G1066000	2.91184	1.71297e-75	6.56402e-74	up
MD08G1092400	3.69139	1.97478e-75	7.55781e-74	up
MD09G1169000	-2.24016	2.23575e-75	8.54589e-74	down
MD04G1101600	-2.35714	2.69085e-75	1.02726e-73	down
MD09G1179800	-2.63077	3.64961e-75	1.39154e-73	down
MD16G1006600	2.52052	3.7002e-75	1.40907e-73	up
MD13G1108600	-2.07862	4.12813e-75	1.57008e-73	down
MD07G1274000	-2.78023	4.73525e-75	1.79875e-73	down
MD06G1193900	-4.81782	4.8979e-75	1.85822e-73	down
MD10G1058200	-2.27339	6.44007e-75	2.44028e-73	down
MD13G1067300	1.84064	6.84465e-75	2.59038e-73	up
MD17G1046500	2.47787	7.2773e-75	2.75071e-73	up
MD02G1110500	-2.94603	7.88181e-75	2.97553e-73	down
MD16G1023500	3.77137	1.15339e-74	4.34888e-73	up
MD05G1348200	-2.18705	1.38009e-74	5.19727e-73	down
MD11G1008100	-1.95248	2.1965e-74	8.2616e-73	down
MD00G1073400	-3.4462	2.7199e-74	1.02177e-72	down
MD14G1243400	3.53303	5.80261e-74	2.17715e-72	up
MD07G1199300	-2.93239	5.85471e-74	2.19401e-72	down
MD01G1139200	1.89297	8.20208e-74	3.06991e-72	up
MD02G1266200	2.25422	1.07295e-73	4.01098e-72	up
MD10G1341600	-5.71761	1.20261e-73	4.49018e-72	down
MD05G1024800	-5.39037	1.26617e-73	4.72172e-72	down
MD08G1231500	-3.22913	1.54437e-73	5.75218e-72	down
MD06G1226900	-2.07064	1.79677e-73	6.68411e-72	down
MD03G1108500	2.56931	2.19387e-73	8.15144e-72	up
MD04G1004900	2.24629	2.43293e-73	9.02873e-72	up
MD07G1189900	3.28753	2.50244e-73	9.2754e-72	up
MD07G1293900	-3.04444	2.5188e-73	9.32474e-72	down
MD15G1407700	3.32791	3.33411e-73	1.23281e-71	up
MD09G1032300	-3.02781	3.34589e-73	1.23568e-71	down
MD11G1255200	1.9238	3.42842e-73	1.26463e-71	up
MD09G1062600	-2.58479	3.98336e-73	1.46756e-71	down
MD03G1014400	-4.04665	4.63474e-73	1.70548e-71	down
MD01G1039500	-2.4572	6.56892e-73	2.41432e-71	down
MD14G1185000	-5.19036	7.25879e-73	2.66466e-71	down
MD11G1129800	2.11573	1.08314e-72	3.9714e-71	up
MD03G1165200	2.43818	1.227e-72	4.49345e-71	up
MD15G1242900	-1.87173	1.29229e-72	4.72691e-71	down
MD14G1137300	-2.04933	1.30941e-72	4.78379e-71	down
MD05G1266000	-7.91484	1.47226e-72	5.37235e-71	down
MD15G1178600	2.48547	1.98988e-72	7.25249e-71	up
MD06G1213500	3.6653	2.05442e-72	7.47883e-71	up
MD04G1244500	5.32162	2.40665e-72	8.75065e-71	up
MD05G1359500	2.90809	2.5287e-72	9.1835e-71	up
MD05G1033800	2.52055	2.82171e-72	1.02355e-70	up
MD07G1144200	-3.59317	3.45347e-72	1.25123e-70	down
MD05G1263800	3.59812	4.58544e-72	1.65939e-70	up
MD07G1254500	3.64839	5.81714e-72	2.10263e-70	up
MD04G1079300	2.01077	6.23353e-72	2.25047e-70	up
MD05G1304500	-4.05027	9.01574e-72	3.25109e-70	down
MD10G1228800	2.39758	1.0252e-71	3.69254e-70	up
MD02G1179300	6.51484	1.12691e-71	4.04968e-70	up
MD06G1010100	-5.06367	1.12701e-71	4.04968e-70	down
MD05G1274700	3.29766	1.18546e-71	4.25472e-70	up
MD13G1162600	2.53629	1.26643e-71	4.53998e-70	up
MD16G1057700	4.851	1.34651e-71	4.82141e-70	up
MD10G1097200	3.77855	1.35011e-71	4.82864e-70	up
novel.2568	3.44093	1.49803e-71	5.35143e-70	up
MD09G1112100	-2.271	1.80781e-71	6.45053e-70	down
MD13G1052600	-1.60238	2.08617e-71	7.43507e-70	down
MD13G1153300	-3.03023	2.73129e-71	9.72296e-70	down
MD02G1194100	-3.22362	3.79397e-71	1.34902e-69	down
MD15G1051600	-3.70377	4.24568e-71	1.50788e-69	down
novel.2600	3.85775	5.49948e-71	1.95091e-69	up
MD06G1057400	-2.69693	6.33061e-71	2.24315e-69	down
MD16G1046300	-3.55445	7.42049e-71	2.62629e-69	down
MD16G1050800	-4.94969	7.43834e-71	2.62956e-69	down
MD06G1086300	3.17554	8.61955e-71	3.04362e-69	up
MD12G1020200	-2.82622	9.16712e-71	3.23323e-69	down
MD16G1014100	3.36396	9.25909e-71	3.26191e-69	up
MD15G1258200	-2.54091	1.05882e-70	3.72586e-69	down
MD15G1357800	-3.3956	1.12048e-70	3.93831e-69	down
novel.6294	3.45257	1.30997e-70	4.59905e-69	up
MD02G1069600	-2.51092	1.77373e-70	6.22006e-69	down
MD05G1171900	-3.00176	1.87696e-70	6.57451e-69	down
MD05G1069100	1.74995	1.93247e-70	6.7612e-69	up
MD15G1162300	2.4921	2.07704e-70	7.25873e-69	up
MD14G1031200	-5.97786	2.17368e-70	7.58779e-69	down
MD17G1074600	-4.86644	2.40148e-70	8.37341e-69	down
MD09G1130600	-3.34648	2.70367e-70	9.41636e-69	down
MD01G1072900	-2.75764	3.82907e-70	1.33207e-68	down
MD07G1074600	2.96541	4.53658e-70	1.57641e-68	up
MD09G1287100	1.79183	4.57557e-70	1.58815e-68	up
MD04G1071000	-1.5981	5.3158e-70	1.84299e-68	down
MD05G1169600	7.69862	6.00157e-70	2.07839e-68	up
MD10G1341400	-5.66085	6.18394e-70	2.13912e-68	down
MD02G1082200	3.08616	7.04947e-70	2.43577e-68	up
MD15G1262700	-2.92417	7.07887e-70	2.44317e-68	down
MD08G1217800	-4.00217	7.40446e-70	2.55266e-68	down
MD12G1145500	-2.21946	8.38987e-70	2.88912e-68	down
MD13G1213400	-3.47284	9.27066e-70	3.18884e-68	down
MD07G1221900	-4.63335	1.02637e-69	3.52645e-68	down
MD08G1236000	-1.70176	1.16204e-69	3.98809e-68	down
MD07G1156200	3.15642	1.20022e-69	4.11453e-68	up
MD09G1284900	-4.37554	1.22562e-69	4.19688e-68	down
MD03G1146300	-5.65603	1.23679e-69	4.23041e-68	down
MD05G1003800	2.53234	1.24657e-69	4.25909e-68	up
MD13G1150700	3.75993	1.50728e-69	5.14409e-68	up
MD10G1298700	14.847	1.54054e-69	5.25176e-68	up
MD15G1114900	2.33557	1.73862e-69	5.9204e-68	up
MD02G1040300	-3.25843	2.17869e-69	7.4107e-68	down
MD15G1192500	-2.48257	2.49305e-69	8.47054e-68	down
MD09G1208800	3.1994	2.69735e-69	9.15452e-68	up
MD04G1224100	-4.2221	2.79156e-69	9.46377e-68	down
MD09G1146000	-2.82657	3.09408e-69	1.04777e-67	down
MD07G1186300	2.22603	3.25846e-69	1.10222e-67	up
MD07G1301800	2.43021	3.39379e-69	1.14673e-67	up
MD13G1033600	3.28881	3.43298e-69	1.15869e-67	up
MD12G1196800	-2.25627	5.11973e-69	1.72609e-67	down
MD17G1212100	-2.1772	5.47985e-69	1.84547e-67	down
MD10G1324500	3.49786	5.83158e-69	1.96176e-67	up
MD16G1023700	-4.08182	6.75913e-69	2.27129e-67	down
MD17G1225800	3.75224	8.96802e-69	3.01024e-67	up
MD03G1100000	-3.01321	9.37579e-69	3.14367e-67	down
MD11G1286900	-2.21886	1.271e-68	4.25693e-67	down
MD01G1167300	-4.06499	1.2897e-68	4.31484e-67	down
MD11G1316500	4.4453	1.37993e-68	4.61168e-67	up
MD15G1161200	3.57473	1.40082e-68	4.67639e-67	up
MD07G1268400	2.08494	1.41828e-68	4.72952e-67	up
MD04G1137700	-4.23215	1.50907e-68	5.02677e-67	down
MD06G1033100	-2.78313	1.5623e-68	5.19843e-67	down
MD16G1040600	2.67472	1.57237e-68	5.22625e-67	up
MD10G1169600	-3.00892	1.57714e-68	5.23643e-67	down
MD01G1122800	2.39318	1.94102e-68	6.43758e-67	up
MD12G1229200	3.87723	3.35843e-68	1.11265e-66	up
MD08G1057100	-4.5571	4.15999e-68	1.37671e-66	down
MD01G1064600	2.79632	4.7842e-68	1.58158e-66	up
MD03G1047800	3.09165	4.9385e-68	1.63083e-66	up
MD05G1230600	-3.43281	5.47554e-68	1.80622e-66	down
MD10G1125400	-1.74373	6.1021e-68	2.01074e-66	down
MD15G1263900	-3.1476	6.77547e-68	2.23022e-66	down
MD04G1016900	-2.66254	7.36426e-68	2.42141e-66	down
MD16G1149300	9.06411	9.34387e-68	3.06903e-66	up
MD13G1019700	-2.30146	1.05749e-67	3.46965e-66	down
MD09G1123600	-2.95844	1.37229e-67	4.49766e-66	down
MD05G1310100	-1.78	1.64592e-67	5.38872e-66	down
MD14G1239300	2.39365	1.72935e-67	5.65581e-66	up
MD03G1251400	7.26348	1.74755e-67	5.70922e-66	up
MD08G1026400	-2.34851	1.87684e-67	6.12507e-66	down
MD11G1054900	5.57186	2.74534e-67	8.94986e-66	up
MD01G1064800	-2.49922	2.95347e-67	9.61811e-66	down
MD01G1237600	-2.63568	3.00786e-67	9.78483e-66	down
MD15G1231100	4.79517	4.20774e-67	1.36736e-65	up
MD14G1069900	-1.59384	4.33367e-67	1.40679e-65	down
MD15G1259700	-3.43903	4.77104e-67	1.54712e-65	down
MD09G1115800	-4.33123	4.99929e-67	1.61942e-65	down
MD03G1181600	-3.82122	5.01681e-67	1.62337e-65	down
MD16G1153700	-2.9659	5.02606e-67	1.62465e-65	down
MD15G1243800	-3.52642	5.15119e-67	1.66334e-65	down
MD05G1336800	2.89685	9.53188e-67	3.07464e-65	up
MD04G1231000	-3.11978	9.80178e-67	3.15836e-65	down
MD10G1065800	-3.08096	1.01002e-66	3.2511e-65	down
MD07G1292700	-7.08045	1.11458e-66	3.58389e-65	down
MD07G1061400	3.03207	1.31108e-66	4.21128e-65	up
MD05G1284000	-4.85337	1.81595e-66	5.82687e-65	down
MD08G1094900	3.97152	2.04009e-66	6.53918e-65	up
MD05G1115700	-2.05855	2.26834e-66	7.2632e-65	down
MD02G1135700	2.11607	2.43165e-66	7.77796e-65	up
MD02G1032500	-2.56855	3.03052e-66	9.68342e-65	down
MD01G1051200	-1.79298	3.06001e-66	9.76744e-65	down
MD00G1094100	1.97765	3.07027e-66	9.78996e-65	up
MD07G1022000	-1.80251	3.799e-66	1.2101e-64	down
MD04G1127400	-1.83203	4.55227e-66	1.44853e-64	down
MD01G1118100	2.97767	4.72919e-66	1.50326e-64	up
MD16G1032300	-4.7828	5.21122e-66	1.65477e-64	down
MD15G1173500	-3.95889	7.25004e-66	2.29978e-64	down
MD03G1116400	3.63344	7.62663e-66	2.41673e-64	up
MD03G1217700	4.5575	1.02496e-65	3.24454e-64	up
MD16G1090000	3.54803	1.27461e-65	4.03063e-64	up
MD15G1334400	-2.21214	1.452e-65	4.58684e-64	down
novel.8893	2.03098	1.52456e-65	4.81108e-64	up
MD02G1124400	2.68598	1.54879e-65	4.88253e-64	up
MD16G1024000	-6.88804	1.56937e-65	4.94231e-64	down
MD10G1089900	-3.47188	1.75505e-65	5.52137e-64	down
MD17G1020900	-1.79988	1.93256e-65	6.07357e-64	down
MD12G1199300	2.18349	1.96761e-65	6.17737e-64	up
MD06G1237300	-2.06008	2.15349e-65	6.754e-64	down
MD14G1070400	-2.83066	2.17739e-65	6.82196e-64	down
MD17G1261400	-2.06049	2.623e-65	8.20969e-64	down
MD15G1117600	5.33685	2.9583e-65	9.24967e-64	up
MD17G1124900	-2.35103	3.62902e-65	1.13352e-63	down
MD10G1305000	-2.86483	3.98848e-65	1.24453e-63	down
MD04G1081800	-2.72617	4.38158e-65	1.36579e-63	down
MD15G1048900	5.27378	4.96266e-65	1.54535e-63	up
MD15G1217900	-1.59431	5.18843e-65	1.61401e-63	down
MD10G1220500	-2.04969	6.63544e-65	2.06204e-63	down
MD07G1025100	2.28304	7.22628e-65	2.24337e-63	up
MD14G1235700	-2.26506	8.67134e-65	2.68926e-63	down
MD15G1263000	-3.8528	1.14343e-64	3.54254e-63	down
MD03G1156200	-4.03569	1.3822e-64	4.27798e-63	down
MD05G1276300	4.23333	1.5685e-64	4.84967e-63	up
MD10G1194100	2.71115	1.57744e-64	4.87237e-63	up
MD16G1133600	-3.32369	2.72656e-64	8.41326e-63	down
MD00G1136300	2.15563	3.17328e-64	9.78184e-63	up
MD15G1183500	-2.3765	3.19739e-64	9.84623e-63	down
MD01G1088900	-1.99058	4.57251e-64	1.40667e-62	down
MD03G1195300	-1.53438	7.16121e-64	2.20083e-62	down
MD12G1198800	-3.09353	7.61722e-64	2.33862e-62	down
MD15G1016500	2.52371	7.80458e-64	2.39374e-62	up
MD02G1122100	3.18701	8.03992e-64	2.46346e-62	up
MD12G1263800	3.36762	8.314e-64	2.54488e-62	up
MD12G1234900	1.80301	9.15851e-64	2.80058e-62	up
MD10G1003000	2.61181	1.00342e-63	3.06529e-62	up
MD10G1212200	1.96038	1.05037e-63	3.20553e-62	up
MD08G1109700	6.80646	1.12759e-63	3.43775e-62	up
MD09G1169900	-1.72902	1.20668e-63	3.6752e-62	down
MD12G1126000	2.03419	1.28916e-63	3.92251e-62	up
MD00G1133300	-8.39101	1.41004e-63	4.28604e-62	down
MD16G1177200	-3.08171	1.43564e-63	4.35953e-62	down
MD15G1249500	2.92901	1.67517e-63	5.08185e-62	up
MD10G1198300	-2.7287	1.6864e-63	5.11084e-62	down
MD17G1201800	1.80967	1.73572e-63	5.2551e-62	up
MD01G1221800	-5.80532	1.77587e-63	5.37134e-62	down
MD09G1291700	-6.01043	1.8012e-63	5.44257e-62	down
MD16G1011500	-2.82304	1.90697e-63	5.75648e-62	down
MD02G1118100	-4.97177	1.9782e-63	5.96562e-62	down
MD00G1056000	-3.1227	2.52409e-63	7.60434e-62	down
MD10G1083200	-3.04972	2.64552e-63	7.96235e-62	down
MD15G1363900	-3.88988	2.73416e-63	8.22103e-62	down
MD11G1130600	1.71698	2.87581e-63	8.63845e-62	up
MD03G1142500	3.65917	3.02758e-63	9.08541e-62	up
MD06G1014100	2.16628	3.09782e-63	9.28707e-62	up
MD04G1144500	2.46083	3.24383e-63	9.71529e-62	up
MD05G1095000	2.08556	3.50905e-63	1.04994e-61	up
MD10G1304600	4.71618	3.93728e-63	1.17691e-61	up
MD00G1089600	-4.24467	4.30759e-63	1.28634e-61	down
MD07G1081500	-3.14589	5.04256e-63	1.50436e-61	down
MD07G1288800	-2.29008	6.19789e-63	1.84723e-61	down
MD11G1051700	-2.01431	7.93271e-63	2.36197e-61	down
MD12G1215600	3.49299	9.82351e-63	2.92211e-61	up
MD14G1011100	3.23229	2.66639e-62	7.92376e-61	up
MD09G1272100	-3.61456	2.89439e-62	8.59298e-61	down
MD11G1190800	1.57905	3.28103e-62	9.73138e-61	up
MD17G1262600	1.52636	3.35586e-62	9.94368e-61	up
MD14G1081400	3.5536	3.42993e-62	1.01533e-60	up
MD13G1101400	-2.25218	3.85203e-62	1.13918e-60	down
MD17G1001400	-4.83598	3.90762e-62	1.1545e-60	down
MD01G1122900	-5.34472	4.74224e-62	1.39974e-60	down
MD05G1044100	3.07987	5.3541e-62	1.57881e-60	up
MD13G1082000	2.26739	6.11174e-62	1.80049e-60	up
MD10G1274600	1.57364	6.14413e-62	1.80829e-60	up
MD02G1001900	3.77797	6.57842e-62	1.93425e-60	up
MD11G1309400	-2.1684	7.21946e-62	2.12069e-60	down
MD15G1294800	-2.99762	7.36607e-62	2.16168e-60	down
MD04G1239700	3.38526	7.55578e-62	2.21523e-60	up
MD11G1143600	-2.11061	8.21141e-62	2.40514e-60	down
MD04G1161900	3.54138	8.71316e-62	2.54966e-60	up
MD09G1070000	-1.9995	1.00022e-61	2.92408e-60	down
MD01G1146300	-2.43776	1.40109e-61	4.09208e-60	down
MD02G1143700	-3.89088	1.51181e-61	4.41124e-60	down
MD13G1056800	2.46935	1.72397e-61	5.02549e-60	up
MD10G1152100	5.00537	1.80999e-61	5.27121e-60	up
MD09G1066100	3.73996	1.91092e-61	5.55985e-60	up
MD09G1038500	-1.91728	2.19164e-61	6.37055e-60	down
MD15G1156900	2.53789	2.50767e-61	7.28226e-60	up
MD03G1297400	2.44539	2.76298e-61	8.01606e-60	up
novel.12732	-3.50355	2.8576e-61	8.28271e-60	down
MD08G1063800	-2.50023	2.87605e-61	8.32829e-60	down
MD15G1028700	-4.03676	3.32764e-61	9.62687e-60	down
MD16G1092800	-1.79011	4.31358e-61	1.24674e-59	down
MD08G1007800	3.36152	4.35346e-61	1.25708e-59	up
MD10G1035800	2.41077	4.66319e-61	1.34524e-59	up
MD10G1332400	-2.40971	4.89206e-61	1.40994e-59	down
MD05G1294300	3.02624	4.90748e-61	1.41305e-59	up
MD11G1003400	-5.6795	5.53012e-61	1.59083e-59	down
MD11G1241700	-3.33513	5.64344e-61	1.62191e-59	down
MD12G1092300	2.27876	5.81577e-61	1.66833e-59	up
MD10G1056800	1.8703	5.8159e-61	1.66833e-59	up
MD14G1204300	4.01943	7.34252e-61	2.10428e-59	up
MD15G1042600	-2.47036	8.14211e-61	2.33125e-59	down
MD00G1057700	-2.44566	8.2395e-61	2.35693e-59	down
MD08G1184400	1.91835	8.43227e-61	2.40982e-59	up
MD02G1068900	2.11105	8.81435e-61	2.51666e-59	up
MD02G1124100	2.17435	8.83286e-61	2.51959e-59	up
MD17G1021400	1.6546	8.98152e-61	2.55961e-59	up
MD15G1405000	-3.19544	9.51446e-61	2.70896e-59	down
MD13G1134500	2.68309	1.04464e-60	2.97154e-59	up
MD13G1080800	-3.16809	1.5269e-60	4.33932e-59	down
MD05G1325900	-3.39584	1.56771e-60	4.45116e-59	down
MD08G1101700	4.25004	1.7636e-60	5.0027e-59	up
MD16G1207500	-2.05958	1.85387e-60	5.25388e-59	down
MD10G1242600	-5.84567	1.87462e-60	5.30779e-59	down
MD15G1209100	1.68796	1.99333e-60	5.63867e-59	up
MD16G1138300	2.36434	2.65679e-60	7.50849e-59	up
MD12G1139700	-3.14558	2.80176e-60	7.9109e-59	down
MD04G1207000	-2.40804	3.11928e-60	8.79931e-59	down
MD12G1204700	-2.23103	3.26138e-60	9.19169e-59	down
MD12G1040900	3.25005	3.31099e-60	9.3229e-59	up
MD04G1180100	2.26835	3.49244e-60	9.82478e-59	up
MD02G1122400	-2.73171	4.1837e-60	1.17586e-58	down
MD17G1103800	2.10501	4.56513e-60	1.28188e-58	up
MD16G1026600	2.73242	5.26789e-60	1.47786e-58	up
MD05G1220800	2.14455	5.34031e-60	1.4968e-58	up
MD03G1238700	-2.83617	5.98686e-60	1.67648e-58	down
MD09G1160300	-2.33139	7.50068e-60	2.09847e-58	down
MD02G1284500	2.31925	9.76459e-60	2.72935e-58	up
MD09G1066900	-3.60826	1.22885e-59	3.43168e-58	down
MD01G1208300	1.70563	1.89148e-59	5.27733e-58	up
MD08G1205500	-1.81427	1.91871e-59	5.34842e-58	down
MD00G1167000	-5.41703	2.0205e-59	5.62704e-58	down
MD16G1251600	2.31045	2.20025e-59	6.12207e-58	up
MD11G1027500	2.04693	2.89271e-59	8.04147e-58	up
MD13G1096000	2.83672	3.12225e-59	8.6717e-58	up
MD12G1236200	2.60389	3.27527e-59	9.08844e-58	up
MD00G1054500	3.33637	4.27375e-59	1.18483e-57	up
MD02G1244800	2.40654	4.3788e-59	1.21286e-57	up
MD08G1032500	-3.79093	5.20729e-59	1.44103e-57	down
MD11G1099200	2.1525	8.46278e-59	2.33981e-57	up
MD15G1019700	-6.0203	8.76692e-59	2.42171e-57	down
MD09G1286100	-5.26064	9.8106e-59	2.70757e-57	down
MD03G1029100	-2.74376	1.02402e-58	2.82357e-57	down
MD15G1170300	8.04499	1.02599e-58	2.82646e-57	up
MD05G1074600	-2.00593	1.29392e-58	3.56137e-57	down
MD14G1018700	2.1468	1.46359e-58	4.02475e-57	up
MD07G1132500	2.28738	1.79084e-58	4.92022e-57	up
MD02G1030300	-1.82526	1.93421e-58	5.30935e-57	down
MD15G1195800	1.94496	2.00801e-58	5.50698e-57	up
MD14G1236300	-4.46813	2.27337e-58	6.22916e-57	down
MD11G1298800	2.76424	3.23978e-58	8.86921e-57	up
MD01G1152300	2.35125	3.46271e-58	9.47104e-57	up
MD06G1037400	-2.52839	3.49469e-58	9.54997e-57	down
MD15G1060100	-4.18613	4.03794e-58	1.10247e-56	down
MD05G1296700	-2.68729	4.09131e-58	1.11604e-56	down
MD01G1220800	5.09282	4.37405e-58	1.1921e-56	up
MD16G1081800	3.48874	5.33962e-58	1.45396e-56	up
MD03G1029200	2.66388	5.80711e-58	1.57985e-56	up
MD05G1293400	-3.64793	5.89307e-58	1.60181e-56	down
MD03G1065600	1.72125	6.08677e-58	1.653e-56	up
MD15G1039600	3.84557	6.62218e-58	1.7968e-56	up
MD15G1230200	3.61828	6.72337e-58	1.82264e-56	up
MD15G1240200	-3.49728	6.94542e-58	1.88117e-56	down
MD15G1331800	-1.47618	7.24641e-58	1.96096e-56	down
MD16G1161100	2.94702	7.31959e-58	1.97901e-56	up
MD16G1193000	-3.20672	9.289e-58	2.50926e-56	down
MD09G1054400	-5.21405	9.67947e-58	2.61243e-56	down
MD09G1180000	3.06919	1.02435e-57	2.76221e-56	up
MD04G1120600	2.06612	1.25089e-57	3.37012e-56	up
MD09G1283900	-2.90491	1.37087e-57	3.69013e-56	down
MD09G1090700	2.02074	1.61288e-57	4.33776e-56	up
MD04G1067100	-3.08648	1.66099e-57	4.46322e-56	down
MD12G1023300	3.32856	1.88571e-57	5.0626e-56	up
MD09G1133900	-2.11086	1.99498e-57	5.35127e-56	down
MD16G1248400	-2.91528	2.16383e-57	5.7991e-56	down
MD03G1294800	1.9765	2.28667e-57	6.12294e-56	up
MD13G1214800	2.55963	2.50166e-57	6.69277e-56	up
MD10G1002500	-3.49271	2.85064e-57	7.61972e-56	down
MD12G1143300	2.15639	2.95298e-57	7.88638e-56	up
MD16G1125300	1.79996	3.07957e-57	8.21729e-56	up
MD13G1080600	2.86782	3.45505e-57	9.21117e-56	up
MD05G1205800	-2.51113	4.45584e-57	1.18689e-55	down
MD03G1217900	3.30139	4.63115e-57	1.23251e-55	up
MD01G1217700	4.79134	5.30833e-57	1.41151e-55	up
MD16G1287800	-2.27877	5.43946e-57	1.44512e-55	down
MD01G1074400	-2.73478	5.87276e-57	1.55888e-55	down
MD09G1252000	4.32332	6.13514e-57	1.62712e-55	up
MD08G1076900	2.82784	6.45344e-57	1.71005e-55	up
MD11G1021400	-3.64699	6.60759e-57	1.74938e-55	down
MD07G1200400	2.55962	6.67495e-57	1.76568e-55	up
MD02G1005800	1.86038	6.95597e-57	1.83843e-55	up
MD13G1131000	-1.48385	7.24545e-57	1.91329e-55	down
MD02G1177500	2.20855	7.4872e-57	1.97542e-55	up
MD02G1110700	-2.12846	7.73606e-57	2.03932e-55	down
MD09G1045700	3.57721	8.51123e-57	2.24173e-55	up
MD05G1344500	-3.13805	8.70457e-57	2.29068e-55	down
MD10G1024400	-1.91575	9.51414e-57	2.50157e-55	down
MD08G1217600	-3.10684	9.5646e-57	2.51268e-55	down
MD15G1365300	2.27207	9.66145e-57	2.53594e-55	up
MD10G1058000	3.97994	9.70679e-57	2.54566e-55	up
MD03G1214700	2.14912	9.97003e-57	2.61245e-55	up
MD09G1079200	-2.3735	1.07907e-56	2.82508e-55	down
MD13G1176600	-2.48661	1.20287e-56	3.14651e-55	down
MD09G1033600	2.88362	1.20554e-56	3.15079e-55	up
MD07G1232800	-3.28652	1.28043e-56	3.34367e-55	down
MD03G1160600	1.74057	1.38287e-56	3.60808e-55	up
MD15G1020900	2.21426	1.38444e-56	3.60911e-55	up
MD17G1226100	1.58514	1.42064e-56	3.70032e-55	up
MD16G1155000	-2.25574	1.48878e-56	3.87451e-55	down
MD07G1274500	-3.79004	1.54694e-56	4.02244e-55	down
MD13G1025300	-2.78083	1.65525e-56	4.30042e-55	down
MD16G1149400	10.5031	1.79191e-56	4.65152e-55	up
MD04G1019500	-3.98191	1.83312e-56	4.75446e-55	down
MD12G1038600	3.28634	1.95075e-56	5.05524e-55	up
MD13G1046400	-2.27646	1.98848e-56	5.14867e-55	down
MD06G1178700	-3.34708	2.08158e-56	5.38517e-55	down
MD04G1209000	2.54326	2.19172e-56	5.66532e-55	up
MD15G1324500	2.72392	2.48661e-56	6.42213e-55	up
MD12G1128800	-2.58239	2.7405e-56	7.07187e-55	down
MD17G1215200	-2.08772	3.22491e-56	8.31488e-55	down
MD16G1138400	2.93007	3.44372e-56	8.87156e-55	up
MD02G1085200	3.19703	3.57701e-56	9.20718e-55	up
MD17G1214100	2.28772	3.80135e-56	9.7764e-55	up
novel.11151	-5.75705	4.20734e-56	1.08115e-54	down
MD02G1260800	-2.95678	4.24222e-56	1.08919e-54	down
MD16G1026700	2.81571	4.30495e-56	1.10437e-54	up
MD12G1256700	-2.56623	4.77853e-56	1.22483e-54	down
MD13G1100800	-4.31537	4.8377e-56	1.23896e-54	down
MD06G1043900	6.09818	4.96461e-56	1.2704e-54	up
MD15G1159900	2.23671	5.32357e-56	1.36112e-54	up
MD07G1234700	-1.57897	5.39324e-56	1.37778e-54	down
MD15G1332900	-2.40966	5.92146e-56	1.51146e-54	down
MD08G1140900	-4.18504	6.18964e-56	1.57859e-54	down
MD15G1236600	-1.92884	7.00049e-56	1.7839e-54	down
MD14G1129600	3.36012	8.05233e-56	2.04853e-54	up
MD16G1279400	-2.52774	8.05235e-56	2.04853e-54	down
MD08G1022400	-6.1049	9.02564e-56	2.29422e-54	down
MD15G1136900	-3.73278	9.41912e-56	2.39225e-54	down
MD00G1189000	-3.48544	1.08023e-55	2.74126e-54	down
MD01G1072500	1.73892	1.09521e-55	2.77698e-54	up
MD05G1131800	-2.36507	1.11052e-55	2.81348e-54	down
MD14G1204400	4.0333	1.14194e-55	2.89067e-54	up
MD04G1216300	2.44358	1.34723e-55	3.40752e-54	up
MD02G1042800	2.09974	1.35459e-55	3.42331e-54	up
MD00G1143500	2.83814	1.52573e-55	3.85262e-54	up
MD14G1214800	-3.17861	1.7051e-55	4.30201e-54	down
MD06G1048200	2.62815	1.71974e-55	4.33536e-54	up
MD09G1209100	-2.53716	1.87453e-55	4.7217e-54	down
MD01G1154900	-2.19415	2.10989e-55	5.31016e-54	down
MD06G1103900	-2.98616	2.22319e-55	5.5907e-54	down
MD12G1149800	4.55526	2.81009e-55	7.06079e-54	up
MD04G1163500	1.64486	3.05046e-55	7.65845e-54	up
MD17G1098600	1.81883	3.21092e-55	8.0547e-54	up
MD12G1102600	2.3981	3.60136e-55	9.02671e-54	up
MD01G1043100	-5.34921	4.09433e-55	1.02539e-53	down
novel.15477	4.7919	4.34487e-55	1.08725e-53	up
MD15G1053900	2.22215	5.11055e-55	1.2778e-53	up
MD06G1002600	2.41981	5.33754e-55	1.33347e-53	up
MD09G1056700	-3.17474	5.48437e-55	1.36903e-53	down
MD16G1228500	-2.29801	5.67027e-55	1.41428e-53	down
MD11G1121500	1.72022	5.89298e-55	1.46864e-53	up
MD05G1234400	2.20762	6.169e-55	1.53617e-53	up
MD10G1133000	-1.75197	6.32109e-55	1.57276e-53	down
MD12G1190400	2.56516	7.25637e-55	1.804e-53	up
MD16G1102200	-3.0051	9.32383e-55	2.31611e-53	down
MD13G1021000	2.83009	9.5942e-55	2.38134e-53	up
MD05G1112000	-2.88001	1.01566e-54	2.51887e-53	down
MD16G1178100	-2.6063	1.03582e-54	2.5668e-53	down
MD11G1304300	-2.67198	1.07135e-54	2.6527e-53	down
MD06G1038300	2.17942	1.07679e-54	2.664e-53	up
MD02G1172400	-2.116	1.17858e-54	2.9135e-53	down
MD11G1310800	-2.39861	1.19638e-54	2.95511e-53	down
MD11G1229800	2.35773	1.20408e-54	2.97173e-53	up
MD09G1071400	-2.78754	1.27472e-54	3.14352e-53	down
MD10G1167800	-3.81487	1.29119e-54	3.18157e-53	down
MD04G1197600	-4.07242	1.35238e-54	3.32966e-53	down
MD05G1049700	1.63059	1.60615e-54	3.95128e-53	up
novel.1901	1.49974	1.99543e-54	4.90501e-53	up
MD06G1034700	3.29614	2.31615e-54	5.6888e-53	up
MD15G1152700	-2.35913	2.4198e-54	5.93861e-53	down
MD07G1022200	-2.96244	2.45227e-54	6.01346e-53	down
MD05G1207300	4.2733	2.65041e-54	6.49414e-53	up
MD15G1023600	6.27629	3.37579e-54	8.26488e-53	up
MD02G1029500	-2.12904	3.98408e-54	9.74635e-53	down
MD10G1009000	2.05472	5.33198e-54	1.30333e-52	up
MD15G1327100	2.18656	5.55977e-54	1.35793e-52	up
MD06G1113100	2.50524	5.67122e-54	1.38404e-52	up
MD12G1123600	4.01667	5.69889e-54	1.38968e-52	up
MD08G1002900	2.86779	5.92108e-54	1.44272e-52	up
MD15G1411800	3.98574	5.97096e-54	1.45371e-52	up
MD13G1026500	-1.87056	6.2465e-54	1.51958e-52	down
MD17G1162500	-2.73671	6.86793e-54	1.66943e-52	down
MD15G1108400	-2.31668	7.35522e-54	1.78646e-52	down
MD01G1101700	-1.84429	7.62437e-54	1.85036e-52	down
novel.15031	2.4523	8.34052e-54	2.02256e-52	up
MD13G1111300	2.9842	1.07431e-53	2.60311e-52	up
MD01G1110900	2.37754	1.12477e-53	2.72323e-52	up
MD13G1123000	2.25152	1.12779e-53	2.72839e-52	up
MD09G1210100	-2.80186	1.16022e-53	2.80462e-52	down
MD03G1111600	4.47274	1.20352e-53	2.90699e-52	up
MD06G1081300	1.48029	1.28556e-53	3.10269e-52	up
MD13G1284800	-1.56981	1.39564e-53	3.36573e-52	down
MD09G1116600	-4.33658	1.43902e-53	3.4676e-52	down
MD09G1016800	2.90261	1.44372e-53	3.47618e-52	up
MD01G1225500	-2.82329	1.46026e-53	3.51323e-52	down
MD04G1174400	3.02455	1.67923e-53	4.03687e-52	up
MD10G1115800	-2.91652	1.95044e-53	4.6852e-52	down
MD07G1207000	-4.71974	2.22212e-53	5.33362e-52	down
MD15G1191900	-2.67638	2.56164e-53	6.14372e-52	down
MD15G1191800	-3.30026	2.6792e-53	6.42064e-52	down
MD01G1086200	-1.92864	2.84469e-53	6.81188e-52	down
MD12G1241800	-2.47679	3.7377e-53	8.94327e-52	down
MD04G1070300	2.50612	3.91365e-53	9.35695e-52	up
novel.10126	11.2419	4.24002e-53	1.01293e-51	up
MD01G1196100	3.54609	4.31286e-53	1.02953e-51	up
MD15G1044300	-4.70128	4.51175e-53	1.07617e-51	down
MD13G1115500	3.38968	4.55007e-53	1.08446e-51	up
MD16G1283700	2.59223	4.57017e-53	1.08841e-51	up
MD09G1110000	-2.0411	4.57952e-53	1.08978e-51	down
MD15G1091000	-3.04057	4.58991e-53	1.09141e-51	down
MD16G1118100	-4.29814	4.8472e-53	1.15169e-51	down
MD03G1038600	-1.98579	5.10434e-53	1.21185e-51	down
MD02G1000700	-3.93094	5.2706e-53	1.25035e-51	down
MD10G1294300	2.34543	5.6075e-53	1.32924e-51	up
MD15G1345400	2.00906	5.73677e-53	1.35883e-51	up
MD07G1213200	-4.70841	6.37071e-53	1.50782e-51	down
MD17G1207700	3.9141	6.57523e-53	1.55502e-51	up
MD16G1007500	3.69438	6.79353e-53	1.6054e-51	up
MD06G1049200	-2.63602	6.93579e-53	1.63776e-51	down
MD16G1226600	-2.18101	7.38823e-53	1.74325e-51	down
MD17G1223100	3.2357	8.42391e-53	1.98608e-51	up
MD17G1210700	2.75036	9.4429e-53	2.22461e-51	up
MD15G1230300	2.84436	9.89769e-53	2.32996e-51	up
MD05G1272500	2.83649	1.05528e-52	2.48226e-51	up
MD02G1013200	-3.19876	1.11122e-52	2.61183e-51	down
MD11G1273800	-1.97742	1.14116e-52	2.68015e-51	down
MD05G1266200	7.63612	1.18616e-52	2.78369e-51	up
MD11G1109400	-9.51459	1.30388e-52	3.05761e-51	down
MD11G1242900	5.08059	1.46754e-52	3.43876e-51	up
MD12G1238600	-2.87574	1.64666e-52	3.85552e-51	down
MD13G1069500	-3.19649	1.6805e-52	3.93175e-51	down
MD08G1039700	-5.76594	1.73125e-52	4.04739e-51	down
MD06G1108400	-2.06031	1.74835e-52	4.08425e-51	down
MD13G1047800	-1.71397	1.7791e-52	4.1529e-51	down
MD13G1133000	2.14762	1.88403e-52	4.3945e-51	up
MD05G1143500	1.54007	1.91414e-52	4.46131e-51	up
MD03G1125200	-1.92879	1.94104e-52	4.52056e-51	down
MD10G1208000	-3.7397	2.18285e-52	5.07986e-51	down
MD10G1071200	-2.41051	2.26664e-52	5.27085e-51	down
novel.8237	-3.73406	2.28421e-52	5.30765e-51	down
MD01G1184400	-2.8166	2.8986e-52	6.73017e-51	down
MD12G1029200	-2.80145	2.95137e-52	6.84749e-51	down
MD15G1351700	-6.27379	3.52453e-52	8.17107e-51	down
MD12G1004700	-1.8342	3.82294e-52	8.8562e-51	down
MD09G1184500	-3.13971	3.9576e-52	9.1612e-51	down
MD01G1080500	-1.80788	3.97477e-52	9.194e-51	down
MD00G1183000	-3.70915	4.02829e-52	9.31073e-51	down
MD03G1285700	1.93317	4.39787e-52	1.01573e-50	up
MD13G1201900	-2.77371	4.47266e-52	1.03222e-50	down
MD17G1264700	-2.73083	6.92388e-52	1.59672e-50	down
MD09G1247300	2.01882	7.20301e-52	1.65984e-50	up
MD03G1223900	-3.14308	7.36605e-52	1.69613e-50	down
MD08G1162200	-1.85618	8.35433e-52	1.92225e-50	down
MD02G1113800	1.60566	8.7601e-52	2.0141e-50	up
MD10G1012400	-2.08312	9.91654e-52	2.27827e-50	down
MD08G1178000	-2.27952	1.37701e-51	3.16123e-50	down
MD00G1136200	4.45987	1.38912e-51	3.18664e-50	up
MD03G1111700	3.1322	1.39401e-51	3.19547e-50	up
MD15G1211500	-1.84777	1.68848e-51	3.86756e-50	down
novel.984	-2.95383	1.76469e-51	4.03911e-50	down
MD14G1226000	-2.52589	1.85024e-51	4.23176e-50	down
MD10G1284000	-2.58656	1.99335e-51	4.55566e-50	down
MD04G1041400	3.92054	2.50006e-51	5.70945e-50	up
MD13G1134700	4.37924	2.51181e-51	5.73199e-50	up
MD01G1177300	2.18947	2.53752e-51	5.78635e-50	up
MD04G1239300	3.67099	2.66877e-51	6.0811e-50	up
MD01G1163900	2.5494	3.36342e-51	7.65822e-50	up
MD12G1248800	-1.94983	3.88775e-51	8.8455e-50	down
MD05G1319800	-4.43242	4.14912e-51	9.43317e-50	down
MD16G1283100	-2.51748	4.94772e-51	1.12404e-49	down
MD15G1138300	-2.58903	5.90223e-51	1.3399e-49	down
MD06G1037500	-2.73984	7.15292e-51	1.62262e-49	down
MD15G1369900	-2.38178	8.28718e-51	1.87853e-49	down
MD08G1046600	-2.96755	9.66353e-51	2.1889e-49	down
MD16G1116200	2.88589	1.26636e-50	2.86633e-49	up
MD13G1283100	-1.80474	1.41271e-50	3.19521e-49	down
MD15G1023900	3.17626	1.82662e-50	4.12833e-49	up
MD01G1234100	1.99812	1.86248e-50	4.20627e-49	up
MD15G1076600	2.27364	1.89977e-50	4.28731e-49	up
MD11G1245000	2.75261	2.04113e-50	4.60294e-49	up
MD00G1129000	3.36931	2.05401e-50	4.62856e-49	up
MD06G1207100	-1.6312	2.16462e-50	4.87423e-49	down
MD09G1041500	-5.04182	2.44607e-50	5.50392e-49	down
MD05G1208700	7.34087	2.8719e-50	6.45734e-49	up
MD05G1185700	6.06912	3.33415e-50	7.49118e-49	up
MD04G1183900	-2.68432	3.78111e-50	8.48918e-49	down
MD05G1143400	1.80256	4.21401e-50	9.45415e-49	up
MD11G1309900	3.87988	5.61397e-50	1.25857e-48	up
MD06G1232000	-1.91866	5.6562e-50	1.26711e-48	down
MD05G1172700	-3.68038	5.71742e-50	1.27989e-48	down
MD11G1151200	-2.52073	5.97468e-50	1.3365e-48	down
MD16G1145100	3.55477	7.89676e-50	1.76517e-48	up
MD12G1138700	1.70496	9.52583e-50	2.12776e-48	up
MD05G1215200	-1.66664	9.8938e-50	2.20834e-48	down
MD04G1214700	-4.3018	1.01773e-49	2.26997e-48	down
MD01G1211600	-6.52257	1.16955e-49	2.60668e-48	down
MD08G1232200	15.1767	1.43246e-49	3.19032e-48	up
MD15G1184100	-2.43371	1.51247e-49	3.36607e-48	down
MD10G1226100	-1.53862	1.54456e-49	3.43498e-48	down
MD06G1032600	-3.0978	2.05125e-49	4.55853e-48	down
novel.511	2.41257	2.06371e-49	4.58288e-48	up
MD16G1108700	-3.93018	2.16555e-49	4.80553e-48	down
MD16G1174700	2.38689	2.63998e-49	5.8541e-48	up
MD06G1149200	-3.71927	2.72389e-49	6.03578e-48	down
MD14G1240600	3.49433	2.88832e-49	6.3955e-48	up
MD07G1267800	2.27436	3.06752e-49	6.78739e-48	up
MD15G1061700	1.84595	3.8268e-49	8.4613e-48	up
MD05G1033400	1.94294	4.18884e-49	9.25511e-48	up
MD17G1038500	2.10433	4.28278e-49	9.45581e-48	up
MD06G1005700	-2.6091	4.35008e-49	9.59749e-48	down
MD09G1185600	-4.26373	5.25778e-49	1.15918e-47	down
MD15G1181900	2.09444	6.17932e-49	1.36136e-47	up
MD10G1086700	-2.68943	6.22268e-49	1.36993e-47	down
MD09G1030000	-2.94373	6.51019e-49	1.43219e-47	down
MD06G1135400	-2.93891	6.72648e-49	1.47871e-47	down
MD15G1062900	2.86267	7.02606e-49	1.54346e-47	up
MD01G1206300	-1.64501	7.03356e-49	1.544e-47	down
MD05G1292800	2.12239	7.11824e-49	1.56147e-47	up
MD11G1204800	-2.37022	7.47748e-49	1.63909e-47	down
MD05G1055800	2.91394	7.85644e-49	1.72093e-47	up
MD11G1009700	-3.61121	8.17065e-49	1.78848e-47	down
MD04G1062600	2.95367	8.52601e-49	1.86493e-47	up
MD13G1022100	-3.28216	8.55668e-49	1.8703e-47	down
MD07G1070800	2.02761	8.74306e-49	1.90967e-47	up
MD04G1048000	2.42132	1.10333e-48	2.40819e-47	up
MD15G1428100	1.60354	1.29644e-48	2.82767e-47	up
MD01G1103300	2.90461	1.64219e-48	3.57922e-47	up
MD05G1332300	4.13574	1.77045e-48	3.85603e-47	up
MD09G1187600	-1.99296	2.12919e-48	4.63405e-47	down
MD17G1077800	2.87734	2.17738e-48	4.73556e-47	up
MD05G1186700	3.42309	2.25915e-48	4.90992e-47	up
MD10G1028700	-2.12874	2.3295e-48	5.05922e-47	down
MD05G1324300	1.66122	2.35766e-48	5.11674e-47	up
MD02G1249800	3.11674	2.4566e-48	5.32768e-47	up
MD14G1236600	3.11842	2.67407e-48	5.7952e-47	up
MD09G1132600	-3.30937	2.83074e-48	6.1304e-47	down
MD06G1089500	2.86069	3.82591e-48	8.27973e-47	up
MD04G1096200	-1.74844	3.9401e-48	8.52082e-47	down
MD09G1256800	-3.46348	4.17172e-48	9.01535e-47	down
MD13G1131100	2.1707	4.8283e-48	1.04269e-46	up
MD02G1164800	-1.54293	4.83891e-48	1.04424e-46	down
MD04G1065500	1.90462	6.06676e-48	1.30829e-46	up
MD07G1256300	3.93063	6.32669e-48	1.36338e-46	up
MD11G1227900	-5.40473	6.50093e-48	1.39994e-46	down
MD12G1136200	2.16475	6.60329e-48	1.42099e-46	up
MD09G1141500	3.05528	6.62921e-48	1.42556e-46	up
MD10G1110200	1.37793	7.00051e-48	1.50435e-46	up
MD01G1148900	1.79935	7.47935e-48	1.60612e-46	up
MD15G1101800	-5.52132	9.13415e-48	1.96009e-46	down
MD12G1115300	2.12447	9.63023e-48	2.0651e-46	up
MD01G1236300	-2.20564	9.77761e-48	2.09523e-46	down
MD07G1201400	2.8242	1.00987e-47	2.16252e-46	up
MD11G1150800	-1.60822	1.26901e-47	2.71553e-46	down
MD05G1139300	2.78493	1.38391e-47	2.95934e-46	up
MD05G1274900	-2.41636	1.39292e-47	2.97653e-46	down
MD07G1189500	-5.19457	1.39852e-47	2.98642e-46	down
MD03G1034800	2.78937	1.50461e-47	3.21071e-46	up
MD13G1043300	4.6955	1.56486e-47	3.33696e-46	up
MD08G1041500	-1.67676	1.72549e-47	3.67692e-46	down
MD06G1230600	-3.60904	1.75956e-47	3.7469e-46	down
MD04G1055800	-2.16008	1.79413e-47	3.81786e-46	down
MD09G1145600	-3.52531	1.98743e-47	4.22626e-46	down
MD03G1237500	1.60936	2.06983e-47	4.39843e-46	up
MD17G1014400	1.85243	2.68664e-47	5.70519e-46	up
MD04G1248400	-1.68589	2.73179e-47	5.79705e-46	down
MD11G1015800	-2.17988	3.18503e-47	6.75417e-46	down
MD01G1169800	2.09212	3.43776e-47	7.28505e-46	up
MD13G1095000	-3.09358	3.54542e-47	7.508e-46	down
MD09G1122200	1.65473	4.00565e-47	8.47673e-46	up
MD12G1166300	-1.83797	4.21585e-47	8.91539e-46	down
MD07G1018100	3.2153	4.25241e-47	8.98649e-46	up
MD10G1238800	-3.25016	4.94539e-47	1.04437e-45	down
MD05G1034300	2.50532	5.03098e-47	1.06171e-45	up
MD15G1357000	3.23829	5.53852e-47	1.16802e-45	up
novel.7730	4.52353	5.95897e-47	1.25582e-45	up
MD01G1098300	-3.13835	6.40058e-47	1.34796e-45	down
MD04G1052200	-1.64902	6.97859e-47	1.46867e-45	down
MD13G1033100	3.12995	7.05398e-47	1.48352e-45	up
MD15G1277200	8.96553	7.31271e-47	1.53687e-45	up
MD09G1167700	-1.99338	8.10899e-47	1.70306e-45	down
MD06G1002700	-1.3816	1.09555e-46	2.2993e-45	down
MD11G1051600	-2.02787	1.18481e-46	2.48494e-45	down
MD03G1047900	4.10572	1.19675e-46	2.50825e-45	up
MD00G1109200	-2.12488	1.26851e-46	2.65683e-45	down
MD05G1176500	2.27636	1.33898e-46	2.80251e-45	up
MD17G1117000	-3.9584	1.72675e-46	3.61165e-45	down
MD08G1027900	3.65977	1.79499e-46	3.75182e-45	up
MD05G1144900	7.19527	1.98109e-46	4.13796e-45	up
MD13G1191900	1.41289	2.05783e-46	4.29532e-45	up
MD08G1058900	-5.67555	2.1657e-46	4.51738e-45	down
MD17G1258600	-4.59174	2.17183e-46	4.52708e-45	down
MD16G1004100	-2.23725	2.17951e-46	4.54e-45	down
MD12G1255200	-1.88396	2.19366e-46	4.56638e-45	down
MD11G1146800	2.52946	2.30648e-46	4.79796e-45	up
MD15G1262500	-1.92503	2.5374e-46	5.27471e-45	down
MD03G1181900	-4.47535	2.68507e-46	5.5779e-45	down
MD14G1213600	-1.7378	2.74707e-46	5.70282e-45	down
MD00G1085200	-3.57348	2.78776e-46	5.78337e-45	down
MD13G1006400	2.02913	2.96932e-46	6.15585e-45	up
MD07G1223100	2.67402	2.97922e-46	6.17218e-45	up
novel.10967	-3.35891	3.0307e-46	6.27459e-45	down
MD05G1026000	-3.61465	3.4606e-46	7.15978e-45	down
MD10G1147000	-5.25992	3.65954e-46	7.56627e-45	down
MD01G1158600	3.40818	4.1013e-46	8.47389e-45	up
MD08G1043100	2.76082	4.12859e-46	8.52452e-45	up
MD14G1100900	-1.81527	4.54771e-46	9.38229e-45	down
MD12G1195300	1.52635	4.55016e-46	9.38229e-45	up
MD16G1036200	3.72691	5.46602e-46	1.12632e-44	up
MD04G1164500	1.84158	5.59591e-46	1.1523e-44	up
MD02G1061100	-3.57187	6.13629e-46	1.26273e-44	down
MD00G1072500	-2.47518	6.96823e-46	1.43296e-44	down
MD01G1076500	-2.33836	7.35527e-46	1.51154e-44	down
MD15G1172200	3.18983	7.47737e-46	1.5356e-44	up
MD05G1254800	1.93842	9.30276e-46	1.90919e-44	up
MD13G1106700	-3.04521	9.55266e-46	1.95916e-44	down
MD14G1223200	-4.34218	1.12088e-45	2.29728e-44	down
MD02G1249400	3.87381	1.19383e-45	2.44514e-44	up
MD17G1086300	-2.06674	1.38112e-45	2.82685e-44	down
MD15G1398000	-2.58994	1.46343e-45	2.99332e-44	down
MD11G1124900	3.42756	1.49529e-45	3.05644e-44	up
MD12G1010100	1.74171	1.60088e-45	3.2701e-44	up
MD13G1061900	1.84268	1.82767e-45	3.73087e-44	up
MD15G1153500	1.74262	1.85839e-45	3.79104e-44	up
MD16G1041500	2.09074	1.95978e-45	3.99521e-44	up
MD10G1334600	-5.02393	2.11149e-45	4.30162e-44	down
MD10G1171900	-1.98167	2.21995e-45	4.51733e-44	down
MD04G1016700	-4.13298	2.22033e-45	4.51733e-44	down
MD17G1129400	1.74838	2.46982e-45	5.02159e-44	up
MD16G1230600	-3.08029	2.47688e-45	5.0326e-44	down
MD16G1116100	3.20308	2.51377e-45	5.10416e-44	up
MD15G1264200	-4.06513	2.65602e-45	5.38942e-44	down
MD13G1093700	-7.38382	2.9339e-45	5.94931e-44	down
MD15G1344100	-1.6765	3.01039e-45	6.10037e-44	down
MD08G1002100	-2.18787	3.0893e-45	6.25614e-44	down
MD06G1215800	-8.74424	3.20833e-45	6.49289e-44	down
MD01G1120700	-2.6207	3.37824e-45	6.83221e-44	down
MD13G1063100	2.3157	3.72538e-45	7.5293e-44	up
MD10G1196300	-2.80845	4.31527e-45	8.71577e-44	down
MD03G1058400	-3.02968	4.40946e-45	8.90011e-44	down
novel.6061	-3.08131	5.44959e-45	1.09923e-43	down
MD10G1208800	3.01118	6.2075e-45	1.25128e-43	up
novel.12713	-3.16194	6.44623e-45	1.29855e-43	down
MD11G1278500	2.02974	6.50504e-45	1.30953e-43	up
MD10G1231700	-2.80156	7.30707e-45	1.47002e-43	down
MD09G1042800	2.62244	7.79242e-45	1.56663e-43	up
MD17G1127200	1.74571	7.82232e-45	1.57161e-43	up
MD16G1059700	-6.37942	8.95172e-45	1.79734e-43	down
MD11G1255300	1.59397	8.95974e-45	1.79777e-43	up
MD15G1206200	3.789	9.07073e-45	1.81885e-43	up
MD03G1181700	-3.71115	9.3546e-45	1.87454e-43	down
MD02G1173600	1.74671	9.49423e-45	1.90127e-43	up
MD03G1272200	-3.64908	1.02538e-44	2.05203e-43	down
MD17G1122900	-1.72559	1.12627e-44	2.25246e-43	down
MD17G1216800	1.55539	1.12845e-44	2.25536e-43	up
MD16G1080800	1.69415	1.15907e-44	2.31503e-43	up
MD09G1020400	-1.72267	1.21596e-44	2.42709e-43	down
MD17G1265100	-1.90997	1.24159e-44	2.47662e-43	down
MD02G1018000	-3.86019	1.41449e-44	2.81967e-43	down
MD04G1006700	3.70997	1.46799e-44	2.92441e-43	up
novel.4667	4.74177	1.53451e-44	3.05494e-43	up
MD03G1291500	-1.71213	1.57054e-44	3.12462e-43	down
MD09G1211600	2.51206	1.58114e-44	3.14368e-43	up
MD05G1345400	-4.13085	1.65598e-44	3.29033e-43	down
MD16G1242800	2.93899	1.72275e-44	3.42077e-43	up
MD09G1021400	1.57677	1.74804e-44	3.46875e-43	up
novel.8181	-3.31847	1.78024e-44	3.53035e-43	down
MD17G1201600	-3.7515	1.83209e-44	3.63082e-43	down
MD10G1275100	3.37823	1.90405e-44	3.77099e-43	up
MD09G1011200	-1.54542	2.05704e-44	4.07135e-43	down
MD09G1015500	-2.20138	2.17113e-44	4.29436e-43	down
MD03G1182000	-2.45676	2.21945e-44	4.38711e-43	down
MD03G1049000	1.63154	2.31052e-44	4.56416e-43	up
MD07G1282700	2.1764	2.79284e-44	5.51338e-43	up
MD10G1062200	3.06694	2.9301e-44	5.78062e-43	up
MD06G1010900	1.46266	3.02512e-44	5.96422e-43	up
MD15G1022700	2.50959	4.01855e-44	7.91773e-43	up
MD04G1027100	2.18465	4.17838e-44	8.22735e-43	up
MD11G1282700	1.79822	4.43227e-44	8.72165e-43	up
MD14G1098400	-3.50514	4.59524e-44	9.03651e-43	down
MD16G1154200	-2.40565	4.66466e-44	9.16714e-43	down
MD13G1210900	-2.97388	5.26055e-44	1.03316e-42	down
MD07G1215800	1.6721	5.65086e-44	1.1091e-42	up
MD08G1052400	-2.14381	5.69794e-44	1.11762e-42	down
MD14G1199800	1.97666	5.76622e-44	1.13029e-42	up
MD03G1147100	-3.9359	5.91905e-44	1.1595e-42	down
MD10G1021400	4.23403	6.1359e-44	1.20121e-42	up
MD10G1332900	3.46931	6.1803e-44	1.20913e-42	up
MD10G1142200	4.03382	6.56778e-44	1.28412e-42	up
MD07G1265200	-2.81131	6.59486e-44	1.28859e-42	down
MD16G1010600	-1.73077	7.35115e-44	1.43544e-42	down
MD08G1235900	-2.13868	7.37511e-44	1.4392e-42	down
MD11G1296900	-3.07895	7.57641e-44	1.47754e-42	down
MD16G1127100	2.57966	7.81346e-44	1.5228e-42	up
MD03G1236100	-7.18913	8.45786e-44	1.64734e-42	down
MD05G1345100	-4.04517	9.09837e-44	1.77097e-42	down
MD11G1298700	-2.33596	9.91181e-44	1.92807e-42	down
MD10G1240600	-2.96638	1.00145e-43	1.94681e-42	down
MD03G1003500	-2.66342	1.07369e-43	2.08592e-42	down
MD16G1070300	-2.56196	1.09652e-43	2.12892e-42	down
MD13G1139600	-2.14714	1.14765e-43	2.22677e-42	down
MD12G1258500	3.47561	1.27597e-43	2.47418e-42	up
MD11G1172600	-1.78772	1.37933e-43	2.67291e-42	down
MD00G1140800	-3.1649	1.39895e-43	2.70921e-42	down
MD14G1069300	2.17097	1.42513e-43	2.75816e-42	up
MD16G1277800	-3.35606	1.44615e-43	2.79708e-42	down
MD10G1049900	-2.06095	1.63911e-43	3.1683e-42	down
MD11G1149400	-2.85815	1.89257e-43	3.65591e-42	down
MD08G1006400	-5.13107	1.97801e-43	3.81854e-42	down
MD04G1122100	2.36655	1.98371e-43	3.82713e-42	up
MD02G1140600	-1.93957	2.1008e-43	4.05046e-42	down
MD08G1047000	-1.72796	2.44574e-43	4.71255e-42	down
MD06G1001600	2.26644	2.5808e-43	4.96967e-42	up
MD06G1131500	-2.83145	3.08872e-43	5.94398e-42	down
MD09G1005000	-2.6313	3.18246e-43	6.12053e-42	down
MD17G1147000	-2.83422	3.657e-43	7.02874e-42	down
MD04G1239600	-1.76167	4.06717e-43	7.81211e-42	down
MD04G1016600	-2.16845	4.06969e-43	7.81211e-42	down
MD09G1029100	4.77984	4.10886e-43	7.88236e-42	up
MD11G1098200	2.52674	4.1344e-43	7.92638e-42	up
MD11G1070200	3.62315	4.25007e-43	8.14303e-42	up
MD15G1137600	-2.43829	4.97894e-43	9.53356e-42	down
MD05G1158000	1.95253	5.20005e-43	9.95072e-42	up
MD09G1110700	1.92024	5.30907e-43	1.0153e-41	up
MD15G1333400	-1.69796	5.37092e-43	1.02648e-41	down
MD15G1103200	-2.35224	5.41842e-43	1.03491e-41	down
MD16G1225200	-2.24984	5.51518e-43	1.05274e-41	down
MD10G1041200	2.12656	6.14005e-43	1.17128e-41	up
MD08G1028600	-2.54286	6.70354e-43	1.27798e-41	down
MD15G1206400	2.45785	6.83032e-43	1.30133e-41	up
MD05G1186000	-1.76924	7.24865e-43	1.38018e-41	down
MD15G1109100	1.50392	7.3642e-43	1.40131e-41	up
MD03G1048400	1.36076	7.41498e-43	1.41009e-41	up
MD07G1043900	-1.18932	7.64657e-43	1.45323e-41	down
MD01G1032700	4.23797	7.7242e-43	1.46707e-41	up
MD02G1298400	-2.35454	8.45049e-43	1.60402e-41	down
MD13G1215700	-2.61318	8.52495e-43	1.61715e-41	down
MD02G1275000	1.96527	8.78535e-43	1.66551e-41	up
MD08G1236100	2.36702	9.51726e-43	1.80315e-41	up
MD11G1231700	2.62215	9.98357e-43	1.89033e-41	up
MD12G1231600	-2.11474	1.08835e-42	2.05945e-41	down
MD09G1149700	-2.78652	1.13374e-42	2.144e-41	down
MD13G1173100	-2.27341	1.13696e-42	2.14877e-41	down
MD04G1216700	2.47668	1.42076e-42	2.68347e-41	up
MD09G1017200	2.12468	1.5218e-42	2.87255e-41	up
MD06G1107300	-1.75574	1.58929e-42	2.99808e-41	down
MD12G1037300	-1.55723	1.61836e-42	3.05103e-41	down
MD11G1113500	2.98105	1.72433e-42	3.24881e-41	up
MD08G1211100	-2.40077	2.03416e-42	3.83021e-41	down
MD12G1259500	-3.13927	2.05777e-42	3.87227e-41	down
MD15G1034300	-3.11427	2.06151e-42	3.87694e-41	down
MD05G1305900	1.68774	2.07425e-42	3.8985e-41	up
MD04G1008000	1.9388	2.16371e-42	4.06414e-41	up
MD00G1006900	-2.6567	2.1662e-42	4.06632e-41	down
MD12G1219300	-2.46609	2.22302e-42	4.17041e-41	down
MD13G1195400	-2.77327	2.33519e-42	4.37815e-41	down
MD09G1052400	1.65983	2.39726e-42	4.49178e-41	up
MD10G1198500	10.1802	2.4699e-42	4.62505e-41	up
MD14G1227500	7.09724	2.50408e-42	4.68618e-41	up
MD15G1072500	-5.1614	2.5078e-42	4.69027e-41	down
MD01G1075300	-2.64339	2.51335e-42	4.69778e-41	down
MD04G1236900	4.21014	2.59989e-42	4.85657e-41	up
MD14G1209800	1.78814	2.6026e-42	4.85867e-41	up
MD11G1162100	-1.96155	2.72858e-42	5.09074e-41	down
MD16G1027000	-2.23289	2.84382e-42	5.3025e-41	down
MD05G1345000	-3.83324	2.92269e-42	5.44625e-41	down
MD02G1248200	16.1234	3.36503e-42	6.2667e-41	up
MD17G1092300	-2.7727	3.38196e-42	6.29439e-41	down
MD02G1244000	-4.31594	3.52857e-42	6.56326e-41	down
MD16G1132100	-6.26731	3.59175e-42	6.67673e-41	down
MD07G1147500	-1.40743	3.68419e-42	6.84441e-41	down
MD07G1070500	3.44744	3.80005e-42	7.05535e-41	up
MD02G1042700	4.89847	3.89339e-42	7.22426e-41	up
MD15G1140600	2.99109	3.97272e-42	7.367e-41	up
MD14G1210500	3.26037	4.01819e-42	7.44679e-41	up
MD09G1265200	2.09589	4.13863e-42	7.66536e-41	up
MD06G1186000	2.38653	4.29787e-42	7.95548e-41	up
MD08G1038000	4.85355	4.34615e-42	8.03998e-41	up
MD08G1061600	-4.70878	4.36745e-42	8.0745e-41	down
MD15G1013500	-2.22307	4.52419e-42	8.35923e-41	down
MD17G1204100	1.85493	4.58624e-42	8.46876e-41	up
MD12G1021900	-1.87061	4.90678e-42	9.05519e-41	down
MD15G1206500	-2.47002	5.33748e-42	9.84408e-41	down
MD07G1291200	-3.46074	5.55643e-42	1.02417e-40	down
MD10G1070200	1.74517	5.57555e-42	1.02708e-40	up
MD09G1228700	-1.88813	6.32492e-42	1.16442e-40	down
MD08G1243600	-2.15206	6.68648e-42	1.23024e-40	down
MD11G1313200	3.22965	7.2419e-42	1.33163e-40	up
MD16G1029900	-2.68965	7.57806e-42	1.39261e-40	down
novel.1928	-5.23363	7.63182e-42	1.40164e-40	down
MD06G1072800	-4.80224	7.89665e-42	1.44941e-40	down
MD12G1140800	-1.51306	8.92985e-42	1.63807e-40	down
MD17G1201300	1.90158	8.95307e-42	1.64134e-40	up
MD11G1007800	-2.67863	9.49338e-42	1.73935e-40	down
MD15G1187000	3.17616	9.57603e-42	1.75345e-40	up
MD09G1082100	-4.28979	1.01322e-41	1.85418e-40	down
MD15G1038700	-3.91749	1.03119e-41	1.88593e-40	down
MD13G1109600	-1.99354	1.04402e-41	1.90825e-40	down
MD09G1061300	-3.79088	1.17715e-41	2.15031e-40	down
MD11G1119700	-2.99094	1.20895e-41	2.20707e-40	down
MD11G1149900	2.13712	1.31385e-41	2.39714e-40	up
MD05G1341900	-2.9171	1.44598e-41	2.63666e-40	down
MD06G1105500	4.56874	1.51446e-41	2.75988e-40	up
MD02G1300300	2.95735	1.528e-41	2.78288e-40	up
MD03G1080200	-1.89716	1.92312e-41	3.50042e-40	down
MD02G1002700	-2.05752	1.9923e-41	3.62419e-40	down
MD01G1134600	-1.78657	2.20591e-41	4.01038e-40	down
MD08G1001300	-4.41674	2.29414e-41	4.1683e-40	down
MD07G1154700	-2.64015	2.30977e-41	4.19422e-40	down
MD16G1150400	1.55068	2.52117e-41	4.57536e-40	up
MD00G1023600	-3.18061	2.5639e-41	4.65014e-40	down
MD09G1168300	2.9014	2.56895e-41	4.65655e-40	up
MD16G1140700	-2.44344	2.86082e-41	5.18253e-40	down
MD12G1000800	2.07077	2.93823e-41	5.3196e-40	up
MD10G1102000	1.86226	2.97503e-41	5.38305e-40	up
MD15G1386300	-2.0918	3.03373e-41	5.48602e-40	down
MD04G1186600	-1.63708	3.25037e-41	5.8743e-40	down
MD12G1113400	3.0768	3.35659e-41	6.06268e-40	up
MD14G1038200	2.84185	3.38547e-41	6.11124e-40	up
MD04G1191700	-2.07879	3.53474e-41	6.37692e-40	down
MD13G1198600	-2.40547	3.55239e-41	6.40498e-40	down
MD08G1047600	-2.62109	3.58178e-41	6.45417e-40	down
MD06G1216300	-1.53499	3.83785e-41	6.91152e-40	down
MD06G1027300	1.83767	4.00903e-41	7.21554e-40	up
MD08G1025100	-3.77287	4.17133e-41	7.50324e-40	down
MD15G1005800	-6.93484	4.30018e-41	7.72762e-40	down
MD17G1138100	5.46229	4.30113e-41	7.72762e-40	up
MD04G1239800	-1.7301	4.4483e-41	7.98735e-40	down
MD01G1059700	-1.56372	4.53466e-41	8.13764e-40	down
MD12G1206100	3.82622	5.30922e-41	9.52203e-40	up
MD16G1208700	-1.6296	5.32616e-41	9.54682e-40	down
MD17G1040500	-1.76967	5.41106e-41	9.69331e-40	down
MD10G1033600	4.77654	5.44487e-41	9.74817e-40	up
MD06G1109900	-2.70986	5.56396e-41	9.95555e-40	down
MD04G1131900	1.35003	5.79067e-41	1.03551e-39	up
MD07G1112300	-3.23265	5.81956e-41	1.04007e-39	down
MD04G1112600	-3.14293	6.03381e-41	1.07773e-39	down
MD14G1007600	-2.36979	6.04583e-41	1.07925e-39	down
MD10G1038200	2.62134	6.17369e-41	1.10143e-39	up
MD15G1408300	-3.28357	6.30496e-41	1.12419e-39	down
MD17G1213100	-1.51129	7.05427e-41	1.25707e-39	down
MD17G1229700	-5.97503	7.37182e-41	1.31289e-39	down
MD06G1224200	1.37934	7.54076e-41	1.34219e-39	up
MD17G1155300	1.51214	7.76526e-41	1.38135e-39	up
MD11G1032400	2.70898	7.94086e-41	1.41176e-39	up
MD14G1196200	-2.34185	8.2824e-41	1.47163e-39	down
MD05G1187600	1.71501	8.52082e-41	1.51311e-39	up
MD15G1161100	-2.07858	8.5447e-41	1.51647e-39	down
MD15G1079400	4.08716	8.64441e-41	1.53328e-39	up
MD13G1153400	-2.17312	9.59882e-41	1.70158e-39	down
MD12G1253100	1.59845	1.00735e-40	1.78469e-39	up
MD03G1136000	-5.38563	1.04051e-40	1.84238e-39	down
MD11G1279800	1.83626	1.07022e-40	1.89388e-39	up
MD04G1165300	-1.7698	1.29771e-40	2.29513e-39	down
MD05G1323000	3.76353	1.33093e-40	2.35252e-39	up
MD15G1077200	-3.73054	1.46647e-40	2.5906e-39	down
MD15G1249000	1.76162	1.51483e-40	2.67448e-39	up
MD00G1025900	-3.47006	1.55335e-40	2.7409e-39	down
MD12G1114200	-2.56048	1.58351e-40	2.79251e-39	down
MD01G1051100	-2.14137	1.77531e-40	3.12895e-39	down
MD17G1273200	-1.98297	2.11583e-40	3.72696e-39	down
MD15G1049100	4.63135	2.21213e-40	3.89434e-39	up
MD07G1248200	7.04385	2.24083e-40	3.94259e-39	up
MD02G1228600	1.4961	2.28778e-40	4.0229e-39	up
MD11G1211800	-1.25855	2.373e-40	4.17033e-39	down
MD17G1087900	-4.88197	2.39799e-40	4.21184e-39	down
MD06G1179100	-2.07746	2.46838e-40	4.33299e-39	down
MD16G1073600	-5.35963	2.59165e-40	4.54677e-39	down
MD04G1169500	1.89744	2.72822e-40	4.78362e-39	up
MD01G1108200	1.96861	2.74938e-40	4.81795e-39	up
MD05G1263100	2.8733	2.75168e-40	4.81922e-39	up
MD08G1141900	-2.07731	2.77326e-40	4.85424e-39	down
MD12G1236800	-1.87868	2.80895e-40	4.9139e-39	down
MD15G1054500	-2.26553	2.81446e-40	4.92071e-39	down
MD01G1005400	-2.5308	2.92552e-40	5.11196e-39	down
MD09G1004400	1.43903	3.02129e-40	5.2763e-39	up
MD15G1089100	-3.44705	3.13463e-40	5.47111e-39	down
MD17G1063200	-2.89619	3.16385e-40	5.51897e-39	down
MD15G1057800	-2.99951	3.46952e-40	6.04872e-39	down
MD16G1005600	-1.85952	3.60887e-40	6.28807e-39	down
MD13G1189100	3.42192	3.75503e-40	6.53902e-39	up
MD11G1066100	-4.28803	4.10149e-40	7.13828e-39	down
MD03G1207700	-2.54879	4.26745e-40	7.42288e-39	down
MD01G1201400	-2.66124	4.30723e-40	7.48782e-39	down
MD09G1213000	1.52625	4.86258e-40	8.44846e-39	up
MD15G1287900	2.55775	5.17002e-40	8.97751e-39	up
MD08G1231400	-3.7193	5.28352e-40	9.1694e-39	down
MD06G1215300	2.72014	5.49389e-40	9.52907e-39	up
MD14G1044500	-1.19071	5.58674e-40	9.68464e-39	down
MD07G1086200	4.6125	5.64926e-40	9.78747e-39	up
MD10G1142800	-2.20008	5.98727e-40	1.03672e-38	down
MD08G1044100	1.76783	6.00046e-40	1.03842e-38	up
MD16G1111800	2.00498	6.34751e-40	1.09785e-38	up
MD15G1212700	1.82636	6.82619e-40	1.17998e-38	up
MD13G1227100	-1.62868	6.99061e-40	1.20772e-38	down
MD11G1094300	-2.47812	7.35106e-40	1.26927e-38	down
MD16G1039900	1.46476	8.02419e-40	1.38472e-38	up
MD06G1215200	-1.52193	8.11762e-40	1.40005e-38	down
MD05G1129900	-4.04192	8.91276e-40	1.53632e-38	down
MD10G1254200	-2.77936	9.61104e-40	1.65575e-38	down
MD08G1021400	2.90673	9.8701e-40	1.69942e-38	up
novel.3415	3.06609	1.04446e-39	1.79732e-38	up
MD08G1242900	2.52068	1.05131e-39	1.80809e-38	up
MD10G1274900	1.79369	1.08598e-39	1.86668e-38	up
MD13G1131400	1.70408	1.21937e-39	2.09462e-38	up
MD11G1091200	-3.03846	1.21996e-39	2.09462e-38	down
MD05G1010800	2.78528	1.23982e-39	2.12752e-38	up
MD01G1220200	-3.29948	1.34556e-39	2.30767e-38	down
MD02G1200300	-1.79968	1.38508e-39	2.37412e-38	down
MD04G1064600	1.89947	1.46724e-39	2.51354e-38	up
MD00G1075300	1.94897	1.47857e-39	2.53153e-38	up
MD03G1048900	1.58771	1.48055e-39	2.5335e-38	up
MD15G1333200	-2.07879	1.48226e-39	2.53501e-38	down
MD16G1072000	4.11104	1.61805e-39	2.7657e-38	up
MD04G1180500	-3.06194	1.71105e-39	2.92302e-38	down
MD11G1099000	2.34622	1.72822e-39	2.9507e-38	up
MD10G1038100	1.58841	1.75937e-39	3.00221e-38	up
MD17G1020100	-2.70294	1.9415e-39	3.31117e-38	down
MD04G1003800	1.27548	2.04585e-39	3.48719e-38	up
MD06G1094700	3.21848	2.10743e-39	3.59014e-38	up
MD10G1075100	2.62544	2.15716e-39	3.67282e-38	up
MD15G1348000	-3.30239	2.21208e-39	3.76424e-38	down
MD02G1057200	-3.25681	2.32504e-39	3.95424e-38	down
MD01G1033000	-2.13675	2.42839e-39	4.12772e-38	down
MD01G1169300	1.60697	2.46614e-39	4.18956e-38	up
MD15G1411700	-2.48783	2.51764e-39	4.27467e-38	down
MD11G1132400	-3.15274	2.74135e-39	4.65192e-38	down
MD05G1120600	-5.48726	2.81932e-39	4.78159e-38	down
novel.12115	-2.24782	2.95092e-39	5.002e-38	down
MD05G1347400	-2.17622	3.20467e-39	5.42913e-38	down
MD13G1092700	2.22739	4.33806e-39	7.34516e-38	up
MD05G1342500	-5.64133	4.35346e-39	7.36715e-38	down
MD03G1129800	2.39076	4.77345e-39	8.07341e-38	up
MD06G1003300	-1.61265	5.0907e-39	8.60523e-38	down
MD10G1143400	1.49763	5.53041e-39	9.33979e-38	up
MD00G1220800	3.89846	5.53136e-39	9.33979e-38	up
MD03G1212800	-4.83156	6.30034e-39	1.06323e-37	down
MD05G1002900	4.09075	6.31741e-39	1.06553e-37	up
MD01G1222100	-2.18153	7.1284e-39	1.20165e-37	down
MD05G1166700	-1.62877	7.20344e-39	1.21363e-37	down
novel.1286	3.80664	7.82831e-39	1.31818e-37	up
MD07G1249700	-2.0329	8.14641e-39	1.37099e-37	down
MD08G1234700	-3.68949	8.60713e-39	1.44773e-37	down
MD17G1192000	-3.94686	8.88127e-39	1.49302e-37	down
MD10G1078900	-5.2854	9.19311e-39	1.54459e-37	down
MD10G1141400	-3.27754	9.56489e-39	1.60618e-37	down
MD15G1008100	1.67612	9.75069e-39	1.63648e-37	up
MD11G1054100	1.96719	9.79668e-39	1.64329e-37	up
MD01G1053400	-1.73904	1.03873e-38	1.74141e-37	down
MD13G1038800	4.06073	1.14055e-38	1.91107e-37	up
MD05G1309900	-2.09934	1.21181e-38	2.02934e-37	down
MD01G1026400	3.03061	1.22327e-38	2.04742e-37	up
MD05G1083200	-3.52973	1.2579e-38	2.10424e-37	down
MD03G1104900	1.49526	1.28877e-38	2.15469e-37	up
MD17G1266000	3.15515	1.40082e-38	2.34075e-37	up
MD12G1066100	1.28464	1.60322e-38	2.67749e-37	up
MD05G1128800	5.69244	1.69364e-38	2.82696e-37	up
MD04G1042400	1.67226	1.73531e-38	2.89493e-37	up
MD06G1122300	-1.73711	1.81234e-38	3.02179e-37	down
MD03G1193500	1.91555	1.94932e-38	3.24841e-37	up
MD04G1239000	1.90927	1.97592e-38	3.29094e-37	up
MD03G1240600	-2.84884	2.02399e-38	3.36917e-37	down
MD08G1033600	-1.87637	2.03057e-38	3.37828e-37	down
MD07G1309400	1.55113	2.11588e-38	3.51829e-37	up
MD15G1189200	-2.23314	2.26931e-38	3.77138e-37	down
novel.7350	-5.59831	2.34873e-38	3.90125e-37	down
MD12G1028700	2.8968	2.73291e-38	4.5369e-37	up
MD11G1232400	-2.93812	2.83757e-38	4.70809e-37	down
MD07G1119500	-1.51067	2.9935e-38	4.96412e-37	down
MD07G1220800	-3.28797	3.0844e-38	5.11208e-37	down
MD13G1226600	1.38623	3.24587e-38	5.37678e-37	up
MD05G1279200	-3.32401	3.25224e-38	5.38442e-37	down
MD15G1145600	15.2924	3.27511e-38	5.41935e-37	up
MD04G1079500	2.76301	3.42915e-38	5.67118e-37	up
MD05G1021600	7.49929	3.52633e-38	5.82874e-37	up
MD07G1237000	-3.79079	3.62547e-38	5.98936e-37	down
MD13G1000200	-2.3774	3.70832e-38	6.12293e-37	down
MD06G1088600	-2.96809	4.13756e-38	6.82798e-37	down
MD15G1044000	-2.58594	4.14366e-38	6.83437e-37	down
MD13G1125400	2.06839	4.26292e-38	7.02727e-37	up
MD04G1176100	2.15954	4.3068e-38	7.09578e-37	up
MD13G1046000	-2.31374	4.31102e-38	7.0989e-37	down
MD12G1146300	1.7371	4.67352e-38	7.69169e-37	up
MD09G1091000	-3.3111	4.8979e-38	8.05664e-37	down
MD04G1247000	-2.53618	4.97451e-38	8.17826e-37	down
MD15G1337000	-4.22385	4.9936e-38	8.20523e-37	down
MD17G1193900	2.85713	5.14909e-38	8.45617e-37	up
MD09G1015400	1.96819	5.28257e-38	8.67074e-37	up
MD09G1233400	-8.14737	5.30014e-38	8.6949e-37	down
MD00G1165100	-3.83059	5.50179e-38	9.02087e-37	down
MD13G1026800	10.7374	6.00773e-38	9.84514e-37	up
MD16G1109300	-5.47175	6.40888e-38	1.04969e-36	down
MD09G1247500	1.63491	6.82079e-38	1.11656e-36	up
MD09G1178100	2.20203	6.94101e-38	1.13563e-36	up
MD00G1176300	1.90993	7.09139e-38	1.15961e-36	up
MD14G1238700	2.81841	7.59762e-38	1.24173e-36	up
MD01G1060200	-2.92548	7.75987e-38	1.26757e-36	down
MD15G1328100	-1.9479	8.81955e-38	1.4399e-36	down
MD08G1229100	-3.01391	8.83288e-38	1.44131e-36	down
MD12G1260300	-4.69787	9.01298e-38	1.46991e-36	down
MD10G1091200	-2.4473	9.05437e-38	1.47587e-36	down
MD08G1188100	-1.80882	9.08683e-38	1.48037e-36	down
MD11G1286100	-2.0759	9.22114e-38	1.50145e-36	down
MD03G1111800	3.38067	9.27673e-38	1.5097e-36	up
MD15G1006000	-2.33598	9.57041e-38	1.55667e-36	down
MD03G1252100	-2.14078	9.99252e-38	1.62446e-36	down
MD14G1188600	-1.23344	1.03007e-37	1.67367e-36	down
MD11G1049700	-4.03541	1.0338e-37	1.67885e-36	down
MD09G1033200	4.79781	1.20886e-37	1.9621e-36	up
MD06G1023600	-1.88995	1.23254e-37	1.99946e-36	down
MD10G1007500	2.06068	1.2374e-37	2.00627e-36	up
MD15G1049800	-1.8479	1.34498e-37	2.17955e-36	down
MD01G1225700	3.30556	1.34915e-37	2.18515e-36	up
MD02G1034100	-5.96122	1.35173e-37	2.18818e-36	down
MD03G1215200	2.84303	1.46475e-37	2.36987e-36	up
MD00G1000600	-2.61811	1.48078e-37	2.39453e-36	down
MD05G1113900	-1.74141	1.64575e-37	2.6599e-36	down
MD01G1206000	2.6775	1.67185e-37	2.70065e-36	up
MD08G1027400	-3.16246	1.76319e-37	2.8467e-36	down
MD04G1229100	-3.04246	1.84923e-37	2.98404e-36	down
MD16G1141300	1.75952	1.86431e-37	3.00679e-36	up
MD05G1171400	-2.44867	1.87926e-37	3.0293e-36	down
MD15G1284800	6.12129	1.90051e-37	3.06195e-36	up
MD02G1248500	15.1395	2.12584e-37	3.42318e-36	up
MD11G1229700	3.41224	2.17726e-37	3.50413e-36	up
MD07G1110200	1.86053	2.22115e-37	3.57288e-36	up
MD08G1037200	2.69893	2.3068e-37	3.70871e-36	up
MD11G1113900	-2.51005	2.38046e-37	3.82512e-36	down
MD06G1090200	3.2686	2.56267e-37	4.11575e-36	up
MD07G1008900	1.7544	2.57358e-37	4.1311e-36	up
MD02G1173900	2.68124	2.98021e-37	4.78132e-36	up
MD10G1198700	-2.96089	3.09419e-37	4.96158e-36	down
novel.7616	-2.7898	3.58902e-37	5.75203e-36	down
MD10G1034000	2.05491	3.8735e-37	6.2047e-36	up
MD09G1253100	-2.6928	4.49962e-37	7.20387e-36	down
MD08G1247900	-1.87897	4.56382e-37	7.30283e-36	down
MD14G1135500	-2.4875	4.57293e-37	7.31358e-36	down
MD07G1208400	-3.981	4.62449e-37	7.39218e-36	down
MD16G1257600	1.48852	4.62799e-37	7.3939e-36	up
MD05G1055300	2.11763	5.19918e-37	8.30212e-36	up
MD04G1113200	-1.85791	5.35813e-37	8.55148e-36	down
MD07G1003900	-2.51065	6.38311e-37	1.0182e-35	down
MD15G1312000	1.72881	6.72526e-37	1.07222e-35	up
MD17G1154900	-1.98998	6.83129e-37	1.08856e-35	down
MD16G1155400	2.08205	6.87836e-37	1.09549e-35	up
MD00G1093200	6.9857	6.89341e-37	1.09731e-35	up
MD15G1024400	1.86336	7.05368e-37	1.12224e-35	up
MD08G1108600	-2.64572	7.22035e-37	1.14816e-35	down
MD05G1244300	-2.47689	7.49366e-37	1.191e-35	down
MD11G1064000	-1.76977	9.33545e-37	1.48295e-35	down
MD09G1140700	4.01378	9.35948e-37	1.486e-35	up
MD06G1233800	5.08154	9.62437e-37	1.52726e-35	up
MD05G1088100	-1.99303	1.00917e-36	1.60059e-35	down
MD06G1024500	1.94151	1.01178e-36	1.6039e-35	up
MD04G1191300	2.09481	1.06686e-36	1.69034e-35	up
MD02G1042500	1.64422	1.08535e-36	1.71874e-35	up
MD02G1249500	1.9624	1.08717e-36	1.72074e-35	up
MD03G1235600	-2.98063	1.1319e-36	1.7906e-35	down
MD15G1241400	2.23151	1.16463e-36	1.84143e-35	up
MD05G1050300	-3.73571	1.17811e-36	1.86178e-35	down
MD05G1065100	-4.47138	1.24078e-36	1.9598e-35	down
MD16G1034000	2.65045	1.29812e-36	2.04931e-35	up
MD03G1290000	2.58564	1.32281e-36	2.08721e-35	up
MD08G1087900	-2.15559	1.64969e-36	2.60164e-35	down
MD03G1095300	3.18931	1.67216e-36	2.63572e-35	up
MD04G1051600	2.31967	1.72815e-36	2.72257e-35	up
MD14G1027500	-1.5973	1.79149e-36	2.82091e-35	down
MD09G1051800	1.27767	1.7969e-36	2.82796e-35	up
MD06G1163600	-3.82612	1.79817e-36	2.82852e-35	down
MD09G1112600	2.5425	1.91086e-36	3.00423e-35	up
MD00G1015600	-4.15355	1.93934e-36	3.04743e-35	down
novel.6915	-2.02556	2.15952e-36	3.39167e-35	down
MD10G1333900	-4.93436	2.24028e-36	3.5167e-35	down
MD17G1263100	1.93946	2.29431e-36	3.59968e-35	up
MD11G1209700	2.54006	2.30493e-36	3.61449e-35	up
MD08G1001000	-1.75747	2.47127e-36	3.87335e-35	down
MD02G1204400	-4.44619	2.50094e-36	3.91784e-35	down
MD13G1118800	-1.34983	2.69317e-36	4.21682e-35	down
MD02G1264800	1.65999	2.92664e-36	4.58002e-35	up
MD11G1209400	-5.21249	3.10833e-36	4.86188e-35	down
MD11G1148500	-4.17023	3.18444e-36	4.97837e-35	down
MD12G1055400	-4.6563	3.28516e-36	5.13321e-35	down
MD05G1342900	2.55874	3.40675e-36	5.32048e-35	up
MD03G1134300	2.38401	3.61342e-36	5.64037e-35	up
MD02G1034500	4.76597	4.0024e-36	6.24435e-35	up
MD03G1136800	1.65629	4.05394e-36	6.32154e-35	up
MD16G1066400	1.44679	4.39653e-36	6.85227e-35	up
MD10G1197600	-2.11711	4.60297e-36	7.17037e-35	down
MD04G1125600	1.23683	4.70467e-36	7.32506e-35	up
novel.5624	-2.16006	4.81763e-36	7.49711e-35	down
MD09G1039000	-2.05905	4.8874e-36	7.60181e-35	down
MD16G1000500	1.67494	5.08416e-36	7.90384e-35	up
MD17G1074400	-2.111	5.43928e-36	8.45162e-35	down
MD11G1095200	-1.49877	5.46625e-36	8.48921e-35	down
MD03G1121000	-2.00686	5.67856e-36	8.81445e-35	down
MD01G1186600	-2.02848	5.77194e-36	8.95485e-35	down
MD15G1130200	-2.76697	5.92045e-36	9.1806e-35	down
MD17G1213400	1.56722	5.97837e-36	9.26571e-35	up
MD16G1028400	6.39635	6.60475e-36	1.02313e-34	up
MD12G1220000	2.96839	7.16006e-36	1.10859e-34	up
MD11G1292300	-1.97577	7.20506e-36	1.115e-34	down
MD04G1235300	1.4998	7.36081e-36	1.13852e-34	up
MD12G1109700	-2.3748	7.56859e-36	1.17007e-34	down
MD15G1064300	2.2996	7.69404e-36	1.18886e-34	up
MD14G1159600	-3.16967	7.81132e-36	1.20637e-34	down
novel.5130	8.49348	8.15469e-36	1.25877e-34	up
MD15G1210700	2.70448	8.3307e-36	1.28529e-34	up
novel.4175	-3.58577	8.92345e-36	1.37605e-34	down
MD05G1148600	1.53099	9.49067e-36	1.46278e-34	up
MD01G1116700	-3.52965	1.01774e-35	1.56783e-34	down
MD13G1061800	2.36254	1.07426e-35	1.65407e-34	up
MD06G1108800	3.36027	1.0819e-35	1.665e-34	up
MD15G1207500	-2.39544	1.08557e-35	1.6698e-34	down
MD03G1196600	-1.42646	1.18973e-35	1.8291e-34	down
MD15G1271000	-1.92809	1.22025e-35	1.87507e-34	down
MD04G1220400	-1.89556	1.24545e-35	1.91284e-34	down
MD16G1079100	2.07366	1.26178e-35	1.93695e-34	up
MD13G1043900	2.63449	1.31744e-35	2.02138e-34	up
MD06G1240300	1.838	1.37274e-35	2.10517e-34	up
MD15G1287500	-1.57301	1.37498e-35	2.10755e-34	down
MD02G1181300	-2.32513	1.43494e-35	2.19835e-34	down
MD09G1287200	2.51883	1.49192e-35	2.2845e-34	up
MD11G1214900	2.47306	1.63323e-35	2.49963e-34	up
[truncated: 11,555 more rows]
