# Supplementary material for: Transcriptome and metabolome analyses reveal the regulatory role of MdPYL9 in drought resistance in apple
Source: BMC Plant Biol. 2024 May 24;24:452. doi: 10.1186/s12870-024-05146-w (PMC11118111; doi:10.1186/s12870-024-05146-w)
Supplement: Supplementary file 5 — Supplementary Material 5: Supplementary Table S5. Differentially expressed genes in the WT-CK_vs_OE-CK comparison. [file 12870_2024_5146_MOESM5_ESM.xlsx]

## Sheet: Supplementary Table S5 Differe
Supplementary Table S5 Differentially expressed genes in the WT-CK_vs_OE-CK comparison
ID	log2FoldChange	pvalue	padj	regulated
MD03G1066000	2.44386	1.52963e-85	3.75646e-81	up
MD10G1316100	2.55894	1.76929e-64	2.17251e-60	up
MD17G1020300	2.43777	3.53254e-60	2.89174e-56	up
MD14G1150400	2.57502	2.89582e-46	1.77789e-42	up
MD05G1109100	1.64864	3.45994e-43	1.69938e-39	up
MD01G1040200	-1.70852	4.20527e-35	1.72122e-31	down
MD13G1124300	2.85379	1.12755e-33	3.95578e-30	up
MD15G1182500	1.78226	7.66518e-32	2.35302e-28	up
MD05G1209700	3.49277	7.14655e-31	1.95006e-27	up
MD09G1006500	2.62463	9.23636e-31	2.26827e-27	up
MD09G1006400	2.11416	3.49825e-29	7.81e-26	up
MD09G1256000	3.19556	2.53704e-26	5.19205e-23	up
MD10G1171200	1.93982	1.21284e-24	2.29115e-21	up
MD06G1195100	4.81467	2.96074e-24	5.19357e-21	up
MD07G1298000	1.99896	1.30512e-23	2.13674e-20	up
MD06G1016200	2.4861	1.4576e-23	2.23723e-20	up
MD02G1013900	1.83719	4.54476e-22	6.56531e-19	up
MD05G1143500	1.35323	5.85083e-22	7.98248e-19	up
MD04G1018400	3.8999	6.72606e-22	8.6936e-19	up
MD17G1131600	2.29435	3.29855e-21	4.05029e-18	up
MD00G1005700	1.73203	4.74629e-21	5.55045e-18	up
MD15G1188400	2.02122	2.4586e-20	2.74447e-17	up
MD17G1167100	1.11747	2.77434e-20	2.96227e-17	up
MD05G1183400	3.01369	6.92164e-20	7.08256e-17	up
MD11G1189000	2.1797	1.13112e-18	1.11112e-15	up
MD01G1213300	1.81799	2.97267e-18	2.80781e-15	up
MD07G1237000	1.51077	4.79009e-18	4.35686e-15	up
MD05G1063400	1.31819	2.18053e-17	1.91248e-14	up
MD04G1236900	3.51023	2.9371e-17	2.48722e-14	up
MD10G1171800	-1.05286	3.33058e-17	2.72641e-14	down
MD15G1021500	2.36736	3.89088e-17	3.08233e-14	up
MD13G1148300	1.36423	1.4126e-16	1.08408e-13	up
MD15G1343900	1.29807	2.12176e-16	1.57898e-13	up
MD04G1163200	1.77583	4.04311e-16	2.92032e-13	up
MD09G1143800	3.75051	1.77076e-15	1.24247e-12	up
MD05G1316700	1.54428	3.0858e-15	2.10503e-12	up
novel.8893	1.18371	3.47497e-15	2.30644e-12	up
MD02G1173600	1.34393	7.03462e-15	4.54622e-12	up
MD02G1153500	1.68637	8.26149e-15	5.2022e-12	up
MD14G1123000	1.08045	1.78934e-14	1.09856e-11	up
MD08G1038300	3.55317	2.20385e-14	1.32006e-11	up
MD13G1050400	1.67572	2.97088e-14	1.73711e-11	up
MD04G1002500	1.03273	5.14331e-14	2.84713e-11	up
MD14G1086600	2.06109	5.21706e-14	2.84713e-11	up
MD01G1194700	1.70825	8.08639e-14	4.22523e-11	up
MD01G1078900	1.24591	3.90088e-13	1.87839e-10	up
MD01G1210700	9.46767	6.54497e-13	3.09099e-10	up
MD15G1133300	-1.24455	1.45281e-12	6.48693e-10	down
MD07G1041500	2.1198	1.96947e-12	8.63682e-10	up
MD15G1057700	-1.09018	2.23966e-12	9.48302e-10	down
MD11G1085000	1.53645	5.03036e-12	2.02517e-09	up
MD10G1298500	2.03578	1.43024e-11	5.57522e-09	up
novel.11548	3.5055	1.93175e-11	7.29845e-09	up
MD01G1062500	1.59587	2.02565e-11	7.53726e-09	up
MD14G1193100	2.65057	2.12056e-11	7.77264e-09	up
MD07G1174700	1.04828	2.29548e-11	8.16442e-09	up
MD16G1199500	-1.03085	2.32718e-11	8.16442e-09	down
MD12G1089500	1.68966	2.49923e-11	8.64453e-09	up
MD15G1180000	1.40916	3.47583e-11	1.16931e-08	up
MD06G1016500	2.15366	3.73213e-11	1.23856e-08	up
MD06G1031700	2.26671	4.53364e-11	1.4845e-08	up
MD06G1104100	1.06724	4.99943e-11	1.61547e-08	up
MD02G1121700	1.45512	6.01291e-11	1.91773e-08	up
MD03G1273300	1.42948	6.3985e-11	2.01454e-08	up
MD04G1027100	1.31189	7.44364e-11	2.28501e-08	up
novel.1882	2.1606	9.49002e-11	2.87723e-08	up
MD15G1016500	1.36546	1.23423e-10	3.69638e-08	up
MD17G1135600	1.89527	2.26134e-10	6.53341e-08	up
MD15G1275500	2.34217	2.42091e-10	6.83363e-08	up
MD05G1095600	2.12639	2.46849e-10	6.88877e-08	up
MD12G1178500	1.96848	5.14882e-10	1.31713e-07	up
MD10G1198000	1.18608	8.09998e-10	2.02979e-07	up
MD05G1337000	1.42138	8.41965e-10	2.08858e-07	up
MD05G1046000	1.11971	9.2334e-10	2.24509e-07	up
MD08G1232200	7.20835	9.91426e-10	2.387e-07	up
MD11G1059400	1.50747	1.559e-09	3.64627e-07	up
MD09G1255700	1.38834	1.81403e-09	4.20272e-07	up
MD06G1163300	1.28308	2.45605e-09	5.53354e-07	up
MD12G1208500	1.07176	2.55619e-09	5.70682e-07	up
MD04G1170900	2.41581	2.64037e-09	5.82222e-07	up
MD10G1007500	1.2175	2.6553e-09	5.82222e-07	up
MD03G1207200	1.35056	2.84965e-09	6.08536e-07	up
MD04G1027300	2.61925	4.54826e-09	8.93569e-07	up
MD07G1262900	1.4165	6.13116e-09	1.1321e-06	up
MD07G1041600	4.18731	6.20395e-09	1.13699e-06	up
novel.1758	2.50125	6.30415e-09	1.1468e-06	up
MD15G1227900	2.96853	2.21633e-08	3.70263e-06	up
MD05G1263100	1.88935	2.51408e-08	4.143e-06	up
MD04G1011700	1.22151	2.54802e-08	4.144e-06	up
MD13G1017300	1.53743	2.85239e-08	4.54863e-06	up
MD05G1020500	1.35291	3.16447e-08	4.9816e-06	up
MD04G1017200	1.10078	3.19787e-08	4.99813e-06	up
MD13G1025600	-1.74012	3.62441e-08	5.56301e-06	down
MD03G1288200	1.0161	3.91536e-08	5.93539e-06	up
MD12G1180600	1.05677	4.21388e-08	6.31002e-06	up
MD14G1070300	1.03468	4.3327e-08	6.44864e-06	up
MD07G1214100	1.10655	4.38313e-08	6.48439e-06	up
MD12G1040900	1.66925	5.49725e-08	7.7587e-06	up
MD08G1076900	1.34596	6.15956e-08	8.59469e-06	up
MD00G1122000	-3.22477	6.49438e-08	9.01068e-06	down
MD14G1070200	1.60121	6.57138e-08	9.06629e-06	up
MD01G1196100	1.6305	6.6547e-08	9.12995e-06	up
MD06G1013900	1.71542	7.47427e-08	1.01303e-05	up
novel.15470	-1.43594	8.30175e-08	1.11407e-05	down
MD09G1037900	2.56949	8.95385e-08	1.18859e-05	up
MD01G1064600	1.25572	9.81223e-08	1.29553e-05	up
MD11G1229700	1.99255	1.01192e-07	1.32185e-05	up
MD10G1289200	-1.00936	1.04752e-07	1.36111e-05	down
MD10G1251400	1.15147	1.21105e-07	1.55712e-05	up
MD01G1200400	-3.05815	1.86136e-07	2.28556e-05	down
MD17G1223100	1.61929	2.20466e-07	2.65403e-05	up
MD03G1200400	-1.0355	3.47757e-07	3.93559e-05	down
MD13G1107100	2.70894	4.13711e-07	4.57654e-05	up
MD17G1010300	2.74917	4.39788e-07	4.84319e-05	up
MD08G1068400	-1.24811	4.9136e-07	5.31578e-05	down
MD04G1041400	1.70373	5.1847e-07	5.48819e-05	up
MD01G1062000	1.22999	5.31717e-07	5.5803e-05	up
MD11G1242900	2.77557	5.7922e-07	5.95167e-05	up
MD12G1205900	1.39982	5.90344e-07	6.04069e-05	up
MD14G1223700	1.54199	5.98165e-07	6.05243e-05	up
MD17G1224900	5.19324	5.98884e-07	6.05243e-05	up
MD11G1088300	-1.74361	8.32696e-07	8.08262e-05	down
MD15G1072500	-1.28295	8.43333e-07	8.08262e-05	down
MD02G1291100	-1.32589	8.45847e-07	8.08262e-05	down
MD09G1152600	1.43542	8.79159e-07	8.30399e-05	up
MD05G1266700	1.53768	8.99295e-07	8.46165e-05	up
MD14G1036600	1.3297	9.85725e-07	9.16948e-05	up
MD14G1004500	1.85047	1.04679e-06	9.7008e-05	up
MD13G1231500	1.28835	1.20782e-06	0.000109487	up
MD13G1274600	1.07428	1.23741e-06	0.000111722	up
MD09G1193900	1.60002	1.31334e-06	0.000117855	up
MD11G1207100	1.71268	1.35585e-06	0.000120205	up
MD04G1161600	1.3736	1.366e-06	0.00012067	up
MD17G1039600	1.09132	1.43134e-06	0.000125989	up
MD02G1224000	1.20242	1.46731e-06	0.000128314	up
MD06G1218900	1.70499	1.58999e-06	0.000136052	up
MD15G1382300	2.65805	1.63439e-06	0.000138884	up
MD02G1153000	1.78096	1.64942e-06	0.000139677	up
MD01G1017100	-2.08836	1.66055e-06	0.000140137	down
MD15G1035900	1.23539	1.69382e-06	0.000141554	up
MD15G1234100	3.44396	1.87873e-06	0.000154825	up
MD00G1130500	1.7309	2.07878e-06	0.00016793	up
MD02G1118300	-1.26498	2.35622e-06	0.000187263	down
MD02G1023200	2.38549	2.61243e-06	0.000205089	up
MD11G1099000	1.0826	2.64297e-06	0.000206707	up
MD02G1091900	1.24261	2.94125e-06	0.000225722	up
MD06G1093400	1.41031	2.97358e-06	0.000227493	up
MD01G1113400	1.51744	2.98919e-06	0.000227887	up
MD00G1085100	1.28287	3.02259e-06	0.000228396	up
MD17G1066000	2.43463	3.07508e-06	0.000230942	up
MD17G1155800	1.38888	3.1974e-06	0.000237944	up
MD11G1098100	1.23493	3.3386e-06	0.000247702	up
MD16G1247600	1.14006	3.37236e-06	0.000249299	up
MD10G1006900	1.08376	3.38042e-06	0.000249299	up
MD05G1190200	1.32614	3.39252e-06	0.000249441	up
MD01G1217800	-1.26799	3.61711e-06	0.000262808	down
MD07G1181400	1.50604	3.76598e-06	0.000272817	up
MD17G1009900	1.05844	3.8256e-06	0.000275948	up
MD16G1149300	2.79209	3.94789e-06	0.000283486	up
MD15G1051400	2.24447	3.98344e-06	0.000285205	up
MD16G1127400	1.50282	4.08993e-06	0.000291978	up
MD15G1039500	1.4729	4.36754e-06	0.000309995	up
MD01G1196800	1.97032	4.59161e-06	0.000323067	up
MD07G1306900	1.09736	4.75753e-06	0.000332864	up
MD10G1319400	-1.04613	5.17455e-06	0.000353391	down
MD06G1033000	-1.15478	5.44761e-06	0.000366527	down
MD11G1009500	1.21668	5.62431e-06	0.000377382	up
MD16G1145100	1.62061	6.01086e-06	0.00040222	up
MD10G1132000	1.72902	6.42532e-06	0.000426468	up
MD00G1144300	1.60126	6.49882e-06	0.000430183	up
MD13G1050900	1.22666	6.5437e-06	0.000431743	up
novel.6061	-1.06749	6.68485e-06	0.000436613	down
MD17G1064200	1.18979	6.70335e-06	0.00043666	up
MD08G1007800	1.40727	6.98245e-06	0.000453638	up
MD05G1262700	1.22627	7.81145e-06	0.000493145	up
MD06G1200300	1.68399	7.9814e-06	0.000500018	up
MD16G1140800	2.62854	8.22098e-06	0.000509913	up
MD07G1223100	1.0775	8.38536e-06	0.000517406	up
MD01G1223100	-1.25348	8.59922e-06	0.000529272	down
MD14G1227500	2.16865	8.64656e-06	0.000530855	up
MD04G1064200	1.51744	9.1579e-06	0.000558064	up
MD07G1296200	1.20834	9.53139e-06	0.000573705	up
MD13G1237300	1.31232	1.00336e-05	0.00059807	up
MD10G1310500	3.39966	1.00883e-05	0.000599354	up
MD00G1143500	1.26474	1.02106e-05	0.000599888	up
MD12G1216700	-1.11356	1.09961e-05	0.000636894	down
MD05G1336800	1.03777	1.10258e-05	0.000637109	up
MD07G1168000	1.37111	1.34452e-05	0.000752136	up
MD12G1099400	1.3019	1.4421e-05	0.000799439	up
MD13G1222900	1.52463	1.48242e-05	0.000818097	up
MD03G1146400	-1.16494	1.62207e-05	0.000873568	down
MD16G1174800	-1.01827	1.71402e-05	0.000917057	down
MD04G1146900	1.40644	1.73868e-05	0.000924208	up
MD03G1288700	1.26221	1.76536e-05	0.000934348	up
MD10G1154300	-1.0752	1.94094e-05	0.00100349	down
MD09G1070300	1.13297	1.98071e-05	0.0010219	up
MD16G1109500	1.8201	1.98939e-05	0.00102208	up
MD04G1039600	1.04312	2.08993e-05	0.00106926	up
MD02G1249400	1.85996	2.12953e-05	0.001085	up
MD15G1064400	1.20309	2.18096e-05	0.00110433	up
MD09G1172100	1.16948	2.34137e-05	0.00115926	up
MD07G1284200	1.27759	2.48811e-05	0.00122451	up
MD01G1093000	-1.17023	2.57403e-05	0.00126172	down
MD02G1037900	1.4182	2.57913e-05	0.00126172	up
MD16G1285900	2.0499	2.58812e-05	0.0012636	up
MD17G1211200	1.68635	2.61671e-05	0.00126998	up
MD13G1028700	1.31851	2.64838e-05	0.00128034	up
MD11G1054500	1.86685	2.92239e-05	0.00138816	up
MD05G1194700	1.25622	2.94604e-05	0.00139669	up
MD13G1010600	2.25695	2.99565e-05	0.00141476	up
MD07G1309200	1.39283	3.13343e-05	0.00147415	up
MD08G1186000	1.67381	3.15921e-05	0.00148061	up
MD03G1290900	1.96718	3.1905e-05	0.00148676	up
MD16G1282800	1.13569	3.29797e-05	0.00152048	up
MD02G1319100	1.0202	3.56786e-05	0.00162258	up
MD05G1224700	1.12801	4.08799e-05	0.00180888	up
MD13G1123300	-1.31053	4.20899e-05	0.00185489	down
novel.12911	2.06168	4.22219e-05	0.00185489	up
MD10G1315000	-1.60651	4.60183e-05	0.00198298	down
MD10G1214300	1.47276	4.76316e-05	0.00202727	up
MD09G1033600	1.11949	4.81474e-05	0.00204217	up
MD04G1197700	2.19611	4.81478e-05	0.00204217	up
MD05G1055800	1.19772	5.15573e-05	0.00214227	up
MD12G1091200	2.80434	5.58421e-05	0.00229326	up
MD08G1188500	-1.24304	5.93397e-05	0.00238596	down
novel.9401	-1.27855	6.17432e-05	0.00246551	down
MD15G1021000	1.05109	6.22601e-05	0.00247809	up
MD12G1215600	1.21498	6.35709e-05	0.00252209	up
MD17G1030100	1.28702	6.46983e-05	0.00255444	up
MD17G1009200	1.19796	6.51157e-05	0.00256679	up
novel.1286	1.49577	7.03509e-05	0.00273158	up
MD09G1149300	1.14321	7.77175e-05	0.00297751	up
MD03G1235100	-1.13411	7.91021e-05	0.00301644	down
MD06G1093600	2.13444	8.11568e-05	0.00308045	up
MD09G1033200	2.48788	8.19475e-05	0.00310566	up
MD04G1140200	1.48096	8.30888e-05	0.00314403	up
MD12G1113600	-1.19325	8.76604e-05	0.00327666	down
MD12G1158500	1.73412	8.95329e-05	0.00333649	up
MD16G1041300	1.76576	9.08834e-05	0.00338169	up
MD06G1041000	-1.17696	9.28355e-05	0.00343869	down
MD16G1254200	1.76138	9.32683e-05	0.00344952	up
MD15G1237100	1.67662	9.42716e-05	0.00348139	up
MD12G1182900	1.82156	9.77887e-05	0.00359505	up
MD12G1244200	1.45824	9.79794e-05	0.00359668	up
MD05G1326300	-1.06163	0.000101653	0.00369905	down
MD05G1108400	1.1239	0.000103938	0.00376475	up
MD09G1127000	1.80817	0.000104244	0.00377029	up
novel.1481	-2.23006	0.000109322	0.0038853	down
MD09G1158200	1.19252	0.000109579	0.00388877	up
MD10G1054900	-1.83041	0.000114845	0.00404643	down
MD15G1105700	1.88226	0.000119113	0.00415508	up
MD14G1114500	1.69777	0.000120358	0.00418662	up
MD16G1116100	1.31896	0.000120821	0.00419109	up
MD02G1052400	1.78931	0.000121183	0.00419749	up
MD14G1077400	-1.10589	0.000125251	0.00430199	down
MD15G1277200	2.05928	0.000127026	0.00435078	up
MD08G1061800	2.06933	0.000136348	0.00461218	up
novel.8172	-1.01961	0.00013825	0.00466367	down
MD16G1267200	1.06435	0.000139107	0.00468612	up
MD04G1031800	-1.87189	0.000142842	0.00478569	down
MD15G1015700	2.61122	0.000143893	0.00479475	up
MD10G1115100	2.07244	0.000144351	0.00480348	up
MD15G1090600	1.09003	0.000147794	0.00489702	up
MD05G1317200	1.10229	0.000152973	0.0050358	up
MD16G1009100	1.15676	0.00015403	0.00505419	up
MD17G1266000	1.13061	0.000156789	0.00510476	up
MD12G1209000	-1.71859	0.000159073	0.00516734	down
MD06G1023400	2.01823	0.000160305	0.00519363	up
MD07G1077900	1.67165	0.000163825	0.00525911	up
MD13G1127100	1.95421	0.000183131	0.00576581	up
MD06G1120000	1.44547	0.000188034	0.00590505	up
MD16G1162000	2.81804	0.000189171	0.00593317	up
MD12G1216000	2.32674	0.000190635	0.00596385	up
MD08G1094900	1.69312	0.000193675	0.00602823	up
MD07G1018100	1.20144	0.000197054	0.00611016	up
MD13G1033800	1.95388	0.00019827	0.00614012	up
MD13G1189100	1.62751	0.000211745	0.00649193	up
MD10G1058000	1.36194	0.000213998	0.00653651	up
MD00G1005100	1.08374	0.000216486	0.00658792	up
MD16G1013800	1.08607	0.00022192	0.00671405	up
MD09G1225800	-1.21663	0.000234138	0.00700361	down
MD04G1120400	-1.1712	0.000238411	0.00709635	down
novel.4259	-2.19993	0.000253702	0.00744376	down
MD05G1095300	1.42259	0.000260294	0.00760084	up
MD13G1160600	1.70222	0.000265595	0.00772196	up
MD16G1109300	-1.23353	0.000270243	0.00782621	down
MD15G1177900	2.02219	0.000277275	0.0079581	up
MD09G1204200	1.96624	0.000283655	0.00810943	up
MD16G1226000	-1.04772	0.000284783	0.00813221	down
novel.5839	-2.1401	0.000289307	0.00823988	down
MD11G1138100	1.56576	0.000289405	0.00823988	up
MD02G1309500	-1.06942	0.000289917	0.00823988	down
MD06G1094200	1.72142	0.000305192	0.00852746	up
MD05G1039000	1.38406	0.000305416	0.00852746	up
novel.10524	1.10005	0.000310278	0.00861968	up
MD14G1086500	1.30218	0.000312388	0.00866851	up
MD12G1263000	-1.26231	0.000336853	0.00917121	down
MD04G1161700	1.38435	0.000346587	0.00935526	up
MD08G1249100	1.08967	0.000346762	0.00935526	up
novel.3898	2.70342	0.000347041	0.00935526	up
MD13G1071200	-1.09706	0.000348646	0.00937794	down
MD14G1083800	-1.9197	0.000355624	0.00950174	down
MD08G1145500	1.3586	0.000362677	0.00962878	up
MD00G1130600	1.86055	0.000364789	0.00965654	up
MD17G1056800	1.04787	0.000364902	0.00965654	up
MD13G1141100	1.78435	0.000368696	0.00974426	up
MD07G1063000	1.05334	0.000373478	0.00985164	up
MD09G1187500	1.0638	0.000377896	0.00991493	up
MD02G1165800	1.20912	0.000382053	0.00999198	up
MD08G1110500	1.37899	0.000392473	0.010167	up
MD16G1018600	2.16908	0.00041535	0.0106696	up
MD13G1050200	1.3196	0.000416577	0.01069	up
MD08G1185800	1.33197	0.000422332	0.0107813	up
MD07G1112900	-2.20109	0.000428243	0.0109095	down
MD15G1184000	1.07099	0.000444433	0.0112057	up
MD12G1189700	1.61221	0.000447406	0.0112576	up
MD03G1255500	-1.4129	0.000448847	0.0112823	down
MD06G1172800	1.30006	0.000454631	0.0113695	up
MD17G1207700	1.62952	0.000457665	0.0114337	up
MD11G1204900	1.65984	0.000459748	0.0114727	up
MD07G1126300	1.93432	0.000460158	0.0114727	up
MD10G1250900	1.94727	0.000469284	0.0116529	up
MD07G1034400	1.87377	0.000472738	0.011718	up
MD08G1101700	1.5147	0.000477015	0.0117408	up
MD14G1058300	1.44491	0.000480087	0.0118018	up
novel.6154	2.04343	0.000482441	0.0118359	up
MD06G1044600	-1.27044	0.000491007	0.0120101	down
MD13G1012800	-1.29416	0.000503638	0.012258	down
MD07G1224000	-1.17587	0.000509794	0.0123833	down
MD07G1019700	1.41133	0.000516349	0.0124951	up
MD05G1188900	-1.03164	0.000534409	0.0128667	down
MD12G1079300	1.75241	0.000537845	0.0129222	up
MD17G1231100	-1.08439	0.000547264	0.0130864	down
MD11G1309900	1.51742	0.000547892	0.0130887	up
MD03G1091100	1.22771	0.000554376	0.013205	up
MD11G1093800	1.41073	0.000571016	0.0135097	up
novel.15485	1.90463	0.000579417	0.0136166	up
MD02G1187800	1.67935	0.000626282	0.0143976	up
MD08G1059500	1.12918	0.000626556	0.0143976	up
MD13G1043900	1.11752	0.000636407	0.014552	up
MD02G1145800	-1.03706	0.000648394	0.0146918	down
MD15G1361900	1.05142	0.000656843	0.0148534	up
MD06G1103400	1.01139	0.000659909	0.0148953	up
MD17G1210900	1.56462	0.000662165	0.0149324	up
MD08G1126500	1.25564	0.000691945	0.0154761	up
MD02G1141100	1.66793	0.000717422	0.0159587	up
novel.14092	-1.09137	0.000718459	0.0159674	down
MD10G1001800	-1.26802	0.000754436	0.016594	down
MD02G1238100	-1.87278	0.000762149	0.016652	down
MD09G1088700	1.97869	0.000767539	0.0167103	up
MD10G1278000	1.40936	0.000769011	0.0167275	up
MD09G1270000	1.03951	0.00080293	0.0172924	up
MD14G1171300	-1.16592	0.00080343	0.0172924	down
MD06G1013000	1.11541	0.00084826	0.018146	up
MD04G1239300	1.05849	0.000859927	0.0183158	up
MD03G1234100	1.12964	0.000866579	0.0184096	up
MD10G1288900	1.20608	0.000882139	0.0186755	up
novel.2303	2.07521	0.000887611	0.018759	up
MD10G1131200	1.14829	0.000895223	0.0188227	up
MD08G1243200	-1.7645	0.00092142	0.019257	down
MD11G1089300	-1.55528	0.000928351	0.0193371	down
MD07G1164200	1.06853	0.000943495	0.0195695	up
MD16G1191500	1.19599	0.000946176	0.0195921	up
MD05G1138300	1.59391	0.000963659	0.0198536	up
MD12G1199000	1.12248	0.000994392	0.0203164	up
MD05G1130100	-1.72016	0.00101564	0.0206818	down
MD07G1278300	1.46982	0.00102217	0.0207974	up
MD16G1036200	1.45036	0.00105432	0.0213277	up
MD10G1299600	1.48142	0.00105814	0.0213699	up
MD09G1032700	1.14641	0.00108828	0.0218707	up
MD14G1147300	1.2579	0.00110337	0.0221016	up
MD10G1273200	1.49206	0.00119859	0.0235858	up
MD12G1161300	1.26429	0.00128803	0.0248871	up
MD17G1274200	1.01443	0.00129815	0.0250432	up
MD09G1073300	1.58775	0.00130561	0.0251279	up
MD12G1033200	-1.95999	0.00132368	0.0254159	down
MD02G1010800	2.0052	0.00135569	0.0257686	up
MD17G1059300	-1.01214	0.00136611	0.025926	down
MD14G1055600	-1.42798	0.0014529	0.0271639	down
MD16G1269800	-1.10424	0.00148011	0.0275367	down
MD16G1047700	1.05509	0.00150759	0.0279422	up
MD05G1282100	1.56071	0.00151105	0.0279852	up
MD17G1147700	-1.72503	0.00151353	0.0280101	down
MD12G1155400	1.14789	0.00155585	0.0286636	up
MD08G1185900	1.59809	0.00159182	0.0291948	up
MD04G1155400	1.03334	0.0016052	0.0293964	up
MD11G1011200	-1.34013	0.00161232	0.0294827	down
MD05G1039400	1.118	0.00162015	0.0295923	up
MD16G1089700	1.70878	0.00163616	0.0297856	up
novel.14148	-1.35421	0.00164811	0.0299588	down
novel.11026	1.69112	0.00168824	0.0305751	up
MD01G1166700	1.07855	0.00170396	0.0308143	up
MD08G1040200	1.31932	0.00173602	0.031302	up
novel.7241	-1.03345	0.00177375	0.0318651	down
MD06G1025500	-1.50981	0.00179724	0.0321929	down
MD17G1105000	-1.30149	0.00182099	0.0324881	down
novel.2764	1.39055	0.00183904	0.032727	up
MD06G1163100	1.41539	0.00191669	0.0337904	up
MD09G1282700	-1.50105	0.00194231	0.0341685	down
MD03G1032500	-1.21323	0.00194558	0.0342015	down
MD10G1274200	1.10023	0.00199327	0.0348157	up
MD00G1096900	1.82859	0.00201071	0.0349694	up
novel.5317	-1.14812	0.00201114	0.0349694	down
MD00G1005800	-1.42743	0.00201204	0.0349694	down
MD09G1188300	-2.14503	0.00204774	0.0354738	down
MD13G1178200	-1.11062	0.00204911	0.0354738	down
MD07G1067600	2.07738	0.00205144	0.0354771	up
MD05G1360900	1.28963	0.00207624	0.035713	up
MD03G1202400	2.04386	0.0020924	0.0359589	up
MD17G1040100	1.79392	0.00211099	0.0361987	up
MD01G1220700	1.01332	0.00211225	0.0361987	up
MD03G1045100	-1.34494	0.00215156	0.0367696	down
MD01G1165600	1.59922	0.00216325	0.0367709	up
MD11G1159100	1.0955	0.00220231	0.0373253	up
MD14G1240600	1.08087	0.00221002	0.0373538	up
MD15G1295200	1.05551	0.00221717	0.0374479	up
MD05G1248200	1.24429	0.00223155	0.0375844	up
MD02G1137500	1.21473	0.00223912	0.0376633	up
MD05G1301200	-1.23066	0.00224127	0.0376736	down
MD07G1233900	1.28744	0.00231443	0.0385863	up
novel.12598	1.38249	0.00236423	0.039082	up
MD11G1074400	1.13862	0.00238151	0.0392782	up
MD16G1140300	1.10952	0.0023899	0.0393432	up
MD13G1115500	1.05869	0.00245864	0.0400924	up
MD01G1202100	-1.3818	0.00252683	0.0408787	down
MD04G1011500	1.42062	0.00265677	0.0426717	up
MD10G1021700	1.73732	0.00274222	0.0435881	up
MD09G1111300	1.42401	0.00281491	0.0445129	up
MD07G1070400	2.078	0.00294261	0.0460228	up
MD10G1007600	1.00246	0.00294412	0.0460228	up
MD14G1114600	1.71163	0.00295332	0.0461372	up
MD07G1031800	1.42791	0.002987	0.0465448	up
MD10G1138400	1.22181	0.00299352	0.0466169	up
MD02G1138600	1.54369	0.00301315	0.0467153	up
MD01G1236500	1.13411	0.0031009	0.0477441	up
MD05G1325700	2.32565	0.00313041	0.0480779	up
MD07G1146100	1.41668	0.00317733	0.0485858	up
MD14G1033000	-1.056	0.00320712	0.0488286	down
MD06G1118400	-1.13377	0.00321127	0.0488614	down
MD04G1167000	1.65539	0.0032476	0.0492119	up
MD05G1188600	1.02858	0.00325157	0.0492196	up
MD05G1282000	1.52113	0.00325285	0.0492196	up
MD11G1018800	1.37241	0.00327073	0.0493079	up
MD08G1194300	-1.33294	0.00330059	0.0496825	down
MD17G1228000	1.16376	0.00330165	0.0496825	up
