# Supplementary material for: Transcriptome and metabolome analyses reveal the regulatory role of MdPYL9 in drought resistance in apple
Source: BMC Plant Biol. 2024 May 24;24:452. doi: 10.1186/s12870-024-05146-w (PMC11118111; doi:10.1186/s12870-024-05146-w)
Supplement: Supplementary file 6 — Supplementary Material 6: Supplementary Table S6. Differentially expressed genes in the WT-D_vs_OE-D comparison. [file 12870_2024_5146_MOESM6_ESM.xlsx]

## Sheet: Supplementary Table S7 Differe
Supplementary Table S6 Differentially expressed genes in the WT-D_vs_OE-D comparison
ID	log2FoldChange	pvalue	padj	regulated
MD00G1107800	2.95075	0	0	up
MD01G1004300	4.99007	0	0	up
MD02G1254900	6.18342	0	0	up
MD03G1086300	3.41039	0	0	up
MD03G1222700	-5.03831	0	0	down
MD04G1018400	-7.90762	0	0	down
MD05G1289300	4.4094	0	0	up
MD06G1006500	4.51979	0	0	up
MD06G1047600	-8.20525	0	0	down
MD06G1108600	-4.81069	0	0	down
MD06G1195000	5.43563	0	0	up
MD07G1160900	4.82898	0	0	up
MD07G1175900	4.3605	0	0	up
MD07G1236500	9.12878	0	0	up
MD07G1298000	-5.95391	0	0	down
MD08G1249100	-8.40168	0	0	down
MD08G1250800	4.35873	0	0	up
MD09G1032400	8.26242	0	0	up
MD09G1108800	-4.52292	0	0	down
MD09G1256000	-8.89909	0	0	down
MD09G1270600	5.68284	0	0	up
MD10G1063600	3.29331	0	0	up
MD10G1265300	4.74725	0	0	up
MD10G1265400	5.03394	0	0	up
MD10G1298500	-8.78083	0	0	down
MD11G1038900	5.59022	0	0	up
MD12G1186000	4.61912	0	0	up
MD12G1215200	-5.45113	0	0	down
MD13G1050400	-4.16131	0	0	down
MD14G1150400	-8.80739	0	0	down
MD15G1182500	-5.58579	0	0	down
MD15G1307200	3.96044	0	0	up
MD15G1443700	-6.76172	0	0	down
MD16G1117600	5.30453	0	0	up
MD17G1020300	-3.74779	0	0	down
MD17G1046600	-5.05474	0	0	down
MD17G1113400	6.48579	0	0	up
MD17G1225700	-5.4676	0	0	down
MD09G1122500	4.28237	1.87929e-306	1.48406e-303	up
MD11G1095300	3.23334	2.48764e-306	1.91536e-303	up
MD17G1132900	3.31764	9.98364e-303	7.49942e-300	up
MD01G1089400	3.77307	1.24804e-298	9.15173e-296	up
MD05G1000500	3.70107	2.04142e-297	1.46213e-294	up
MD00G1040000	3.19559	3.23574e-297	2.26487e-294	up
MD05G1336200	5.8064	1.6014e-291	1.096e-288	up
MD03G1042800	4.60162	7.9621e-290	5.3308e-287	up
MD12G1150700	-6.93791	1.73221e-287	1.13507e-284	down
MD17G1244400	3.28529	1.40742e-284	9.03033e-282	up
MD14G1202000	3.69962	3.49708e-282	2.19802e-279	up
MD16G1181300	4.43975	8.04808e-282	4.95729e-279	up
MD01G1065600	6.25592	1.39752e-280	8.43938e-278	up
MD08G1220900	6.81999	1.53323e-279	9.08083e-277	up
MD17G1226000	-5.34835	2.83137e-277	1.6453e-274	down
MD09G1292900	4.47562	1.37687e-275	7.85275e-273	up
MD05G1036500	-3.55348	1.93928e-275	1.08593e-272	down
MD15G1006300	3.97386	7.54427e-273	4.14908e-270	up
MD15G1127900	-4.59495	1.18558e-272	6.40588e-270	down
MD13G1180400	5.81418	1.22775e-271	6.51934e-269	up
MD17G1217900	-4.16993	7.25242e-271	3.78577e-268	down
MD05G1237200	5.70347	2.29487e-269	1.17796e-266	up
MD04G1216300	-3.7364	5.54321e-269	2.79869e-266	down
MD09G1006400	-3.39418	3.63806e-268	1.80718e-265	down
MD15G1272500	2.91621	1.2884e-265	6.29841e-263	up
MD05G1010400	-3.1244	3.72597e-264	1.79301e-261	down
MD12G1125600	-3.42248	3.88143e-264	1.83908e-261	down
MD15G1277200	-7.77	1.26514e-263	5.90362e-261	down
MD05G1205000	6.47998	3.34525e-263	1.53772e-260	up
MD10G1335000	-3.03419	1.06658e-261	4.83067e-259	down
MD11G1194500	2.98515	2.10203e-259	9.38236e-257	up
MD09G1256300	-8.06112	3.32504e-258	1.46292e-255	down
MD06G1134100	-5.54256	6.41981e-258	2.78475e-255	down
MD01G1139200	-2.60417	7.80046e-258	3.33665e-255	down
MD05G1347300	4.10818	2.5732e-256	1.08561e-253	up
MD07G1204200	4.83078	3.78837e-251	1.57668e-248	up
MD14G1183300	-5.36547	1.74233e-250	7.1547e-248	down
MD16G1131300	-4.38207	2.40843e-249	9.75985e-247	down
MD16G1119500	4.37792	8.68139e-248	3.47233e-245	up
MD17G1281900	4.25249	5.97128e-247	2.35774e-244	up
MD15G1096900	-4.16388	3.89593e-244	1.51882e-241	down
MD05G1278500	4.29342	1.17248e-243	4.51375e-241	up
MD16G1160700	3.75738	2.03265e-243	7.72859e-241	up
MD03G1218900	3.39404	2.83518e-243	1.06485e-240	up
MD01G1137900	3.08219	4.68706e-242	1.73918e-239	up
MD06G1142700	-4.04775	2.01615e-241	7.39208e-239	down
MD17G1151000	-2.9833	6.99192e-237	2.53338e-234	down
MD15G1140500	5.47284	3.43492e-235	1.2301e-232	up
MD09G1000800	3.19496	1.17619e-232	4.1637e-230	up
MD06G1122100	4.21486	1.80164e-230	6.30532e-228	up
MD05G1209700	-6.56697	7.89688e-230	2.73267e-227	down
MD09G1077200	-6.27574	8.81756e-230	3.01737e-227	down
MD15G1349000	-5.42056	2.31086e-228	7.82086e-226	down
MD01G1029200	-3.88254	8.55807e-228	2.86491e-225	down
MD03G1103900	-2.57525	5.14911e-224	1.70519e-221	down
MD05G1023900	5.77015	1.6062e-221	5.26253e-219	up
MD08G1236800	3.87142	1.06002e-220	3.43647e-218	up
MD05G1234000	2.88951	1.3716e-220	4.40026e-218	up
MD10G1195700	3.09288	3.67566e-219	1.16704e-216	up
MD05G1042600	3.67285	1.10926e-218	3.48603e-216	up
MD15G1228900	5.34491	1.21833e-217	3.7901e-215	up
MD05G1289200	5.05768	5.59055e-216	1.72178e-213	up
MD16G1277700	4.12291	1.43186e-214	4.36617e-212	up
MD05G1209300	3.54154	1.66866e-214	5.03838e-212	up
MD11G1287900	-6.64084	4.57792e-213	1.36884e-210	down
MD09G1252100	4.3463	2.45733e-211	7.27699e-209	up
MD06G1171200	4.95455	1.21866e-210	3.5745e-208	up
MD04G1172700	4.5148	5.98998e-207	1.74037e-204	up
MD08G1070100	4.29501	1.26178e-205	3.63181e-203	up
MD10G1142100	-5.16646	2.08437e-205	5.94394e-203	down
MD15G1275500	-5.81264	1.25018e-204	3.5324e-202	down
MD03G1020200	-4.67901	1.40552e-204	3.9352e-202	down
MD11G1098400	-2.95296	1.16031e-203	3.21938e-201	down
MD03G1259200	-6.12152	3.93869e-201	1.08307e-198	down
MD10G1257300	-2.87491	4.08947e-201	1.11458e-198	down
MD12G1178500	-6.10543	7.85363e-201	2.12172e-198	down
MD12G1073700	4.57554	5.20473e-199	1.39387e-196	up
MD05G1303400	5.68601	6.84635e-199	1.81771e-196	up
MD01G1044100	3.51643	5.50523e-198	1.44915e-195	up
MD02G1005800	-4.45574	3.10107e-197	8.09378e-195	down
MD07G1279100	-3.16382	2.38316e-194	6.16778e-192	down
MD13G1102800	3.30793	2.55235e-193	6.5506e-191	up
MD11G1189000	-6.93821	6.93843e-193	1.76603e-190	down
MD12G1024600	4.4079	3.41517e-192	8.62134e-190	up
MD15G1244500	4.0972	4.8965e-190	1.22604e-187	up
MD12G1113000	-3.83736	5.78019e-187	1.43563e-184	down
MD03G1066000	-2.55759	1.14453e-186	2.81995e-184	down
MD02G1020100	4.04166	1.36263e-186	3.33066e-184	up
MD12G1089500	-5.71866	2.41456e-186	5.85541e-184	down
MD10G1278300	-3.88477	4.45703e-186	1.0724e-183	down
MD07G1036600	2.69463	2.26917e-184	5.41752e-182	up
MD03G1099300	-5.3768	1.26692e-183	3.00143e-181	down
MD09G1029600	3.71066	9.36809e-183	2.20243e-180	up
MD05G1325700	-8.28568	3.35898e-182	7.8371e-180	down
MD05G1122100	3.19233	2.79856e-181	6.48047e-179	up
MD16G1057000	5.00971	1.78184e-180	4.09531e-178	up
MD15G1035900	-3.63712	6.19967e-180	1.41435e-177	down
MD12G1203600	4.04054	9.13324e-179	2.06828e-176	up
MD02G1157800	3.464	1.92145e-178	4.31948e-176	up
MD17G1003500	3.36741	3.74908e-177	8.36697e-175	up
MD09G1209500	4.65303	4.60673e-177	1.0207e-174	up
MD07G1236800	6.94935	9.07123e-177	1.99554e-174	up
MD05G1223500	3.41728	2.32573e-174	5.07999e-172	up
MD17G1034000	3.13878	2.92526e-174	6.34451e-172	up
MD11G1145400	-3.37595	3.70777e-174	7.98546e-172	down
MD11G1173900	3.78965	4.88114e-172	1.04395e-169	up
MD09G1211600	-5.59187	1.39619e-171	2.96551e-169	down
MD17G1226100	-5.31184	1.13068e-169	2.38511e-167	down
MD15G1060200	4.26696	1.29608e-169	2.71543e-167	up
MD17G1244300	-6.782	2.43243e-169	5.06176e-167	down
MD03G1251400	-7.88268	3.14836e-169	6.5076e-167	down
MD15G1441800	2.85385	1.08699e-166	2.2318e-164	up
MD15G1319800	3.60616	5.05511e-166	1.03104e-163	up
MD04G1128900	3.27281	2.86644e-165	5.80793e-163	up
MD17G1201800	-2.21384	4.06096e-165	8.17448e-163	down
MD04G1161900	-4.68407	1.03898e-164	2.07782e-162	down
MD04G1225400	-7.30226	1.05988e-164	2.10594e-162	down
MD15G1428700	3.21968	3.92599e-164	7.75081e-162	up
MD03G1037700	5.10274	5.35798e-164	1.05105e-161	up
MD11G1109200	8.28239	1.10207e-163	2.14819e-161	up
MD15G1348200	2.19632	3.37904e-163	6.54513e-161	up
MD02G1317800	4.42321	2.26905e-162	4.36763e-160	up
MD16G1191400	3.48243	7.32765e-161	1.40172e-158	up
MD06G1009000	2.23147	2.01539e-160	3.83147e-158	up
MD04G1151300	3.39062	2.6223e-160	4.95469e-158	up
MD11G1090500	6.00021	1.15295e-159	2.16515e-157	up
MD00G1109700	4.4258	8.77816e-159	1.63848e-156	up
MD16G1022200	6.36536	4.74205e-156	8.79794e-154	up
MD08G1207100	3.90748	4.45663e-155	8.21889e-153	up
MD05G1011900	4.77271	5.2847e-155	9.68798e-153	up
MD16G1090700	4.66155	2.84172e-154	5.17866e-152	up
MD00G1130600	-6.37144	1.23372e-153	2.23507e-151	down
MD02G1118000	3.55696	3.44948e-153	6.21269e-151	up
MD14G1072000	3.90446	4.37129e-153	7.82715e-151	up
MD17G1264600	-3.00403	1.77835e-152	3.16588e-150	down
MD13G1119100	5.26788	2.27048e-152	4.01875e-150	up
MD02G1018300	-4.90414	3.42483e-151	6.02732e-149	down
MD15G1344900	-2.51802	1.01074e-150	1.76868e-148	down
MD02G1130800	2.17513	1.53534e-150	2.67149e-148	up
MD01G1074700	-3.87263	6.15386e-149	1.06476e-146	down
MD02G1192600	6.17669	1.05888e-147	1.82186e-145	up
MD15G1284500	3.11408	2.57777e-147	4.41057e-145	up
MD07G1159300	3.5015	3.12945e-147	5.32491e-145	up
MD04G1216200	-3.25472	4.02948e-147	6.81868e-145	down
MD09G1231700	3.17304	5.67356e-147	9.54833e-145	up
MD03G1222400	2.11404	2.04216e-146	3.41817e-144	up
MD03G1223800	3.27404	3.84114e-146	6.39457e-144	up
MD01G1213300	-4.82798	3.90261e-146	6.46196e-144	down
MD07G1279200	-2.99581	4.3089e-146	7.09654e-144	down
MD10G1323700	3.77688	6.60458e-146	1.08196e-143	up
MD11G1136200	3.66732	1.23135e-145	2.00651e-143	up
MD16G1179500	3.24537	5.44362e-145	8.82382e-143	up
MD16G1179400	-2.62486	2.15492e-144	3.47473e-142	down
MD05G1069700	-5.02012	2.44136e-144	3.91609e-142	down
MD16G1186900	3.09573	1.36958e-143	2.1855e-141	up
MD14G1066000	-3.42158	7.99434e-143	1.26912e-140	down
MD09G1246100	5.68695	1.24606e-142	1.96801e-140	up
MD17G1123800	3.97221	1.25371e-142	1.96999e-140	up
MD02G1195400	5.07516	2.95719e-142	4.62313e-140	up
MD15G1139900	6.10432	9.4607e-142	1.47157e-139	up
MD03G1294300	6.24046	3.95119e-141	6.11501e-139	up
MD06G1031000	4.02939	5.00677e-141	7.70993e-139	up
MD12G1038600	-3.37435	5.3628e-141	8.21709e-139	down
MD10G1303600	-2.27849	1.63658e-140	2.49522e-138	down
MD11G1023100	2.32505	1.9592e-140	2.97239e-138	up
MD02G1105300	-5.30588	3.74289e-139	5.65066e-137	down
MD17G1226500	-2.92651	3.01406e-138	4.52815e-136	down
MD05G1360600	6.46869	1.73867e-136	2.5994e-134	up
MD11G1135000	2.01322	3.5962e-136	5.35052e-134	up
MD13G1129300	4.00228	3.92579e-136	5.81282e-134	up
MD10G1079900	-3.40181	8.8291e-136	1.30105e-133	down
MD06G1218900	-3.90306	1.78805e-135	2.62231e-133	down
MD15G1277700	-7.02437	3.65858e-135	5.34014e-133	down
MD04G1131900	-2.65325	4.42443e-135	6.42752e-133	down
MD09G1051800	-3.11858	7.85029e-135	1.13509e-132	down
MD10G1192100	3.31353	8.57244e-135	1.23371e-132	up
MD04G1198800	3.46004	5.14023e-134	7.3632e-132	up
MD16G1044000	2.49673	7.6163e-134	1.08596e-131	up
MD05G1305700	-4.26869	9.18057e-133	1.30296e-130	down
MD03G1021200	3.6071	1.41846e-132	2.00394e-130	up
MD10G1333000	-2.24151	1.76514e-132	2.48232e-130	down
MD12G1157300	-5.05303	2.0846e-132	2.91825e-130	down
MD11G1192000	-2.63636	4.35645e-132	6.07104e-130	down
MD00G1006500	6.61313	9.08087e-132	1.25979e-129	up
MD10G1044100	-2.92484	1.65133e-131	2.28062e-129	down
MD13G1111600	4.54241	1.79551e-131	2.46866e-129	up
MD05G1193200	-4.12183	2.90224e-131	3.97259e-129	down
MD15G1303500	6.55767	3.24461e-131	4.42158e-129	up
MD13G1016500	2.48119	3.84962e-131	5.22293e-129	up
MD05G1054800	-2.62771	8.57051e-131	1.15769e-128	down
MD04G1052600	-4.17037	9.9863e-131	1.34305e-128	down
MD12G1178200	-3.44709	3.8394e-130	5.14113e-128	down
MD10G1011900	3.46951	4.50443e-130	6.00552e-128	up
MD15G1182600	-4.29312	5.22717e-130	6.93907e-128	down
MD10G1311700	4.94394	2.0682e-129	2.73375e-127	up
MD07G1206400	4.37666	8.25098e-129	1.08596e-126	up
MD06G1110600	-2.0715	7.13541e-128	9.33389e-126	down
MD08G1007200	4.36067	7.15241e-128	9.33389e-126	up
MD13G1147300	-3.70887	8.76296e-128	1.13874e-125	down
MD15G1177900	-6.03264	1.23412e-127	1.59699e-125	down
MD06G1128400	-3.56993	3.09449e-127	3.98762e-125	down
MD04G1246200	3.75219	7.5531e-127	9.69251e-125	up
MD07G1305400	2.44501	7.88062e-127	1.00708e-124	up
MD10G1205000	4.77121	1.18555e-126	1.50878e-124	up
MD01G1071900	-5.71513	2.93601e-126	3.72113e-124	down
MD04G1149300	2.97757	1.24153e-125	1.56707e-123	up
MD04G1056200	-4.07245	1.9355e-125	2.43304e-123	down
MD16G1192600	-4.01275	3.79753e-125	4.75432e-123	down
MD08G1061500	3.33885	1.90729e-124	2.37817e-122	up
MD08G1172400	3.5446	2.5157e-123	3.12413e-121	up
MD02G1174500	-2.53647	2.61011e-122	3.22836e-120	down
MD04G1245900	4.42743	2.17137e-121	2.67496e-119	up
MD14G1143200	2.39265	4.5419e-121	5.57297e-119	up
MD01G1078900	3.24819	6.24149e-120	7.628e-118	up
MD13G1092700	-3.41004	1.43868e-119	1.75132e-117	down
MD08G1191400	2.9153	4.79532e-119	5.81442e-117	up
MD16G1041100	3.64883	1.78355e-118	2.15411e-116	up
MD15G1348800	-3.97986	3.35807e-118	4.03992e-116	down
MD00G1192900	8.45836	1.90452e-117	2.28232e-115	up
MD05G1293100	5.9249	5.2514e-117	6.26871e-115	up
MD03G1296900	-4.82345	6.39952e-117	7.60975e-115	down
MD05G1174000	-4.4595	6.5219e-117	7.72544e-115	down
MD11G1132700	-2.95781	1.29463e-116	1.52766e-114	down
MD06G1195100	-5.2961	3.09715e-116	3.64069e-114	down
MD11G1079700	4.87394	1.2439e-115	1.45664e-113	up
MD17G1217100	2.37376	2.34952e-115	2.74093e-113	up
MD15G1196900	-10.4933	2.45556e-115	2.85382e-113	down
MD02G1030000	3.73383	3.07296e-115	3.55794e-113	up
MD09G1071400	3.13468	5.60017e-115	6.45971e-113	up
MD06G1023500	3.50967	1.23176e-114	1.41552e-112	up
MD03G1005600	-5.58745	2.69896e-114	3.09006e-112	down
MD16G1138300	-1.91613	2.82273e-114	3.21979e-112	down
MD12G1196800	2.16395	7.81607e-114	8.88263e-112	up
MD03G1086000	3.73149	1.01708e-113	1.15162e-111	up
MD04G1053100	-3.09497	1.19011e-113	1.3426e-111	down
MD13G1226400	-1.86147	1.87092e-113	2.10295e-111	down
MD00G1171800	-3.69556	2.87552e-113	3.22037e-111	down
MD12G1022900	-4.40756	3.29328e-113	3.67487e-111	down
MD17G1009900	-3.51502	9.32535e-113	1.03683e-110	down
MD00G1136300	-2.46202	4.0238e-112	4.45774e-110	down
MD13G1033600	-4.13819	6.99059e-112	7.71671e-110	down
MD09G1085700	4.96592	7.12303e-111	7.83482e-109	up
MD16G1103000	3.30123	8.01325e-111	8.78264e-109	up
MD11G1059400	-2.8477	1.74548e-110	1.90629e-108	down
MD05G1003800	-2.48531	1.05e-109	1.14269e-107	down
MD04G1004900	-2.33776	1.26714e-109	1.37413e-107	down
MD02G1319300	-3.13522	1.65391e-109	1.78727e-107	down
MD06G1026100	-3.21484	2.14251e-108	2.30717e-106	down
MD02G1138600	-4.99596	2.53976e-108	2.72542e-106	down
MD12G1263900	3.05178	3.45695e-108	3.69678e-106	up
MD03G1117900	3.87155	6.58509e-108	7.01756e-106	up
MD15G1411600	3.79996	1.21764e-107	1.29314e-105	up
MD02G1009300	2.93942	3.14072e-107	3.32398e-105	up
MD09G1090700	-2.62774	7.76846e-107	8.1936e-105	down
MD06G1017700	4.79466	1.18092e-106	1.24129e-104	up
MD11G1231900	-4.50754	1.93859e-106	2.03077e-104	down
MD07G1311500	2.31156	2.94531e-106	3.07491e-104	up
MD12G1258400	-3.1193	3.21098e-106	3.34094e-104	down
MD15G1014100	4.32619	2.2158e-105	2.29772e-103	up
MD02G1084600	-4.74776	2.55677e-104	2.6424e-102	down
MD05G1325800	4.3005	3.7597e-104	3.87261e-102	up
MD09G1146100	2.73938	4.31752e-104	4.43236e-102	up
MD02G1114100	3.91849	2.20102e-103	2.25206e-101	up
MD12G1262300	2.53743	6.08979e-103	6.21037e-101	up
MD10G1321500	2.69578	1.09351e-102	1.11148e-100	up
MD03G1029000	2.90438	2.00386e-102	2.03009e-100	up
MD06G1228200	2.79452	4.1726e-102	4.21337e-100	up
MD16G1049400	3.89447	1.06271e-101	1.06959e-99	up
MD07G1309000	-3.16107	1.31633e-101	1.32054e-99	down
MD16G1191500	-4.4619	2.12927e-101	2.12913e-99	down
MD03G1068500	2.88862	3.68568e-101	3.67352e-99	up
MD08G1201000	6.21318	5.0868e-101	5.05365e-99	up
MD13G1094600	-3.92773	6.15095e-101	6.09122e-99	down
MD13G1033200	-6.35892	6.32242e-101	6.24096e-99	down
MD10G1194100	-3.5873	9.81075e-101	9.6534e-99	down
MD02G1026200	-4.99922	1.03988e-100	1.01994e-98	down
MD01G1213100	-4.34224	1.36793e-100	1.33744e-98	down
MD13G1186100	3.82302	1.9858e-100	1.9354e-98	up
MD10G1282500	3.60383	3.73167e-100	3.62549e-98	up
MD06G1212200	-1.9289	4.37935e-100	4.24136e-98	down
MD12G1009300	3.06306	7.16629e-100	6.91873e-98	up
MD16G1063300	4.38749	8.0842e-100	7.78053e-98	up
MD12G1187100	2.83002	8.5386e-100	8.19227e-98	up
MD01G1017900	2.94438	9.10397e-100	8.70758e-98	up
MD01G1036200	3.9898	2.08257e-99	1.98573e-97	up
MD10G1135300	2.06412	3.21049e-99	3.05175e-97	up
MD17G1030100	-4.56021	4.55698e-99	4.31834e-97	down
MD10G1289000	2.26576	7.83161e-99	7.3987e-97	up
novel.13818	4.3993	3.83849e-98	3.61523e-96	up
MD15G1212200	-4.44892	1.05279e-97	9.88531e-96	down
MD15G1011300	-2.7777	1.197e-97	1.12052e-95	down
MD09G1029200	-4.33089	1.25981e-97	1.17575e-95	down
MD06G1164700	4.49631	1.92704e-97	1.79302e-95	up
MD05G1360700	2.57626	2.04985e-97	1.90155e-95	up
MD03G1227300	3.01461	5.79253e-97	5.35731e-95	up
MD09G1069900	3.78032	7.42504e-97	6.8466e-95	up
MD14G1087500	2.44584	7.99921e-97	7.35402e-95	up
MD13G1161400	3.50149	8.96084e-97	8.21357e-95	up
MD03G1240100	-2.58398	1.27036e-96	1.16097e-94	down
MD14G1219000	3.13149	2.71171e-96	2.47087e-94	up
MD08G1162200	2.24957	3.944e-96	3.58311e-94	up
MD17G1270700	-2.81417	9.30009e-96	8.42424e-94	down
MD06G1013900	-3.32453	1.1779e-95	1.06384e-93	down
MD10G1145100	3.24622	1.51649e-95	1.36564e-93	up
MD14G1126800	-2.95754	1.70382e-95	1.52987e-93	down
MD06G1100900	4.84687	3.65569e-95	3.27291e-93	up
MD02G1318700	-3.71191	4.27356e-95	3.81499e-93	down
MD02G1290900	2.23501	9.42317e-95	8.38771e-93	up
MD08G1008400	-2.45386	9.75829e-95	8.66097e-93	down
MD13G1043200	3.3333	9.8024e-95	8.67513e-93	up
MD05G1300900	3.29395	1.1172e-94	9.85889e-93	up
MD09G1146300	2.7641	1.78603e-94	1.5716e-92	up
MD16G1196000	4.72067	2.16053e-94	1.89573e-92	up
MD15G1154800	2.18207	3.0927e-94	2.70594e-92	up
MD03G1006600	3.86947	3.31327e-94	2.89071e-92	up
MD02G1250400	-3.83213	6.47997e-94	5.63758e-92	down
MD07G1200400	-2.68501	1.36686e-93	1.18581e-91	down
MD05G1126700	-4.87047	1.59768e-93	1.38217e-91	down
MD10G1035700	2.86243	2.51256e-93	2.16756e-91	up
MD17G1092400	4.31346	4.12154e-93	3.54568e-91	up
MD04G1204600	4.16033	5.44341e-93	4.66981e-91	up
MD02G1082300	-2.37408	1.19268e-92	1.02033e-90	down
MD06G1118700	-2.741	3.09317e-92	2.63888e-90	down
MD09G1051600	4.07334	3.37187e-92	2.8687e-90	up
MD13G1050200	-4.49431	4.84639e-92	4.11182e-90	down
MD11G1166300	5.55043	7.20383e-92	6.09515e-90	up
MD04G1209400	2.48539	8.20299e-92	6.92152e-90	up
MD05G1081500	3.239	1.24527e-91	1.04786e-89	up
MD12G1143900	-3.85335	1.30394e-91	1.09424e-89	down
MD04G1195800	-4.07785	1.65785e-91	1.38746e-89	down
MD00G1068500	3.43263	2.30042e-91	1.92001e-89	up
MD17G1197700	-3.35363	2.76618e-91	2.30251e-89	down
MD01G1208700	-2.95695	3.42228e-91	2.84095e-89	down
MD16G1198300	6.60723	6.98511e-91	5.78299e-89	up
MD01G1000200	-4.03828	7.25989e-91	5.99437e-89	down
MD03G1168700	2.34908	7.79673e-91	6.42042e-89	up
MD00G1036300	-4.65304	9.04331e-91	7.42709e-89	down
MD15G1348900	-4.83053	1.00363e-90	8.22068e-89	down
MD15G1113900	-2.80912	1.45135e-90	1.18564e-88	down
MD02G1207200	2.68498	1.62883e-90	1.32711e-88	up
MD02G1187800	-5.0758	1.81145e-90	1.47201e-88	down
MD13G1027400	-3.75682	2.04103e-90	1.6542e-88	down
MD16G1119000	-3.11913	2.42926e-90	1.96368e-88	down
MD11G1191100	4.31552	2.75432e-90	2.22061e-88	up
MD00G1107700	2.68532	9.91211e-90	7.97058e-88	up
MD10G1171800	3.20497	1.71265e-89	1.3736e-87	up
novel.3578	2.9546	2.90063e-89	2.32035e-87	up
MD16G1258600	2.46352	3.14108e-89	2.50619e-87	up
MD16G1094200	3.01329	4.05617e-89	3.22796e-87	up
MD11G1229600	-1.67897	6.69457e-89	5.3139e-87	down
MD11G1061800	-4.42421	1.1437e-88	9.05492e-87	down
MD05G1116600	-2.87864	1.46896e-88	1.16002e-86	down
MD10G1079800	-2.93016	2.21157e-88	1.74199e-86	down
MD15G1237100	-4.87057	2.51236e-88	1.97387e-86	down
MD07G1306300	-3.83841	2.81551e-88	2.20641e-86	down
MD17G1223300	3.47276	3.70043e-88	2.89254e-86	up
MD15G1029200	3.18656	4.85673e-88	3.78678e-86	up
MD01G1122800	-2.58264	5.19019e-88	4.03655e-86	down
MD07G1210400	-3.90551	6.95705e-88	5.39706e-86	down
MD15G1206800	-4.24794	1.17693e-87	9.10734e-86	down
MD11G1308400	-2.94757	1.52476e-87	1.17693e-85	down
MD05G1081400	-2.47116	1.84369e-87	1.41955e-85	down
MD10G1056800	-2.58892	2.06178e-87	1.58351e-85	down
MD12G1061100	3.07038	2.58874e-87	1.98328e-85	up
MD02G1094500	4.68789	2.87457e-87	2.1968e-85	up
MD07G1074600	-3.2781	3.06638e-87	2.33758e-85	down
MD01G1132800	3.2711	3.76584e-87	2.86371e-85	up
MD11G1236900	3.23599	4.29843e-87	3.26066e-85	up
MD10G1058200	2.34957	6.54124e-87	4.94981e-85	up
MD14G1165800	3.0385	1.43137e-86	1.08048e-84	up
MD12G1165400	4.12009	2.09625e-86	1.57849e-84	up
MD14G1239300	-2.85899	2.61217e-86	1.96219e-84	down
MD02G1087100	6.99074	4.56209e-86	3.41857e-84	up
MD13G1191300	3.12562	4.74651e-86	3.54813e-84	up
MD15G1347600	2.26022	6.66492e-86	4.97012e-84	up
MD13G1063300	-3.32875	7.95258e-86	5.91603e-84	down
MD11G1165600	2.67921	1.22746e-85	9.10925e-84	up
MD05G1112700	3.304	1.39434e-85	1.03228e-83	up
MD05G1122400	-4.11127	2.11384e-85	1.5612e-83	down
MD11G1158000	2.90805	2.538e-85	1.86998e-83	up
MD15G1365400	-3.33061	2.70356e-85	1.98721e-83	down
MD09G1287100	-1.92482	3.55576e-85	2.60739e-83	down
MD15G1264200	4.83239	5.71734e-85	4.18249e-83	up
MD01G1225900	4.86744	1.06591e-84	7.7791e-83	up
MD11G1241400	2.98018	1.2749e-84	9.28239e-83	up
MD05G1049700	-2.36979	1.87935e-84	1.3651e-82	down
MD05G1072400	4.25984	2.19254e-84	1.58884e-82	up
MD17G1180700	-3.15531	7.39076e-84	5.34321e-82	down
MD07G1003800	3.06347	1.32092e-83	9.52732e-82	up
MD10G1299400	-9.83964	1.87385e-83	1.34839e-81	down
MD16G1108700	4.89995	3.32604e-83	2.38777e-81	up
MD03G1047200	3.38689	3.3509e-83	2.40003e-81	up
MD14G1138600	3.22304	3.41383e-83	2.43942e-81	up
MD03G1040100	-4.70618	7.40142e-83	5.27659e-81	down
MD15G1373900	3.09634	1.41955e-82	1.00968e-80	up
MD01G1208300	-2.57098	2.01116e-82	1.42718e-80	down
MD01G1027200	5.26051	2.27649e-82	1.61175e-80	up
MD11G1268400	5.52185	2.43811e-82	1.72222e-80	up
MD09G1167700	2.46115	5.58186e-82	3.93387e-80	up
MD11G1075900	-3.21484	8.21788e-82	5.77841e-80	down
MD11G1008100	1.7015	9.70028e-82	6.80522e-80	up
MD00G1135700	-3.81893	1.0742e-81	7.51888e-80	down
MD05G1230600	3.49967	1.42433e-81	9.94704e-80	up
MD13G1111300	-3.92668	1.54445e-81	1.07616e-79	down
MD10G1009000	-2.22135	1.89444e-81	1.31704e-79	down
MD02G1083500	3.30909	3.7262e-81	2.58467e-79	up
MD10G1157900	3.4006	4.34346e-81	3.00606e-79	up
MD07G1289500	-2.764	5.04052e-81	3.48067e-79	down
MD07G1132500	-2.3647	6.84942e-81	4.7192e-79	down
MD15G1138800	-3.1251	1.14709e-80	7.88576e-79	down
MD17G1100800	5.82964	1.15197e-80	7.90166e-79	up
MD15G1064400	-3.0521	1.20063e-80	8.21713e-79	down
MD15G1248200	4.75429	1.38046e-80	9.42693e-79	up
MD05G1283600	-2.06298	1.90158e-80	1.29568e-78	down
MD01G1148600	-5.45279	2.51206e-80	1.70787e-78	down
MD12G1204700	2.36477	2.62401e-80	1.78005e-78	up
MD04G1125600	-2.52914	2.87391e-80	1.94529e-78	down
MD02G1025600	-5.66314	3.15578e-80	2.1314e-78	down
MD05G1249400	3.58606	4.48787e-80	3.02445e-78	up
MD03G1173700	5.31486	4.66182e-80	3.13482e-78	up
MD01G1088900	2.08863	6.71749e-80	4.5073e-78	up
MD10G1073900	-5.15882	1.65601e-79	1.10873e-77	down
MD15G1411800	-3.66719	2.20115e-79	1.47052e-77	down
MD13G1231500	-3.73912	2.32727e-79	1.55141e-77	down
MD10G1110200	-1.60199	4.8825e-79	3.24776e-77	down
MD10G1274600	-1.65305	6.30236e-79	4.18319e-77	down
MD06G1064500	-2.98728	2.2877e-78	1.51519e-76	down
MD08G1242000	-3.12518	2.38973e-78	1.57938e-76	down
MD02G1068900	-2.60665	2.82401e-78	1.8624e-76	down
MD06G1172800	-3.80862	3.57619e-78	2.35341e-76	down
MD10G1301100	4.44204	5.92449e-78	3.89046e-76	up
MD08G1237800	3.37343	6.69889e-78	4.38963e-76	up
MD09G1032300	3.73638	7.59086e-78	4.96355e-76	up
MD16G1023400	-3.71787	9.03963e-78	5.89836e-76	down
MD01G1195300	-2.70475	1.02695e-77	6.6867e-76	down
MD07G1135600	2.65454	1.08984e-77	7.0812e-76	up
MD12G1224000	3.18259	1.96413e-77	1.2735e-75	up
MD05G1188600	-4.84428	2.00948e-77	1.30017e-75	down
MD06G1033900	3.04601	4.07931e-77	2.63385e-75	up
MD04G1142300	-12.1817	5.16676e-77	3.32899e-75	down
MD15G1148200	3.08013	5.70518e-77	3.66823e-75	up
MD10G1341600	6.1887	5.78753e-77	3.71342e-75	up
MD14G1202700	3.92903	5.96954e-77	3.82225e-75	up
MD11G1279800	-2.33293	6.16488e-77	3.93913e-75	down
MD03G1137000	3.01601	6.64955e-77	4.24002e-75	up
MD13G1177500	3.30608	7.28271e-77	4.63415e-75	up
MD04G1143400	3.49296	1.44579e-76	9.18091e-75	up
MD00G1038700	-4.6615	2.79147e-76	1.76897e-74	down
MD12G1145000	-2.52493	3.27666e-76	2.07216e-74	down
MD02G1110500	3.55661	8.82997e-76	5.57265e-74	up
MD10G1192900	4.06435	9.4289e-76	5.93847e-74	up
MD04G1079300	-2.62896	1.41017e-75	8.86333e-74	down
MD13G1214800	-2.50483	1.52764e-75	9.58212e-74	down
MD16G1006600	-3.26312	1.79316e-75	1.12248e-73	down
MD06G1021300	3.44573	2.82727e-75	1.76621e-73	up
MD16G1283700	-3.45033	2.95704e-75	1.84354e-73	down
MD10G1062300	1.94421	3.20462e-75	1.99385e-73	up
MD11G1235500	-4.50779	3.35625e-75	2.08399e-73	down
MD07G1248600	4.31298	4.48222e-75	2.77754e-73	up
MD05G1348800	3.09361	4.51482e-75	2.79212e-73	up
MD17G1209800	-3.86631	8.28795e-75	5.11528e-73	down
MD04G1205900	-2.74347	1.1274e-74	6.94433e-73	down
MD02G1104100	2.93694	1.40602e-74	8.64324e-73	up
MD06G1104100	-2.04533	1.52498e-74	9.35586e-73	down
MD14G1070300	-2.8474	1.82094e-74	1.11494e-72	down
MD05G1291600	4.46601	2.37294e-74	1.45004e-72	up
MD10G1080100	2.88342	2.48936e-74	1.51817e-72	up
MD14G1018700	-1.9368	3.65121e-74	2.22233e-72	down
MD04G1096600	-2.11014	4.27487e-74	2.59679e-72	down
MD10G1002500	3.63305	5.60957e-74	3.40086e-72	up
MD11G1091500	2.24805	6.52239e-74	3.9465e-72	up
MD15G1003500	-2.8859	6.82332e-74	4.12048e-72	down
MD14G1201600	2.69647	8.14161e-74	4.90695e-72	up
MD05G1324100	-3.47407	8.70091e-74	5.2338e-72	down
MD16G1049300	3.9328	1.17979e-73	7.08287e-72	up
MD10G1208800	-2.34547	1.21422e-73	7.2754e-72	down
MD05G1207300	-5.61454	2.1198e-73	1.26768e-71	down
MD17G1191400	4.43356	3.26013e-73	1.94585e-71	up
MD16G1140800	-6.33004	4.90528e-73	2.92211e-71	down
MD05G1254800	-2.73497	5.39214e-73	3.20593e-71	down
MD04G1022400	-2.38391	6.1335e-73	3.63968e-71	down
MD02G1069600	2.59782	9.86891e-73	5.84505e-71	up
MD02G1172400	2.20135	1.00012e-72	5.91206e-71	up
MD06G1113000	-2.31184	2.18898e-72	1.2915e-70	down
MD11G1113500	-4.02902	2.61002e-72	1.53697e-70	down
MD10G1221000	-3.24371	3.55188e-72	2.08761e-70	down
MD10G1071000	4.74371	7.52483e-72	4.41428e-70	up
MD17G1049800	-4.76143	1.04544e-71	6.1212e-70	down
MD13G1118500	4.56371	1.5155e-71	8.85663e-70	up
MD17G1119500	-3.18738	1.59506e-71	9.30389e-70	down
MD02G1042800	-2.33838	1.68926e-71	9.83474e-70	down
MD14G1227500	-5.67083	1.87521e-71	1.08967e-69	down
MD15G1139800	4.15009	2.45868e-71	1.42603e-69	up
MD15G1039500	-3.25119	3.19871e-71	1.85177e-69	down
MD05G1345800	2.54207	3.32759e-71	1.92276e-69	up
MD11G1246800	2.53555	4.7331e-71	2.72977e-69	up
MD13G1085000	2.1916	6.00178e-71	3.455e-69	up
MD07G1268800	-9.22825	8.90893e-71	5.11898e-69	down
MD17G1214900	2.78306	9.26752e-71	5.31511e-69	up
MD11G1116300	-2.95619	1.00364e-70	5.74536e-69	down
MD02G1139900	-9.50954	1.02091e-70	5.83337e-69	down
MD03G1269800	2.21015	1.41376e-70	8.06313e-69	up
MD00G1024800	3.71735	1.45078e-70	8.25899e-69	up
MD17G1155300	-2.0481	1.6421e-70	9.33091e-69	down
MD03G1294800	-2.52593	1.7684e-70	1.003e-68	down
MD03G1295100	2.22381	3.06955e-70	1.7378e-68	up
MD17G1230900	2.67252	3.24076e-70	1.83136e-68	up
MD02G1020700	-3.70924	3.53369e-70	1.99323e-68	down
MD16G1163000	-2.35089	6.06384e-70	3.41415e-68	down
MD06G1122300	2.16148	6.34116e-70	3.56378e-68	up
MD15G1217900	1.63523	8.94667e-70	5.01893e-68	up
MD17G1215200	2.26034	9.34118e-70	5.23072e-68	up
MD10G1210500	2.29293	1.59876e-69	8.92597e-68	up
MD02G1001900	-3.38334	1.59982e-69	8.92597e-68	down
MD13G1166800	4.36223	1.95897e-69	1.091e-67	up
MD07G1198700	-2.75058	2.02347e-69	1.12489e-67	down
MD11G1274200	2.56796	2.66053e-69	1.47638e-67	up
MD08G1109700	-5.18815	2.7965e-69	1.54904e-67	down
MD05G1293400	4.15876	2.82501e-69	1.56203e-67	up
MD15G1249200	-1.85468	3.20165e-69	1.76711e-67	down
MD10G1277000	-2.05006	3.80295e-69	2.09523e-67	down
MD06G1196800	1.91894	4.58237e-69	2.52014e-67	up
MD16G1054100	-2.30329	4.69301e-69	2.57638e-67	down
MD07G1084200	2.40578	4.8114e-69	2.63668e-67	up
MD14G1170100	-2.57499	5.09487e-69	2.78706e-67	down
MD12G1165800	3.36239	6.28139e-69	3.43004e-67	up
MD02G1056400	3.80579	7.33731e-69	3.99955e-67	up
MD04G1132400	3.31618	9.30434e-69	5.06281e-67	up
MD10G1053200	3.33694	1.06869e-68	5.80487e-67	up
MD16G1199500	3.42554	1.10924e-68	6.01452e-67	up
MD04G1003800	-1.3522	1.22447e-68	6.62763e-67	down
MD05G1325900	3.57717	1.28703e-68	6.95402e-67	up
MD01G1223200	2.12128	1.54042e-68	8.30856e-67	up
MD12G1066100	-2.05777	2.78231e-68	1.49807e-66	down
MD05G1171900	3.05287	3.11537e-68	1.67447e-66	up
MD14G1203700	2.32482	3.3726e-68	1.80957e-66	up
MD05G1006400	3.143	3.42102e-68	1.83236e-66	up
MD03G1072600	5.4999	5.04827e-68	2.69925e-66	up
MD11G1241700	4.18488	5.19583e-68	2.77333e-66	up
MD17G1034800	-2.37452	6.85718e-68	3.65376e-66	down
MD14G1209800	-2.33793	7.05592e-68	3.75316e-66	down
MD03G1218000	4.89294	8.00769e-68	4.25208e-66	up
MD09G1219100	-5.52521	9.26626e-68	4.91192e-66	down
MD13G1017300	-2.77703	1.04992e-67	5.55591e-66	down
MD09G1142000	1.94986	1.40894e-67	7.44299e-66	up
MD08G1027900	-3.9314	2.00217e-67	1.05587e-65	down
MD11G1051700	2.06635	2.10323e-67	1.10727e-65	up
MD13G1077200	3.67586	2.12397e-67	1.11628e-65	up
MD02G1140100	-8.26969	2.77999e-67	1.45857e-65	down
MD06G1010100	5.30406	7.01292e-67	3.6732e-65	up
MD11G1056000	2.13326	7.70483e-67	4.02875e-65	up
MD15G1183500	2.34996	1.04697e-66	5.46521e-65	up
MD06G1048200	-3.47036	1.21864e-66	6.35054e-65	down
MD08G1002100	2.44597	1.47221e-66	7.65899e-65	up
MD07G1143800	-2.91879	2.02501e-66	1.05171e-64	down
MD04G1213800	-3.43249	2.3972e-66	1.24291e-64	down
MD17G1241200	-2.75048	2.87125e-66	1.4862e-64	down
MD16G1177200	2.92244	2.97478e-66	1.5372e-64	up
MD13G1181400	2.5121	3.22447e-66	1.66344e-64	up
MD10G1013800	4.89842	3.63694e-66	1.87308e-64	up
MD11G1002900	2.5021	3.7443e-66	1.92516e-64	up
MD04G1060100	-3.54065	4.91794e-66	2.52438e-64	down
MD17G1132600	3.04217	6.37199e-66	3.2653e-64	up
MD08G1205500	2.22078	7.18073e-66	3.67362e-64	up
MD00G1179200	-2.17425	7.79402e-66	3.98077e-64	down
MD10G1341400	5.88042	8.5883e-66	4.37918e-64	up
MD04G1183900	2.93024	1.47058e-65	7.48609e-64	up
MD13G1061800	-3.6182	1.76263e-65	8.95802e-64	down
MD02G1319500	-2.74995	1.91995e-65	9.74144e-64	down
MD07G1090700	3.08935	2.95765e-65	1.49819e-63	up
MD12G1002300	-4.08988	3.90727e-65	1.97596e-63	down
MD16G1111100	-2.2399	5.04537e-65	2.54733e-63	down
MD15G1369900	2.22519	9.59348e-65	4.83568e-63	up
MD05G1169600	-4.01655	1.03426e-64	5.20476e-63	down
MD09G1141100	-2.24124	1.35602e-64	6.81284e-63	down
MD15G1133300	3.63538	1.921e-64	9.63567e-63	up
MD16G1261500	-4.64879	1.95075e-64	9.76895e-63	down
MD11G1009700	4.32794	3.96044e-64	1.98009e-62	up
MD03G1003100	2.98556	4.41449e-64	2.20353e-62	up
MD02G1124100	-2.00336	5.12627e-64	2.55467e-62	down
MD15G1026500	-2.82932	7.68888e-64	3.82556e-62	down
MD10G1296500	-4.20309	1.04426e-63	5.18729e-62	down
MD17G1046500	-2.30632	1.27259e-63	6.31129e-62	down
MD03G1020000	-4.41448	1.34476e-63	6.65851e-62	down
MD12G1263800	-3.92455	3.87415e-63	1.91519e-61	down
MD15G1162300	-2.48886	5.01019e-63	2.47282e-61	down
MD02G1263000	-2.67571	5.03079e-63	2.47901e-61	down
MD15G1242900	1.67636	5.85104e-63	2.8786e-61	up
MD08G1115600	3.51894	6.46673e-63	3.17643e-61	up
MD10G1288100	-2.5337	6.8463e-63	3.35752e-61	down
MD03G1150500	4.32039	8.43149e-63	4.12834e-61	up
MD09G1005000	2.67157	8.82956e-63	4.31639e-61	up
MD05G1266000	7.68491	1.0256e-62	5.0005e-61	up
MD14G1070400	2.86148	1.02614e-62	5.0005e-61	up
MD14G1246000	2.03659	1.21508e-62	5.91185e-61	up
MD01G1162100	3.08439	1.91027e-62	9.27958e-61	up
MD17G1268700	1.59486	2.45829e-62	1.19229e-60	up
MD09G1163100	2.51258	3.09147e-62	1.49529e-60	up
MD07G1043600	3.05297	3.09273e-62	1.49529e-60	up
MD17G1191200	4.30841	3.88214e-62	1.87402e-60	up
MD14G1208000	6.76881	4.10881e-62	1.98033e-60	up
MD13G1074100	-2.85025	4.63266e-62	2.22932e-60	down
MD15G1436100	-3.94498	8.11256e-62	3.89783e-60	down
MD09G1081000	4.90118	8.49079e-62	4.0732e-60	up
MD09G1123600	3.20157	9.00201e-62	4.31172e-60	up
MD05G1325400	-2.75134	1.03487e-61	4.94908e-60	down
MD17G1131600	-2.60494	1.24945e-61	5.96597e-60	down
MD12G1023300	-3.29967	1.64649e-61	7.84961e-60	down
MD15G1137200	4.10999	2.23564e-61	1.06419e-59	up
MD13G1070200	5.64905	2.6925e-61	1.27968e-59	up
novel.13928	5.29817	3.30038e-61	1.56618e-59	up
MD09G1179800	2.67421	3.4545e-61	1.63679e-59	up
MD09G1078700	-1.88499	3.53559e-61	1.67264e-59	down
MD16G1071900	-3.59549	4.74889e-61	2.24319e-59	down
MD13G1061900	-2.8309	6.79418e-61	3.2044e-59	down
MD17G1098600	-1.88176	6.86016e-61	3.23057e-59	down
MD12G1028800	-5.76812	6.90994e-61	3.24905e-59	down
MD05G1183900	3.65773	9.23205e-61	4.33428e-59	up
MD03G1069500	2.04174	9.50103e-61	4.45377e-59	up
MD16G1265000	3.45816	1.0719e-60	5.01708e-59	up
MD17G1141200	3.74236	1.23795e-60	5.7855e-59	up
MD01G1153400	4.10027	1.51053e-60	7.04868e-59	up
MD05G1310100	1.83544	2.50121e-60	1.16539e-58	up
MD10G1204900	4.5363	2.52603e-60	1.17518e-58	up
MD12G1260300	4.3684	2.87613e-60	1.33604e-58	up
MD09G1056700	3.02697	3.18745e-60	1.47842e-58	up
MD15G1236600	1.87072	3.30022e-60	1.52842e-58	up
MD04G1245100	3.23056	3.33517e-60	1.54229e-58	up
MD16G1138400	-3.85089	3.49568e-60	1.61409e-58	down
MD05G1024800	5.29353	4.0231e-60	1.85484e-58	up
MD11G1051600	2.02616	6.96172e-60	3.20489e-58	up
MD15G1057900	-4.41121	7.34509e-60	3.37633e-58	down
MD13G1206000	-2.29741	8.73575e-60	4.00959e-58	down
MD11G1069500	2.09609	9.34671e-60	4.28363e-58	up
MD03G1181600	3.58387	1.11122e-59	5.08521e-58	up
MD15G1191900	2.77754	1.20343e-59	5.49899e-58	up
MD07G1202200	5.94859	1.45314e-59	6.63018e-58	up
MD06G1201600	-2.95703	2.51518e-59	1.14589e-57	down
MD09G1212600	-2.37241	2.90434e-59	1.32124e-57	down
MD09G1099700	2.23213	2.91543e-59	1.32433e-57	up
MD03G1296200	5.11891	3.14394e-59	1.42603e-57	up
MD16G1046300	3.75075	4.87095e-59	2.20611e-57	up
MD02G1013900	-2.63564	5.47491e-59	2.47601e-57	down
MD10G1213200	3.12021	5.67986e-59	2.56493e-57	up
MD15G1363900	4.02124	6.57248e-59	2.96368e-57	up
MD14G1240600	-3.43618	6.85791e-59	3.08786e-57	down
MD15G1436200	-1.74049	7.63406e-59	3.43232e-57	down
MD01G1080500	1.95354	9.15651e-59	4.11082e-57	up
MD14G1002500	2.52955	9.43316e-59	4.22886e-57	up
MD13G1092500	3.79893	1.53682e-58	6.8795e-57	up
MD02G1164800	1.85239	1.56087e-58	6.977e-57	up
MD01G1103300	-3.01742	1.76917e-58	7.89666e-57	down
MD08G1012300	-3.98203	1.8579e-58	8.2694e-57	down
MD02G1137700	3.43192	1.85805e-58	8.2694e-57	up
MD04G1016900	2.70776	1.86331e-58	8.28086e-57	up
MD17G1042500	-2.78792	2.35658e-58	1.04579e-56	down
MD12G1029200	3.03605	2.82898e-58	1.25363e-56	up
MD16G1026600	-2.59468	2.84945e-58	1.26088e-56	down
MD12G1263200	2.86212	2.89636e-58	1.2798e-56	up
MD17G1083300	-7.65909	3.52499e-58	1.55534e-56	down
MD07G1274000	2.78949	4.30703e-58	1.89768e-56	up
MD13G1108600	1.97103	4.83315e-58	2.12645e-56	up
MD05G1197600	-3.79601	4.95774e-58	2.17815e-56	down
MD13G1222900	-3.99247	6.69833e-58	2.93868e-56	down
MD04G1122100	-2.37778	6.9283e-58	3.03524e-56	down
MD05G1129900	5.1329	1.03341e-57	4.52088e-56	up
MD02G1318100	-7.41762	1.10592e-57	4.83123e-56	down
MD08G1217800	4.00882	1.27063e-57	5.54291e-56	up
MD10G1289200	-2.83004	1.42937e-57	6.22657e-56	down
MD09G1213000	-1.83768	2.14805e-57	9.34403e-56	down
MD15G1083400	2.92469	2.34496e-57	1.01862e-55	up
MD17G1126300	5.81856	2.75291e-57	1.19414e-55	up
MD02G1150100	-2.98967	2.79574e-57	1.21101e-55	down
MD17G1099800	2.06169	4.18393e-57	1.80979e-55	up
MD10G1089900	3.47544	4.75543e-57	2.0541e-55	up
MD15G1113800	-2.54149	5.97723e-57	2.57824e-55	down
MD02G1122400	2.80252	6.16304e-57	2.65468e-55	up
MD00G1089100	3.05273	7.05063e-57	3.03276e-55	up
MD02G1012500	2.88129	7.76799e-57	3.33666e-55	up
MD15G1024100	2.43657	8.3913e-57	3.59938e-55	up
MD03G1252200	3.59604	8.70107e-57	3.72706e-55	up
MD05G1215200	2.20156	8.97581e-57	3.8394e-55	up
MD08G1153100	3.27112	9.56851e-57	4.08726e-55	up
MD16G1004100	2.29965	1.02791e-56	4.38469e-55	up
MD11G1146800	-3.01132	1.09151e-56	4.64956e-55	down
MD06G1193900	4.86351	1.41972e-56	6.03929e-55	up
MD05G1220800	-2.43113	1.98061e-56	8.41362e-55	down
MD01G1196800	-3.28496	2.45589e-56	1.04182e-54	down
MD15G1052100	3.18595	3.08685e-56	1.30769e-54	up
MD15G1407700	-4.23821	4.74995e-56	2.00946e-54	down
MD14G1214800	3.47165	5.17751e-56	2.18734e-54	up
MD12G1113400	-2.75273	6.49634e-56	2.74074e-54	down
MD02G1224000	5.67878	6.79139e-56	2.8613e-54	up
MD10G1002300	3.279	6.88817e-56	2.89811e-54	up
MD16G1034100	-3.4591	8.76498e-56	3.68273e-54	down
MD09G1286100	5.23357	9.47516e-56	3.9757e-54	up
MD08G1057100	4.701	1.01001e-55	4.23214e-54	up
MD15G1053800	-2.64679	1.10871e-55	4.63942e-54	down
MD02G1110400	4.04853	1.22362e-55	5.11329e-54	up
MD03G1001100	3.42047	1.26168e-55	5.26521e-54	up
MD12G1236200	-2.29126	1.30112e-55	5.42244e-54	down
MD07G1025100	-2.41805	1.73572e-55	7.22389e-54	down
MD09G1098300	2.08019	1.75907e-55	7.31116e-54	up
MD05G1274700	-3.65258	1.81875e-55	7.54904e-54	down
MD01G1108200	-2.08419	2.04368e-55	8.47125e-54	down
MD05G1348200	1.99915	2.4499e-55	1.01414e-53	up
MD02G1182500	2.78936	2.79616e-55	1.15592e-53	up
MD13G1119900	3.97973	2.86186e-55	1.18149e-53	up
MD02G1095600	2.98159	3.15287e-55	1.29989e-53	up
MD04G1200000	3.20511	3.72429e-55	1.53343e-53	up
MD16G1049500	3.68586	4.21431e-55	1.73288e-53	up
MD15G1334400	1.87975	4.5841e-55	1.88241e-53	up
MD16G1097800	2.06336	5.22639e-55	2.14331e-53	up
MD05G1176500	-3.65487	5.26053e-55	2.15444e-53	down
MD10G1078800	2.77787	5.35118e-55	2.18865e-53	up
MD13G1082000	-2.15077	6.54232e-55	2.67228e-53	down
MD12G1253100	-1.70989	6.63656e-55	2.70719e-53	down
MD04G1180100	-2.23747	6.8284e-55	2.78176e-53	down
MD15G1006700	3.42451	7.48518e-55	3.04529e-53	up
MD06G1161700	1.95254	7.75281e-55	3.15001e-53	up
MD11G1211800	1.25169	9.00895e-55	3.65557e-53	up
MD09G1033600	-2.40604	1.00991e-54	4.09253e-53	down
MD05G1292200	-2.81885	1.22546e-54	4.95947e-53	down
MD14G1085300	2.04263	1.246e-54	5.03601e-53	up
MD08G1041500	1.82998	1.36487e-54	5.50922e-53	up
MD17G1193500	-2.21561	1.91983e-54	7.73913e-53	down
MD09G1188000	-3.10535	2.16156e-54	8.70219e-53	down
MD05G1167600	2.6558	2.30706e-54	9.27583e-53	up
MD11G1141000	-1.87022	2.56709e-54	1.03078e-52	down
MD13G1080600	-3.29655	2.7911e-54	1.11927e-52	down
MD13G1025300	3.22817	4.17152e-54	1.67067e-52	up
MD16G1023500	-3.66093	4.18411e-54	1.67354e-52	down
MD07G1187400	2.42068	5.46238e-54	2.18198e-52	up
MD01G1122900	5.59737	5.91428e-54	2.35943e-52	up
MD10G1035600	3.12926	6.82279e-54	2.71835e-52	up
MD01G1039500	2.13642	8.74394e-54	3.47927e-52	up
MD10G1334300	4.39993	8.89878e-54	3.53186e-52	up
MD12G1229200	-3.69964	8.89904e-54	3.53186e-52	down
MD14G1132200	2.02859	9.40288e-54	3.72703e-52	up
MD03G1047900	-3.77835	9.85875e-54	3.9027e-52	down
MD05G1345500	1.72178	1.01242e-53	4.00262e-52	up
MD00G1130900	-2.11157	1.01578e-53	4.01078e-52	down
MD15G1322100	1.9662	1.06006e-53	4.18024e-52	up
MD11G1193100	1.78225	1.14781e-53	4.52051e-52	up
MD05G1359500	-2.54467	1.31536e-53	5.17373e-52	down
MD15G1055200	-2.34229	1.41421e-53	5.55547e-52	down
MD17G1225800	-8.99358	1.66412e-53	6.52888e-52	down
MD13G1013000	2.60413	1.84114e-53	7.21418e-52	up
MD04G1069500	2.65501	2.60518e-53	1.0195e-51	up
MD02G1036600	-3.80972	2.97302e-53	1.16197e-51	down
MD15G1189200	2.09593	3.08754e-53	1.2052e-51	up
MD02G1205300	-2.46108	3.09249e-53	1.2056e-51	down
MD06G1046300	-8.4959	3.40036e-53	1.32395e-51	down
MD04G1224100	4.5783	3.46597e-53	1.34779e-51	up
MD04G1114100	-2.34686	4.77065e-53	1.85279e-51	down
MD08G1058100	-1.65834	5.23874e-53	2.03203e-51	down
MD04G1171600	2.24989	5.82118e-53	2.2551e-51	up
MD10G1170700	-2.61557	6.33418e-53	2.45075e-51	down
MD05G1298900	5.07115	1.12396e-52	4.34323e-51	up
MD02G1034100	6.77606	1.24001e-52	4.78571e-51	up
MD12G1257000	-3.17926	1.24605e-52	4.80299e-51	down
MD11G1191900	4.19495	1.33282e-52	5.13103e-51	up
MD08G1007500	4.36232	1.4166e-52	5.44676e-51	up
MD00G1104000	-2.47378	1.44921e-52	5.56519e-51	down
MD09G1134800	3.51948	1.77095e-52	6.79226e-51	up
novel.13330	-2.92359	1.90124e-52	7.28287e-51	down
MD08G1002900	-3.30621	2.03032e-52	7.76767e-51	down
MD04G1139000	-5.01286	2.10483e-52	8.04275e-51	down
MD01G1225500	3.05911	2.17826e-52	8.31302e-51	up
MD07G1022000	1.57371	2.53314e-52	9.65539e-51	up
MD10G1212200	-2.17473	3.37427e-52	1.28456e-50	down
MD17G1198400	2.76527	3.67882e-52	1.39877e-50	up
MD09G1115900	4.46186	4.0297e-52	1.53029e-50	up
MD04G1064600	-1.82756	4.03484e-52	1.53036e-50	down
MD14G1241800	4.30898	4.2479e-52	1.60919e-50	up
MD09G1079900	-1.38899	4.7038e-52	1.7797e-50	down
MD04G1127400	1.63988	5.00676e-52	1.892e-50	up
MD15G1175300	-2.99106	5.37276e-52	2.02782e-50	down
MD03G1273300	-3.07152	6.35146e-52	2.39428e-50	down
MD06G1089500	-2.96902	7.53389e-52	2.83654e-50	down
MD15G1184100	2.60256	7.83414e-52	2.94598e-50	up
MD11G1169900	5.02921	8.82276e-52	3.3137e-50	up
MD09G1247300	-1.94841	9.35657e-52	3.50991e-50	down
MD03G1002900	-1.70841	1.28223e-51	4.80416e-50	down
MD04G1191000	2.57163	1.76765e-51	6.61484e-50	up
MD10G1148300	4.01552	1.9206e-51	7.17847e-50	up
MD04G1239300	-3.49554	1.9307e-51	7.20749e-50	down
MD13G1205000	4.40699	2.20788e-51	8.23225e-50	up
MD15G1405000	3.42364	2.29226e-51	8.53652e-50	up
MD00G1018600	-1.75167	2.41328e-51	8.97636e-50	down
MD15G1087800	2.72527	2.51019e-51	9.32557e-50	up
MD01G1165300	-2.3091	2.98634e-51	1.10811e-49	down
MD06G1186400	2.67696	3.25558e-51	1.20656e-49	up
MD11G1313600	-4.18166	3.38031e-51	1.25128e-49	down
MD13G1131000	1.44165	3.43411e-51	1.26967e-49	up
MD16G1107600	3.32817	4.25633e-51	1.57178e-49	up
MD03G1064800	2.15456	5.03012e-51	1.8553e-49	up
MD16G1132100	7.19024	5.36704e-51	1.9772e-49	up
MD08G1022400	6.013	5.52095e-51	2.03147e-49	up
MD09G1107300	4.22725	6.28766e-51	2.31083e-49	up
MD12G1248800	1.97883	7.69466e-51	2.82456e-49	up
MD17G1135600	-2.64174	9.90224e-51	3.63059e-49	down
MD07G1226500	-4.63866	1.04338e-50	3.82094e-49	down
MD08G1006000	-2.14997	1.11041e-50	4.06158e-49	down
MD15G1155500	-2.09988	1.19057e-50	4.34474e-49	down
MD16G1125300	-2.71239	1.19065e-50	4.34474e-49	down
MD09G1291700	6.23673	1.3106e-50	4.7768e-49	up
MD07G1176300	-3.1758	1.40585e-50	5.1179e-49	down
MD09G1079800	-1.18558	1.46485e-50	5.32639e-49	down
MD13G1071300	-2.17333	1.57389e-50	5.71611e-49	down
MD02G1000700	4.0406	1.79551e-50	6.51331e-49	up
MD15G1003900	-4.10341	1.95333e-50	7.07748e-49	down
MD12G1004700	1.6861	2.0831e-50	7.5388e-49	up
MD10G1062500	-1.85063	2.08808e-50	7.54797e-49	down
MD06G1224200	-1.54559	2.18801e-50	7.89993e-49	down
MD11G1268500	5.45738	2.3664e-50	8.534e-49	up
MD10G1294300	-2.04265	2.46319e-50	8.87266e-49	down
MD06G1163600	4.75331	2.51259e-50	9.04003e-49	up
MD01G1090900	1.62943	2.58896e-50	9.30394e-49	up
MD07G1199300	3.20227	2.66239e-50	9.55668e-49	up
novel.5744	3.7078	4.18879e-50	1.50182e-48	up
MD10G1321200	3.94655	4.41903e-50	1.58252e-48	up
MD08G1236100	-2.45902	4.80024e-50	1.71705e-48	down
MD16G1242800	-2.84603	6.21228e-50	2.21956e-48	down
MD01G1072900	2.71971	6.29099e-50	2.24507e-48	up
MD15G1108400	2.26272	6.89933e-50	2.45933e-48	up
MD15G1130500	-3.28621	7.2947e-50	2.59725e-48	down
MD01G1062800	-1.46623	7.44653e-50	2.64825e-48	down
MD12G1241800	2.48585	9.29252e-50	3.30093e-48	up
MD05G1113900	1.78617	9.7049e-50	3.44345e-48	up
MD17G1074600	4.85151	1.15572e-49	4.09595e-48	up
MD12G1256700	2.4548	1.31712e-49	4.66262e-48	up
MD17G1212100	2.39349	1.32273e-49	4.6771e-48	up
MD08G1235900	2.19743	1.61404e-49	5.70061e-48	up
MD10G1320900	4.37598	1.65031e-49	5.82202e-48	up
MD15G1391500	2.62067	1.73287e-49	6.10627e-48	up
MD07G1012100	2.39557	1.76052e-49	6.19662e-48	up
MD11G1130600	-1.59613	1.79009e-49	6.2935e-48	down
MD07G1249700	2.44327	2.1976e-49	7.71742e-48	up
MD09G1172100	-4.83267	2.29749e-49	8.05899e-48	down
MD15G1192500	2.13186	2.9868e-49	1.0465e-47	up
MD13G1132800	-3.13614	3.02306e-49	1.058e-47	down
MD14G1210600	-2.42998	3.14702e-49	1.10014e-47	down
MD16G1050800	4.73542	3.16344e-49	1.10462e-47	up
MD16G1024000	6.69119	3.23151e-49	1.12711e-47	up
MD16G1014100	-2.76087	3.64823e-49	1.27102e-47	down
MD06G1215800	9.1571	3.74467e-49	1.30315e-47	up
MD15G1169300	-2.18472	4.34684e-49	1.51099e-47	down
MD00G1183000	4.00437	4.75325e-49	1.6504e-47	up
MD16G1039900	-1.67161	4.78583e-49	1.65984e-47	down
MD01G1108500	1.83808	4.90015e-49	1.69758e-47	up
MD02G1006000	-1.74365	5.66499e-49	1.96034e-47	down
MD06G1178700	3.45019	5.6995e-49	1.97007e-47	up
MD07G1293900	2.83403	7.10266e-49	2.45233e-47	up
MD05G1151400	-2.49221	7.65167e-49	2.63893e-47	down
MD04G1231000	3.21515	9.63573e-49	3.31948e-47	up
MD14G1102200	-2.63293	1.08554e-48	3.73546e-47	down
MD14G1185000	5.14345	1.30487e-48	4.4852e-47	up
MD08G1236000	1.51735	1.35495e-48	4.65214e-47	up
MD07G1254500	-3.31668	1.56194e-48	5.35688e-47	down
MD11G1041800	4.80689	1.63577e-48	5.60383e-47	up
MD07G1026300	-2.66344	1.85911e-48	6.36188e-47	down
MD00G1076100	-3.47652	2.26397e-48	7.73869e-47	down
MD08G1037200	-2.41755	2.36932e-48	8.08983e-47	down
MD09G1133900	1.96615	2.99293e-48	1.02078e-46	up
MD17G1120500	3.36809	3.0138e-48	1.02676e-46	up
MD03G1111700	-3.77766	3.50204e-48	1.19178e-46	down
MD04G1194100	1.07893	3.57809e-48	1.21631e-46	up
MD00G1033600	-2.30092	4.12335e-48	1.40012e-46	down
MD12G1157600	3.88829	5.043e-48	1.71051e-46	up
MD11G1290800	2.37761	5.55773e-48	1.88303e-46	up
MD15G1115200	-2.9203	6.57364e-48	2.22478e-46	down
MD01G1221800	5.59536	6.69473e-48	2.26328e-46	up
MD02G1259300	-2.74453	6.84826e-48	2.31264e-46	down
MD11G1202100	-3.26741	8.44374e-48	2.84831e-46	down
MD14G1123000	-1.46435	8.59654e-48	2.89668e-46	down
MD11G1182100	1.7712	9.11542e-48	3.06816e-46	up
MD17G1266000	-2.49243	9.46496e-48	3.18233e-46	down
novel.15477	-8.23434	9.56956e-48	3.214e-46	down
MD03G1223900	3.32918	9.83411e-48	3.29925e-46	up
MD10G1220500	1.93548	9.96538e-48	3.33965e-46	up
novel.6915	2.35083	1.00276e-47	3.35685e-46	up
MD16G1193000	3.21205	1.07537e-47	3.59602e-46	up
MD05G1172700	3.8897	1.08754e-47	3.63275e-46	up
MD05G1135100	-2.64172	1.28728e-47	4.29531e-46	down
MD02G1273700	1.50822	1.40182e-47	4.67244e-46	up
MD09G1181600	-1.40236	1.42206e-47	4.73478e-46	down
MD05G1304500	3.85383	1.46917e-47	4.88633e-46	up
MD15G1262700	2.59157	1.60703e-47	5.33907e-46	up
MD04G1239600	1.74344	1.62241e-47	5.38436e-46	up
MD11G1143600	2.21713	1.63894e-47	5.43338e-46	up
MD04G1062600	-2.43548	1.96872e-47	6.51963e-46	down
MD17G1264900	-2.73915	3.3361e-47	1.1036e-45	down
MD03G1184900	-3.75943	3.69672e-47	1.22158e-45	down
MD13G1213400	3.36486	3.85269e-47	1.27176e-45	up
MD00G1133300	8.12094	4.43686e-47	1.46302e-45	up
MD13G1138100	2.28242	4.80584e-47	1.583e-45	up
MD04G1135600	1.73209	4.82302e-47	1.58696e-45	up
MD00G1057700	2.39021	4.90328e-47	1.61165e-45	up
MD06G1032600	3.0071	5.33731e-47	1.75243e-45	up
MD06G1048300	-2.30686	6.3842e-47	2.09394e-45	down
MD12G1172300	-3.38594	6.71956e-47	2.20158e-45	down
MD17G1108800	-1.75065	7.43091e-47	2.43206e-45	down
MD15G1161200	-3.58717	8.45898e-47	2.7656e-45	down
MD03G1291500	1.77203	9.33063e-47	3.04735e-45	up
MD06G1037400	2.47009	9.34451e-47	3.04865e-45	up
MD06G1002600	-1.98211	1.01166e-46	3.29705e-45	down
MD09G1262900	-1.75845	1.15896e-46	3.77311e-45	down
MD01G1211600	6.31475	1.3385e-46	4.35304e-45	up
MD10G1196300	3.46805	1.562e-46	5.07451e-45	up
MD16G1153700	2.91864	1.69165e-46	5.48992e-45	up
MD07G1292700	6.45677	1.78612e-46	5.79041e-45	up
MD17G1192000	4.54175	2.01805e-46	6.53543e-45	up
MD15G1164900	-2.09928	2.0584e-46	6.65909e-45	down
MD16G1150400	-1.58277	2.2537e-46	7.28325e-45	down
MD09G1020400	1.77523	2.47434e-46	7.98792e-45	up
MD03G1285700	-1.86822	2.60983e-46	8.41649e-45	down
MD13G1049600	3.93871	2.65001e-46	8.53712e-45	up
MD13G1038800	-3.19239	2.91136e-46	9.3693e-45	down
MD02G1030100	3.39725	2.91484e-46	9.37068e-45	up
MD07G1018100	-2.41832	3.04641e-46	9.78344e-45	down
MD03G1298400	-4.88966	3.09762e-46	9.93756e-45	down
MD09G1169000	2.11695	3.52398e-46	1.12936e-44	up
MD10G1255300	1.73679	3.64449e-46	1.16677e-44	up
MD15G1136900	3.79179	3.70275e-46	1.18419e-44	up
MD11G1278500	-2.07734	4.61306e-46	1.47379e-44	down
MD05G1069100	-1.74995	4.8863e-46	1.55946e-44	down
MD00G1023600	3.47571	6.16274e-46	1.9648e-44	up
MD12G1140800	1.57248	6.2425e-46	1.98817e-44	up
MD07G1236200	3.26565	8.33295e-46	2.65122e-44	up
MD11G1091200	3.76118	9.66191e-46	3.07087e-44	up
MD07G1206700	3.57274	1.05659e-45	3.35473e-44	up
MD10G1120200	3.55176	1.08467e-45	3.44035e-44	up
MD07G1186300	-3.3956	1.14679e-45	3.63363e-44	down
MD10G1324500	-3.58982	1.16311e-45	3.68153e-44	down
novel.3588	-5.61455	1.1893e-45	3.76057e-44	down
MD05G1263800	-3.96966	1.30145e-45	4.11097e-44	down
MD02G1124400	-2.72957	1.3754e-45	4.34013e-44	down
MD15G1159900	-2.11853	1.84786e-45	5.82501e-44	down
MD02G1149600	2.91554	1.91612e-45	6.03401e-44	up
MD10G1034200	-2.61022	1.97282e-45	6.20622e-44	down
MD05G1074600	2.26088	2.16971e-45	6.81864e-44	up
MD06G1027300	-2.00813	2.64601e-45	8.30701e-44	down
MD10G1303800	4.45584	2.97008e-45	9.31491e-44	up
MD12G1178600	6.00727	3.39352e-45	1.06321e-43	up
MD05G1112000	3.01742	3.432e-45	1.07417e-43	up
MD15G1357900	1.74487	3.61112e-45	1.12909e-43	up
MD02G1096400	4.11769	3.62365e-45	1.13186e-43	up
MD09G1180000	-2.79522	3.89392e-45	1.21504e-43	down
MD15G1234100	-7.6237	3.9414e-45	1.22861e-43	down
MD07G1208400	4.70436	4.11592e-45	1.28172e-43	up
MD05G1337000	-2.45574	4.46166e-45	1.38798e-43	down
MD11G1247600	-3.47957	4.69315e-45	1.45852e-43	down
MD02G1260800	2.83652	4.74288e-45	1.47249e-43	up
MD17G1261400	1.77085	4.99518e-45	1.54926e-43	up
MD06G1237300	1.99644	5.0737e-45	1.57203e-43	up
MD06G1122200	4.19706	5.69307e-45	1.76216e-43	up
MD16G1022300	-2.52405	5.83037e-45	1.80285e-43	down
MD09G1146000	2.67459	6.05414e-45	1.87017e-43	up
MD05G1044100	-2.99253	6.35082e-45	1.95985e-43	down
MD15G1327100	-2.20266	6.95814e-45	2.14511e-43	down
MD00G1144800	3.81976	7.04615e-45	2.17007e-43	up
MD03G1001300	4.22242	7.23816e-45	2.22698e-43	up
MD02G1013500	2.74394	7.25047e-45	2.22854e-43	up
MD17G1014400	-1.94557	7.26255e-45	2.23003e-43	down
MD12G1241100	2.9777	7.83284e-45	2.40275e-43	up
MD10G1041200	-2.38087	8.83879e-45	2.70863e-43	down
MD13G1006400	-1.8324	8.87314e-45	2.71645e-43	down
MD01G1064800	2.40044	9.77121e-45	2.98842e-43	up
MD06G1008700	2.34955	1.34765e-44	4.11755e-43	up
MD05G1115700	1.90675	1.46738e-44	4.47892e-43	up
MD15G1126300	-1.93536	1.50887e-44	4.60101e-43	down
MD05G1249800	-1.45974	1.89357e-44	5.76835e-43	down
MD14G1204200	-8.87845	1.93978e-44	5.9033e-43	down
MD14G1051200	1.70695	1.98475e-44	6.0342e-43	up
MD15G1129200	-2.43986	2.18506e-44	6.63664e-43	down
MD04G1219800	-2.49387	2.19623e-44	6.66398e-43	down
MD10G1240700	2.96793	2.8771e-44	8.72136e-43	up
MD03G1238700	3.11581	3.28945e-44	9.9615e-43	up
MD10G1125400	1.52781	3.30799e-44	1.00078e-42	up
MD01G1206300	1.67485	3.44187e-44	1.04026e-42	up
MD10G1295800	4.57467	3.50153e-44	1.05726e-42	up
MD15G1372600	-1.83795	3.99942e-44	1.20641e-42	down
MD15G1195800	-2.62806	4.11513e-44	1.2401e-42	down
MD17G1045600	-1.92465	4.33266e-44	1.30437e-42	down
MD04G1167700	-1.35374	4.34483e-44	1.30676e-42	down
MD03G1188800	-2.59174	4.38767e-44	1.31835e-42	down
MD13G1100800	4.43013	5.40962e-44	1.62384e-42	up
MD15G1022700	-2.48772	5.50395e-44	1.65054e-42	down
MD14G1043400	1.88195	5.5208e-44	1.65398e-42	up
MD10G1194200	-3.99573	5.63589e-44	1.68682e-42	down
MD15G1057700	-2.81784	6.68334e-44	1.99838e-42	down
MD04G1191300	-2.06095	7.53492e-44	2.25083e-42	down
MD09G1237900	-1.47145	9.37257e-44	2.79706e-42	down
MD15G1138400	3.48083	9.92562e-44	2.95924e-42	up
MD02G1137100	-1.81731	1.07283e-43	3.19545e-42	down
MD02G1003200	-2.56853	1.09146e-43	3.24782e-42	down
MD16G1029900	3.16512	1.10798e-43	3.29378e-42	up
MD14G1144900	-4.54132	1.27024e-43	3.7725e-42	down
MD02G1135700	-2.05218	1.33885e-43	3.97243e-42	down
MD01G1177300	-2.37101	1.40909e-43	4.17681e-42	down
MD13G1241200	-10.3194	1.44541e-43	4.28037e-42	down
MD05G1135300	-11.6693	1.61251e-43	4.77062e-42	down
MD05G1213700	2.18124	1.63602e-43	4.83553e-42	up
MD05G1174600	-3.89703	1.90814e-43	5.63441e-42	down
MD15G1145600	-16.3547	1.98684e-43	5.86118e-42	down
MD10G1080000	-1.93707	2.00272e-43	5.90238e-42	down
MD08G1162600	2.37906	2.28502e-43	6.72793e-42	up
MD07G1220800	3.75191	2.35547e-43	6.92872e-42	up
MD03G1010400	-3.02814	2.47679e-43	7.27863e-42	down
MD05G1358600	-1.69937	2.6992e-43	7.92467e-42	down
MD14G1243400	-4.07951	3.00728e-43	8.82079e-42	down
MD14G1109700	4.43584	3.36754e-43	9.86809e-42	up
MD11G1066100	4.6257	3.37779e-43	9.88871e-42	up
MD10G1119700	-1.51764	3.59429e-43	1.05125e-41	down
MD12G1128600	1.8072	3.69206e-43	1.07882e-41	up
MD13G1284800	1.95607	3.96489e-43	1.15745e-41	up
MD06G1166400	4.05972	4.6539e-43	1.3573e-41	up
MD16G1231500	-1.44288	5.34041e-43	1.55604e-41	down
MD10G1157200	2.19101	8.42832e-43	2.45345e-41	up
MD03G1010800	-2.8037	8.71683e-43	2.53504e-41	down
MD10G1299300	-7.49645	1.06081e-42	3.08217e-41	down
MD10G1304600	-4.70023	1.19417e-42	3.46637e-41	down
MD02G1037500	-1.64574	1.30288e-42	3.77835e-41	down
MD13G1101400	2.13975	1.36628e-42	3.95848e-41	up
MD07G1172700	-2.74062	1.43543e-42	4.15493e-41	down
MD09G1208800	-2.76893	1.71062e-42	4.94684e-41	down
MD15G1249000	-1.97252	2.02999e-42	5.86488e-41	down
MD08G1032500	3.86001	2.29102e-42	6.61282e-41	up
MD17G1162500	2.54732	3.00534e-42	8.66654e-41	up
MD07G1301800	-1.44023	3.26571e-42	9.40855e-41	down
MD01G1146300	2.28092	3.56338e-42	1.02565e-40	up
MD04G1134100	-1.43887	3.84635e-42	1.10607e-40	down
MD13G1025600	-3.75654	4.50581e-42	1.2945e-40	down
MD06G1065400	-1.63889	5.31115e-42	1.52444e-40	down
MD01G1072500	-1.9804	5.49354e-42	1.57533e-40	down
MD05G1143400	-1.701	5.53735e-42	1.58641e-40	down
MD15G1044300	4.75574	6.63726e-42	1.89976e-40	up
MD09G1061700	-1.54009	7.12907e-42	2.03864e-40	down
MD02G1018000	4.48681	7.77094e-42	2.22012e-40	up
MD12G1116700	-1.99031	8.76333e-42	2.50133e-40	down
MD11G1285100	1.87603	1.03092e-41	2.93985e-40	up
MD15G1353800	2.77276	1.07341e-41	3.05818e-40	up
novel.10967	3.44745	1.4779e-41	4.20668e-40	up
novel.2568	-3.27174	1.55686e-41	4.42735e-40	down
novel.7729	-3.85057	1.56521e-41	4.447e-40	down
MD17G1105700	-1.92909	1.71004e-41	4.85398e-40	down
MD12G1246200	2.55166	2.06584e-41	5.85853e-40	up
MD09G1253100	3.14374	2.59968e-41	7.36567e-40	up
MD13G1070900	3.81084	2.63415e-41	7.45649e-40	up
MD13G1285100	2.38817	3.86324e-41	1.09256e-39	up
MD02G1181900	3.50084	4.00388e-41	1.1313e-39	up
MD12G1114000	3.95114	4.06069e-41	1.1463e-39	up
MD14G1201100	4.24185	4.07299e-41	1.14872e-39	up
MD02G1121700	2.35217	4.19519e-41	1.1821e-39	up
MD09G1066900	3.36519	4.36633e-41	1.2292e-39	up
MD09G1137600	-3.60007	4.40505e-41	1.23897e-39	down
MD12G1102600	-2.86269	5.8446e-41	1.64235e-39	down
MD06G1108400	1.98271	5.94031e-41	1.66773e-39	up
MD11G1229800	-2.60308	6.14856e-41	1.72462e-39	down
MD09G1185600	4.3347	6.67273e-41	1.86994e-39	up
MD06G1108700	-1.74537	6.70499e-41	1.87728e-39	down
MD12G1020200	2.66703	7.25782e-41	2.03021e-39	up
MD08G1140900	3.93738	7.46559e-41	2.08644e-39	up
MD13G1115500	-2.43981	7.74959e-41	2.16384e-39	down
MD06G1177100	-2.87084	8.68644e-41	2.42323e-39	down
MD15G1259700	3.3443	8.72884e-41	2.43286e-39	up
MD05G1332300	-4.19549	9.43034e-41	2.626e-39	down
MD04G1071000	1.43524	1.21281e-40	3.37418e-39	up
MD17G1218300	3.51495	1.2191e-40	3.38862e-39	up
MD07G1113200	3.82814	1.42477e-40	3.95672e-39	up
MD16G1129900	2.81381	1.42941e-40	3.96604e-39	up
MD09G1115800	4.15093	1.50058e-40	4.15975e-39	up
MD11G1047400	-2.8334	1.54965e-40	4.29193e-39	down
MD06G1160600	-1.95407	1.59823e-40	4.42248e-39	down
MD15G1343200	2.65662	1.62563e-40	4.49428e-39	up
MD11G1021400	3.38933	1.6511e-40	4.56058e-39	up
MD09G1119600	-2.1748	2.10564e-40	5.81088e-39	down
MD15G1263900	2.94985	2.1489e-40	5.92497e-39	up
MD05G1336800	-2.46615	2.37844e-40	6.55197e-39	down
MD14G1137300	1.72093	2.99735e-40	8.24727e-39	up
MD04G1176600	2.21452	2.9992e-40	8.24727e-39	up
MD15G1062500	-2.90384	3.02997e-40	8.32444e-39	down
MD05G1155900	6.10424	3.59134e-40	9.85795e-39	up
MD17G1079700	4.05851	3.80602e-40	1.04379e-38	up
MD15G1365300	-2.0184	3.93996e-40	1.07956e-38	down
MD11G1054900	-6.60483	4.05248e-40	1.10872e-38	down
MD06G1226900	1.92716	4.05358e-40	1.10872e-38	up
MD09G1254500	3.13215	4.55221e-40	1.244e-38	up
MD10G1330800	-1.95724	4.84332e-40	1.32238e-38	down
MD07G1156200	-2.6999	5.04765e-40	1.37695e-38	down
MD08G1217600	3.02747	5.21606e-40	1.42163e-38	up
MD15G1181900	-2.31221	5.65988e-40	1.54123e-38	down
MD08G1113500	-2.23036	5.67394e-40	1.54369e-38	down
MD04G1216700	-2.64376	5.69295e-40	1.5475e-38	down
MD13G1069200	-4.3565	5.88369e-40	1.59793e-38	down
MD07G1065200	-4.038	6.35908e-40	1.72552e-38	down
MD03G1111600	-3.83047	6.88752e-40	1.86727e-38	down
MD11G1124900	-3.11118	7.30935e-40	1.97989e-38	down
MD04G1017400	-2.00711	8.26425e-40	2.23658e-38	down
MD11G1027900	2.21364	9.27751e-40	2.50859e-38	up
MD13G1043300	-4.52861	1.02859e-39	2.77881e-38	down
MD07G1022200	2.31843	1.41492e-39	3.81916e-38	up
MD11G1277500	2.36087	1.59351e-39	4.29746e-38	up
MD16G1011500	2.74883	1.64565e-39	4.43417e-38	up
MD00G1000600	2.90477	1.7794e-39	4.79039e-38	up
MD08G1039700	5.64468	1.79877e-39	4.8383e-38	up
MD07G1110200	-2.26502	2.0335e-39	5.46194e-38	down
MD11G1282700	-1.50323	2.03417e-39	5.46194e-38	down
MD16G1155000	1.97828	2.11331e-39	5.6695e-38	up
MD04G1017700	-3.90929	2.29557e-39	6.15309e-38	down
MD08G1026400	1.91112	2.64016e-39	7.07058e-38	up
MD05G1166700	1.78755	2.84461e-39	7.6115e-38	up
MD16G1040800	-7.08018	3.44355e-39	9.20611e-38	down
MD11G1003400	5.48292	3.5102e-39	9.37615e-38	up
MD04G1003000	2.44013	3.79931e-39	1.01396e-37	up
MD02G1040300	3.07999	3.88047e-39	1.03473e-37	up
MD05G1190200	-2.16731	3.96248e-39	1.05568e-37	down
MD02G1207800	-1.67155	4.79561e-39	1.27653e-37	down
MD05G1274900	2.45712	5.02259e-39	1.3358e-37	up
novel.13149	-2.63532	5.15054e-39	1.36865e-37	down
MD00G1094100	-1.30593	5.57275e-39	1.47957e-37	down
MD16G1230600	2.95784	6.08536e-39	1.61427e-37	up
MD16G1255400	2.45144	6.24238e-39	1.6545e-37	up
MD04G1209000	-2.25455	6.9334e-39	1.83607e-37	down
MD05G1340800	3.1715	7.21908e-39	1.91008e-37	up
novel.7350	5.92411	7.50876e-39	1.98502e-37	up
MD09G1079200	2.08243	7.86673e-39	2.07787e-37	up
MD14G1150300	-1.70337	9.69109e-39	2.55755e-37	down
MD03G1041600	-2.10137	1.00686e-38	2.6549e-37	down
MD01G1075300	2.61794	1.01266e-38	2.66792e-37	up
MD15G1006000	2.37694	1.05431e-38	2.77528e-37	up
MD09G1131400	-1.62918	1.65477e-38	4.35213e-37	down
MD11G1299000	2.15481	1.72501e-38	4.53302e-37	up
MD16G1010600	1.69965	1.78526e-38	4.68735e-37	up
MD04G1220400	1.87242	1.84272e-38	4.83408e-37	up
MD11G1149900	-2.28204	1.97633e-38	5.18016e-37	down
MD15G1120000	5.50168	2.12474e-38	5.56444e-37	up
MD05G1033800	-3.25506	2.1871e-38	5.72289e-37	down
MD15G1005800	6.85739	2.41399e-38	6.31121e-37	up
MD14G1226000	2.165	2.88222e-38	7.52897e-37	up
MD01G1154900	2.04296	3.52202e-38	9.19248e-37	up
MD11G1042500	-1.51046	3.91531e-38	1.02103e-36	down
MD10G1115800	2.8978	4.16306e-38	1.08472e-36	up
MD02G1194600	4.90698	4.33427e-38	1.12838e-36	up
novel.15031	-3.07754	4.82013e-38	1.2538e-36	down
MD10G1141400	3.42012	5.10604e-38	1.32705e-36	up
MD09G1041500	5.34111	5.12656e-38	1.33126e-36	up
MD02G1096300	2.54963	5.17068e-38	1.34159e-36	up
MD17G1214100	-2.00835	5.17557e-38	1.34173e-36	down
MD16G1130800	-2.48651	5.62345e-38	1.45661e-36	down
novel.4667	-4.4248	5.94076e-38	1.53751e-36	down
MD02G1248200	-15.2618	6.15431e-38	1.59144e-36	down
MD16G1092800	1.48759	6.43596e-38	1.66287e-36	up
MD03G1003500	2.96167	6.7374e-38	1.7393e-36	up
MD13G1093700	7.491	8.09253e-38	2.08739e-36	up
MD02G1248500	-15.2398	8.29505e-38	2.13783e-36	down
MD16G1106100	-3.39017	9.46694e-38	2.43782e-36	down
MD09G1132600	3.19968	9.92363e-38	2.55328e-36	up
MD05G1284000	4.48428	9.94884e-38	2.55763e-36	up
MD03G1181900	4.43769	1.0766e-37	2.7654e-36	up
MD03G1116400	-3.0339	1.07854e-37	2.76808e-36	down
MD10G1302100	-5.19244	1.13404e-37	2.90809e-36	down
MD15G1209100	-1.90811	1.21376e-37	3.10993e-36	down
MD09G1070000	1.99941	1.30491e-37	3.34069e-36	up
MD17G1124900	2.11221	1.41442e-37	3.61806e-36	up
MD12G1109700	2.71381	1.46271e-37	3.73846e-36	up
MD04G1174400	-2.72237	1.48208e-37	3.78483e-36	down
MD03G1057400	-2.13862	1.56026e-37	3.98119e-36	down
MD15G1329000	-1.88939	1.71286e-37	4.36695e-36	down
MD11G1109400	8.68529	1.7868e-37	4.55168e-36	up
MD01G1074400	2.43499	1.83129e-37	4.66116e-36	up
MD13G1283100	1.64951	1.89508e-37	4.81955e-36	up
novel.11795	-2.31794	1.93164e-37	4.90847e-36	down
MD02G1143700	3.50802	2.09849e-37	5.32805e-36	up
MD13G1115700	-8.29844	2.39119e-37	6.06621e-36	down
MD15G1283700	-3.05561	2.47524e-37	6.27428e-36	down
MD12G1199300	-2.28272	2.62993e-37	6.6609e-36	down
MD12G1238600	2.42624	2.66086e-37	6.73369e-36	up
MD16G1101200	3.69129	2.67713e-37	6.76931e-36	up
MD13G1056800	-2.82632	3.06656e-37	7.74766e-36	down
MD12G1192800	1.99145	3.27624e-37	8.27064e-36	up
MD04G1006700	-4.17145	3.35344e-37	8.45859e-36	down
MD15G1156900	-1.65172	3.37257e-37	8.49988e-36	down
MD15G1081800	-1.91281	3.40392e-37	8.57187e-36	down
MD04G1063300	-4.10468	3.56025e-37	8.95821e-36	down
MD02G1266200	-1.99696	3.78891e-37	9.52577e-36	down
MD16G1131000	-2.01765	3.90049e-37	9.7983e-36	down
MD17G1081000	6.89044	4.33678e-37	1.08854e-35	up
MD08G1027400	3.28547	4.37242e-37	1.0966e-35	up
MD17G1009000	1.83367	4.69742e-37	1.17715e-35	up
MD05G1350900	-2.78526	4.70504e-37	1.1781e-35	down
MD04G1129800	6.09222	4.72832e-37	1.18296e-35	up
MD14G1226400	6.21416	4.75845e-37	1.18954e-35	up
MD05G1065100	5.37289	4.88529e-37	1.22025e-35	up
MD09G1066100	-2.79052	4.96392e-37	1.23889e-35	down
MD05G1029400	1.32879	6.50946e-37	1.62331e-35	up
MD03G1148100	5.60524	6.90414e-37	1.72034e-35	up
MD13G1153300	2.88351	7.02734e-37	1.74962e-35	up
MD10G1258100	-4.3342	8.16079e-37	2.03018e-35	down
MD07G1257600	-2.86859	8.36481e-37	2.07925e-35	down
MD17G1216800	-1.85751	8.65807e-37	2.15041e-35	down
MD13G1192500	1.76669	9.78602e-37	2.4286e-35	up
MD16G1043000	3.82732	9.86321e-37	2.44579e-35	up
MD15G1152700	2.36735	1.01893e-36	2.52462e-35	up
MD03G1029100	2.72698	1.15603e-36	2.862e-35	up
MD11G1309400	1.96022	1.21189e-36	2.9979e-35	up
MD14G1132900	3.22836	1.24667e-36	3.08146e-35	up
MD07G1189900	-2.69692	1.33415e-36	3.29505e-35	down
MD03G1257500	-1.81869	1.34589e-36	3.32138e-35	down
MD08G1108600	2.51715	1.41105e-36	3.47937e-35	up
MD02G1300300	-3.07217	1.47574e-36	3.63598e-35	down
MD14G1192600	1.86707	1.71411e-36	4.21993e-35	up
MD02G1113800	-1.64159	1.72948e-36	4.25436e-35	down
MD04G1137700	3.94437	1.88745e-36	4.63924e-35	up
MD10G1167800	4.0234	2.04203e-36	5.0152e-35	up
MD02G1249800	-2.90865	2.22037e-36	5.44883e-35	down
MD11G1304300	2.45433	2.34844e-36	5.75853e-35	up
MD15G1177700	-1.90097	2.36121e-36	5.78526e-35	down
MD01G1240100	2.36299	2.51286e-36	6.15192e-35	up
MD04G1229200	-2.69211	2.54401e-36	6.22323e-35	down
MD16G1032300	3.41626	3.12407e-36	7.63613e-35	up
MD09G1196800	-1.56023	3.27163e-36	7.99045e-35	down
MD14G1126900	4.1971	3.28264e-36	8.01098e-35	up
MD09G1271100	-1.89008	3.49922e-36	8.53278e-35	down
MD04G1067100	3.19026	3.60291e-36	8.77867e-35	up
MD02G1026100	-2.1381	3.81468e-36	9.2873e-35	down
MD09G1190200	-2.07382	3.89529e-36	9.47607e-35	down
novel.6154	-4.50093	3.99989e-36	9.72285e-35	down
MD16G1118100	4.22805	4.37223e-36	1.06196e-34	up
MD13G1226600	-1.51624	4.4266e-36	1.07431e-34	down
MD13G1185600	5.72027	4.44053e-36	1.07684e-34	up
MD06G1107300	1.58353	4.81792e-36	1.16744e-34	up
MD10G1076500	2.44335	4.93189e-36	1.19412e-34	up
MD00G1025900	3.02072	6.02517e-36	1.45768e-34	up
MD10G1198300	2.33489	6.67965e-36	1.61476e-34	up
MD15G1140600	-3.139	6.75398e-36	1.63144e-34	down
MD08G1044100	-2.0063	6.77564e-36	1.63539e-34	down
MD00G1220600	2.54661	6.83638e-36	1.64876e-34	up
MD04G1143200	2.74897	6.87728e-36	1.65733e-34	up
MD08G1242900	-3.20528	7.32048e-36	1.76275e-34	down
MD01G1118100	-3.9985	7.70965e-36	1.85501e-34	down
MD05G1294300	-2.78646	7.87292e-36	1.89282e-34	down
MD15G1019700	5.61009	8.32109e-36	1.99901e-34	up
MD17G1023600	-1.48014	8.8232e-36	2.11798e-34	down
MD11G1129800	-2.26303	9.43172e-36	2.26229e-34	down
MD06G1033100	2.65743	1.08953e-35	2.61132e-34	up
MD01G1051200	1.68926	1.14211e-35	2.73521e-34	up
MD15G1222600	3.26538	1.14476e-35	2.73943e-34	up
MD13G1153400	2.2036	1.21521e-35	2.90574e-34	up
MD03G1100000	2.76936	1.24979e-35	2.98612e-34	up
MD11G1297300	-2.50976	1.38667e-35	3.3106e-34	down
MD16G1174700	-2.44394	1.42799e-35	3.40661e-34	down
MD17G1210700	-2.73226	1.44346e-35	3.44083e-34	down
MD00G1136000	-4.74225	1.48221e-35	3.53048e-34	down
MD02G1204400	4.4151	1.55105e-35	3.69159e-34	up
MD01G1120700	2.5498	1.55541e-35	3.69911e-34	up
MD09G1062600	2.04766	1.69153e-35	4.01974e-34	up
MD15G1045000	2.134	1.7272e-35	4.09929e-34	up
MD14G1007600	2.23808	1.72767e-35	4.09929e-34	up
MD04G1081900	-1.88944	1.73548e-35	4.11464e-34	down
MD08G1021600	1.63043	2.04239e-35	4.83858e-34	up
MD06G1216300	1.45243	2.12537e-35	5.03128e-34	up
MD06G1111900	1.85991	2.13196e-35	5.04303e-34	up
MD07G1043900	1.12058	2.13706e-35	5.05121e-34	up
MD11G1150800	1.57243	2.43527e-35	5.75164e-34	up
MD08G1231500	2.98308	2.53176e-35	5.97496e-34	up
MD15G1028700	4.17613	3.08918e-35	7.28489e-34	up
novel.5130	-8.59046	3.6136e-35	8.51504e-34	down
MD05G1341900	3.10935	3.80624e-35	8.96213e-34	up
MD00G1160700	-1.51859	3.8285e-35	9.00766e-34	down
MD06G1094700	-2.09333	3.83545e-35	9.01711e-34	down
MD16G1108600	-3.2823	3.91201e-35	9.19008e-34	down
MD02G1261000	1.6544	3.9306e-35	9.22673e-34	up
MD13G1080800	3.06907	4.02537e-35	9.442e-34	up
MD04G1180500	2.96728	4.39421e-35	1.02993e-33	up
MD11G1015800	2.05572	4.68928e-35	1.09825e-33	up
MD15G1294800	2.81561	4.69825e-35	1.09952e-33	up
MD12G1017300	2.58147	4.87096e-35	1.13907e-33	up
MD10G1337500	-2.05949	4.8925e-35	1.14324e-33	down
MD06G1127300	-1.65105	4.92895e-35	1.15089e-33	down
MD04G1101600	2.23219	5.22855e-35	1.21992e-33	up
MD04G1224200	2.24658	5.41782e-35	1.26312e-33	up
MD02G1029500	1.97789	5.54056e-35	1.29076e-33	up
MD13G1026500	1.79274	5.63983e-35	1.31289e-33	up
MD06G1187600	1.93333	5.75352e-35	1.33835e-33	up
MD04G1207000	2.4562	6.2193e-35	1.4456e-33	up
MD16G1287800	2.06827	6.82005e-35	1.58404e-33	up
MD11G1316500	-4.75244	6.93949e-35	1.61057e-33	down
MD17G1101600	-2.02526	6.98965e-35	1.62099e-33	down
MD10G1003000	-2.60849	7.27785e-35	1.68655e-33	down
MD14G1199800	-1.73933	7.41426e-35	1.71688e-33	down
MD14G1213600	1.79125	7.52658e-35	1.74157e-33	up
MD05G1314500	3.96493	7.60013e-35	1.75727e-33	up
novel.10683	2.50027	7.75413e-35	1.79154e-33	up
MD15G1174700	-1.62091	7.93358e-35	1.83162e-33	down
MD04G1113200	2.24811	8.07741e-35	1.86343e-33	up
MD09G1038500	1.59258	8.14504e-35	1.87763e-33	up
MD00G1054500	-3.48485	8.28503e-35	1.90847e-33	down
novel.3456	9.38399	1.01373e-34	2.33339e-33	up
MD03G1076900	-2.40167	1.09237e-34	2.51252e-33	down
MD13G1278700	-1.92811	1.2081e-34	2.77665e-33	down
MD09G1256800	3.19621	1.25212e-34	2.87567e-33	up
MD02G1244800	-2.02205	1.25529e-34	2.88081e-33	down
MD09G1017200	-1.8458	1.43137e-34	3.28246e-33	down
MD13G1095000	2.75876	1.53464e-34	3.51667e-33	up
MD09G1091000	3.67928	1.53647e-34	3.51824e-33	up
MD11G1151200	2.45414	1.62651e-34	3.72165e-33	up
MD08G1208000	-2.76481	1.77128e-34	4.04987e-33	down
MD15G1091000	2.95392	2.21541e-34	5.06158e-33	up
MD09G1160300	2.2961	2.41732e-34	5.51881e-33	up
MD11G1298800	-2.93778	2.62208e-34	5.98185e-33	down
MD09G1201400	-2.49418	2.66602e-34	6.07759e-33	down
MD11G1190800	-1.57734	3.02419e-34	6.88897e-33	down
MD16G1154200	2.74351	3.19376e-34	7.26987e-33	up
MD13G1029700	-1.99914	3.20377e-34	7.28728e-33	down
MD15G1346800	-2.3408	3.22119e-34	7.32148e-33	down
MD17G1232500	-2.13878	3.40318e-34	7.72943e-33	down
MD08G1211100	2.37733	3.51384e-34	7.97488e-33	up
MD02G1249500	-2.13721	3.77741e-34	8.56677e-33	down
MD15G1051600	3.33534	4.15232e-34	9.4101e-33	up
MD10G1260500	-5.10543	4.77204e-34	1.08066e-32	down
MD12G1026200	1.90627	5.03167e-34	1.13861e-32	up
novel.11151	5.39712	5.40185e-34	1.22148e-32	up
MD01G1169300	-1.51631	5.62397e-34	1.27078e-32	down
MD14G1014200	-5.052	5.69925e-34	1.28684e-32	down
MD14G1038700	-3.05123	5.79977e-34	1.30858e-32	down
MD02G1284500	-1.64193	5.914e-34	1.33338e-32	down
MD11G1119700	3.40712	6.34891e-34	1.43038e-32	up
MD15G1243800	3.27451	6.54554e-34	1.47361e-32	up
MD10G1115100	-4.09128	6.67432e-34	1.5015e-32	down
MD12G1215600	-3.51055	7.09712e-34	1.59545e-32	down
MD13G1162600	-2.55654	7.31149e-34	1.64245e-32	down
MD16G1052600	2.76406	7.40823e-34	1.66296e-32	up
MD02G1013200	3.1844	8.84409e-34	1.98383e-32	up
MD01G1076500	2.60289	9.21072e-34	2.06457e-32	up
MD03G1038600	1.90302	1.12876e-33	2.52826e-32	up
MD10G1305000	2.42692	1.14099e-33	2.5538e-32	up
MD17G1033800	-1.67154	1.20626e-33	2.69792e-32	down
MD08G1124200	-4.99822	1.26443e-33	2.82598e-32	down
MD14G1100900	1.71777	1.30215e-33	2.90817e-32	up
MD01G1175600	1.65173	1.46082e-33	3.26016e-32	up
MD17G1072900	-1.56666	1.52983e-33	3.4117e-32	down
MD05G1251100	4.65041	1.57487e-33	3.50961e-32	up
MD13G1047800	1.47525	1.58065e-33	3.51995e-32	up
MD15G1220800	5.43306	1.61054e-33	3.58392e-32	up
MD15G1249500	-2.74176	2.05461e-33	4.56879e-32	down
MD09G1233400	8.30417	2.06569e-33	4.59013e-32	up
MD09G1029100	-3.96595	2.11033e-33	4.68593e-32	down
MD02G1110700	2.14066	2.25155e-33	4.9959e-32	up
MD09G1054400	5.31888	2.4565e-33	5.44674e-32	up
MD07G1248200	-7.25864	2.58957e-33	5.73766e-32	down
MD16G1236400	-1.75914	2.97026e-33	6.57642e-32	down
MD15G1109100	-1.2981	2.99988e-33	6.63723e-32	down
MD15G1173500	3.52879	3.0093e-33	6.65331e-32	up
MD04G1019500	3.9831	3.03248e-33	6.69973e-32	up
MD04G1070300	-2.62251	3.23374e-33	7.13926e-32	down
MD17G1020900	1.5471	3.24736e-33	7.1642e-32	up
MD08G1184700	1.64682	3.45271e-33	7.61179e-32	up
MD14G1226200	-2.11745	3.60767e-33	7.94772e-32	down
MD14G1159600	3.11513	4.14137e-33	9.11694e-32	up
MD12G1258500	-3.18008	5.10299e-33	1.12258e-31	down
MD17G1207700	-2.93572	5.36177e-33	1.17867e-31	down
MD02G1082200	-1.9353	5.50119e-33	1.20846e-31	down
MD02G1124500	-2.4061	5.72967e-33	1.25775e-31	down
MD10G1029800	1.49923	6.49778e-33	1.42535e-31	up
MD10G1097200	-2.41788	6.89835e-33	1.51214e-31	down
MD17G1092300	2.93579	7.09513e-33	1.55417e-31	up
MD10G1142200	-4.64459	7.93635e-33	1.7372e-31	down
MD11G1132400	3.33798	8.1199e-33	1.77611e-31	up
MD14G1242700	-3.02716	8.54256e-33	1.86724e-31	down
MD17G1001400	4.82456	8.82018e-33	1.92655e-31	up
MD09G1145900	-2.02206	9.38611e-33	2.04871e-31	down
MD16G1035000	-1.68536	9.62261e-33	2.09885e-31	down
MD11G1268600	4.9459	1.0281e-32	2.24086e-31	up
MD00G1015600	4.38331	1.08801e-32	2.36976e-31	up
MD12G1240900	1.9942	1.11219e-32	2.42073e-31	up
MD02G1081400	1.6766	1.17482e-32	2.55522e-31	up
MD16G1011000	-3.66892	1.23444e-32	2.68302e-31	down
MD08G1087900	2.26374	1.25149e-32	2.71815e-31	up
MD03G1081000	-2.05487	1.25746e-32	2.7292e-31	down
MD01G1219800	1.62676	1.2681e-32	2.75034e-31	up
MD17G1204100	-1.85421	1.33109e-32	2.88493e-31	down
MD14G1062500	-10.3583	1.34778e-32	2.91905e-31	down
MD11G1099200	-2.42585	1.38873e-32	3.00564e-31	down
MD06G1131500	2.62778	1.39186e-32	3.0103e-31	up
MD10G1252900	3.52575	1.45171e-32	3.13752e-31	up
MD04G1111300	2.16834	1.51754e-32	3.2775e-31	up
MD05G1033400	-1.21663	1.60314e-32	3.45995e-31	down
MD01G1073600	-2.09842	1.61086e-32	3.47418e-31	down
MD09G1110000	2.02243	1.6254e-32	3.50309e-31	up
MD04G1013800	-1.73968	1.62858e-32	3.5066e-31	down
MD06G1015000	1.73729	1.62931e-32	3.5066e-31	up
MD07G1190000	1.11095	1.68115e-32	3.61565e-31	up
MD17G1280400	-5.67914	1.75198e-32	3.76535e-31	down
MD14G1027100	-6.54611	1.78616e-32	3.83612e-31	down
MD15G1159800	-1.51983	1.7964e-32	3.85544e-31	down
MD09G1052400	-1.87935	1.83749e-32	3.94087e-31	down
MD07G1266500	-1.78498	2.06244e-32	4.42026e-31	down
MD15G1411700	2.57471	2.17048e-32	4.64858e-31	up
MD13G1061500	-3.38723	2.23123e-32	4.77535e-31	down
MD02G1148800	2.65836	2.2688e-32	4.8524e-31	up
MD11G1098200	-2.05241	2.33072e-32	4.98136e-31	down
MD15G1431500	-3.02709	2.41296e-32	5.15357e-31	down
MD15G1178700	1.71347	2.53683e-32	5.41437e-31	up
MD04G1218500	-3.4712	2.86636e-32	6.11344e-31	down
MD15G1271000	2.05286	2.86911e-32	6.11508e-31	up
MD12G1114200	2.56164	2.95217e-32	6.28776e-31	up
MD15G1082300	-6.74763	3.09791e-32	6.59361e-31	down
MD15G1348000	3.44416	3.39843e-32	7.22823e-31	up
MD01G1040200	-14.0135	3.84901e-32	8.18094e-31	down
MD01G1169200	-6.71387	3.9478e-32	8.38512e-31	down
MD14G1042900	-1.54886	4.24276e-32	9.00542e-31	down
MD03G1216700	-1.69971	4.53162e-32	9.6119e-31	down
MD17G1244600	-1.56881	4.56115e-32	9.66788e-31	down
MD03G1213400	-2.30202	4.67212e-32	9.89628e-31	down
MD15G1192800	1.57919	4.79267e-32	1.01446e-30	up
MD15G1053900	-2.13806	4.86876e-32	1.02986e-30	down
MD13G1098300	-2.62575	4.89295e-32	1.03427e-30	down
MD04G1146600	-1.4846	4.95228e-32	1.04609e-30	down
MD04G1139800	-1.74539	5.02688e-32	1.06112e-30	down
MD16G1073600	5.60305	5.07171e-32	1.06985e-30	up
MD14G1120700	2.2076	5.13791e-32	1.08308e-30	up
MD11G1232400	2.83514	5.16149e-32	1.0873e-30	up
MD15G1258200	1.85469	5.76865e-32	1.21437e-30	up
MD04G1154600	-4.27941	5.96899e-32	1.25569e-30	down
MD16G1023700	3.62515	6.18269e-32	1.29976e-30	up
MD06G1113100	-2.06815	6.24016e-32	1.31064e-30	down
MD09G1184500	2.85008	6.24297e-32	1.31064e-30	up
MD04G1081800	2.35903	6.91394e-32	1.45052e-30	up
MD06G1121600	3.06385	7.06758e-32	1.48174e-30	up
MD06G1163300	3.04091	8.11364e-32	1.69989e-30	up
MD00G1098500	-1.99781	9.26228e-32	1.93922e-30	down
MD09G1265200	-2.13385	9.86511e-32	2.06302e-30	down
MD16G1081800	-3.00819	9.86699e-32	2.06302e-30	down
MD00G1025800	-2.59986	9.98729e-32	2.08676e-30	down
MD07G1288800	2.10663	1.0434e-31	2.17861e-30	up
MD05G1048900	-1.73187	1.04644e-31	2.18348e-30	down
MD13G1207000	-1.79916	1.12193e-31	2.33942e-30	down
MD10G1241500	-2.16673	1.23412e-31	2.57162e-30	down
MD15G1398000	2.35573	1.24485e-31	2.59222e-30	up
MD15G1417700	-1.53941	1.27959e-31	2.66276e-30	down
MD04G1055600	2.55163	1.33997e-31	2.78653e-30	up
MD11G1284600	2.51938	1.37325e-31	2.8538e-30	up
MD09G1286700	4.1493	1.49422e-31	3.1031e-30	up
MD03G1014400	3.31628	1.56639e-31	3.2508e-30	up
MD15G1278000	-5.77686	1.59497e-31	3.30788e-30	down
MD14G1237500	-1.92266	1.69844e-31	3.52009e-30	down
MD11G1099000	-2.72502	1.7124e-31	3.54665e-30	down
novel.5835	-3.29177	1.73831e-31	3.59789e-30	down
MD15G1073500	3.85543	1.79431e-31	3.71129e-30	up
MD08G1116700	3.40444	1.81748e-31	3.7567e-30	up
MD02G1298400	2.14861	1.83341e-31	3.78708e-30	up
MD01G1148800	-1.82359	1.89311e-31	3.90777e-30	down
MD08G1132100	-1.43242	1.89439e-31	3.90779e-30	down
MD17G1262600	-1.7514	1.90034e-31	3.91745e-30	down
MD16G1228500	2.11375	1.9056e-31	3.92567e-30	up
MD08G1243600	2.20206	1.95292e-31	4.02046e-30	up
MD00G1050100	2.06879	2.36691e-31	4.86948e-30	up
MD08G1006400	5.33978	2.64504e-31	5.43805e-30	up
MD05G1131800	2.03247	2.68457e-31	5.51564e-30	up
MD13G1068600	-1.75412	2.69509e-31	5.53356e-30	down
MD17G1030200	-3.63422	2.79496e-31	5.7348e-30	down
MD06G1149200	3.45737	2.86456e-31	5.87368e-30	up
MD05G1275500	1.93396	3.11755e-31	6.38817e-30	up
MD15G1138300	2.20804	3.57543e-31	7.32155e-30	up
novel.157	2.98071	3.7126e-31	7.59739e-30	up
MD17G1014100	-7.42644	3.71849e-31	7.60438e-30	down
MD14G1116200	3.11138	3.78281e-31	7.73079e-30	up
MD10G1311200	-2.39489	3.95439e-31	8.07607e-30	down
MD14G1070200	-2.86883	4.41901e-31	9.019e-30	down
MD05G1272500	-2.27506	4.90213e-31	9.99839e-30	down
MD10G1165200	-2.366	5.28285e-31	1.07678e-29	down
MD12G1219300	2.31909	5.33852e-31	1.08741e-29	up
MD15G1023300	1.58418	6.02e-31	1.22541e-29	up
MD03G1121000	1.98638	6.44903e-31	1.31187e-29	up
MD00G1078100	-1.44402	6.87718e-31	1.39804e-29	down
MD05G1349800	-1.84066	7.14425e-31	1.45138e-29	down
MD03G1073700	2.5298	7.506e-31	1.52386e-29	up
MD12G1136200	-2.30049	7.55911e-31	1.53302e-29	down
MD14G1131300	-1.12564	7.56106e-31	1.53302e-29	down
MD04G1235300	-1.54385	7.84206e-31	1.58895e-29	down
MD02G1228600	-1.71746	7.9305e-31	1.60581e-29	down
MD08G1094900	-2.41027	8.9231e-31	1.80561e-29	down
MD13G1106800	-6.40037	9.02029e-31	1.82408e-29	down
MD05G1208700	-8.89819	9.17604e-31	1.85436e-29	down
MD15G1137600	2.0564	1.0013e-30	2.02217e-29	up
MD09G1116600	4.13677	1.00584e-30	2.03e-29	up
MD17G1087400	1.22633	1.0138e-30	2.04473e-29	up
MD15G1042600	2.09825	1.1062e-30	2.22963e-29	up
MD07G1119500	1.21534	1.13129e-30	2.2787e-29	up
MD09G1176600	1.63087	1.16784e-30	2.3508e-29	up
MD08G1046600	2.72866	1.17893e-30	2.37156e-29	up
MD08G1061900	-1.59936	1.27755e-30	2.56827e-29	down
MD08G1021400	-3.27447	1.33892e-30	2.6899e-29	down
MD07G1213200	4.58901	1.37257e-30	2.75569e-29	up
MD04G1050400	-1.56814	1.43738e-30	2.88393e-29	down
MD14G1238100	2.14617	1.48037e-30	2.96826e-29	up
MD09G1031200	-2.00233	1.55225e-30	3.11036e-29	down
MD16G1027000	1.9512	1.77575e-30	3.55589e-29	up
MD10G1238800	3.06046	1.79114e-30	3.58437e-29	up
MD11G1306700	1.17234	1.95709e-30	3.91392e-29	up
MD06G1103900	2.62817	2.00473e-30	4.00659e-29	up
MD07G1154700	2.61748	2.02907e-30	4.0526e-29	up
MD17G1129400	-1.58156	2.13791e-30	4.26722e-29	down
MD07G1237000	3.80436	2.28685e-30	4.56155e-29	up
MD01G1234100	-2.29807	2.3335e-30	4.65159e-29	down
MD07G1282400	-6.30422	2.61229e-30	5.20397e-29	down
MD06G1222100	-2.24461	2.62747e-30	5.23083e-29	down
MD11G1027500	-1.73858	2.80993e-30	5.58743e-29	down
MD07G1191800	-4.23527	2.81022e-30	5.58743e-29	down
MD04G1079500	-2.92814	2.8656e-30	5.69385e-29	down
MD06G1034700	-2.82904	3.02844e-30	6.01353e-29	down
MD03G1142500	-3.99572	3.06045e-30	6.07319e-29	down
MD05G1345400	3.93604	3.1101e-30	6.16773e-29	up
MD03G1047800	-3.21562	3.33781e-30	6.61505e-29	down
MD02G1306200	-2.96125	3.3548e-30	6.64445e-29	down
MD06G1057400	2.34344	3.48316e-30	6.89423e-29	up
MD05G1185300	-2.07161	3.74593e-30	7.40958e-29	down
MD07G1210700	-7.21783	4.06106e-30	8.02776e-29	down
MD10G1158000	5.36214	4.32421e-30	8.54247e-29	up
MD02G1040200	-1.53557	4.43242e-30	8.75061e-29	down
MD13G1131400	-1.67799	4.47093e-30	8.82099e-29	down
MD06G1049200	2.37706	4.6158e-30	9.101e-29	up
MD15G1153000	-2.07215	5.0319e-30	9.91507e-29	down
MD07G1018200	-1.87303	5.09831e-30	1.00395e-28	down
MD00G1089600	3.59588	5.17542e-30	1.01848e-28	up
MD10G1035800	-1.84256	5.4399e-30	1.06985e-28	down
MD10G1231700	2.65699	5.81737e-30	1.14335e-28	up
MD04G1003400	2.3161	6.05268e-30	1.18884e-28	up
MD16G1265300	2.08521	6.1117e-30	1.19967e-28	up
MD15G1263000	3.18136	6.41652e-30	1.2587e-28	up
MD02G1181300	2.27016	6.47281e-30	1.26893e-28	up
MD10G1284000	2.65904	7.57266e-30	1.48361e-28	up
MD11G1051400	1.82846	7.67566e-30	1.50283e-28	up
MD05G1125000	-1.48764	7.77767e-30	1.52183e-28	down
MD15G1023900	-3.1041	8.23692e-30	1.61067e-28	down
MD00G1179100	-2.30533	8.82383e-30	1.72434e-28	down
MD05G1294400	-3.53201	8.86531e-30	1.73135e-28	down
MD10G1212700	1.8631	8.93798e-30	1.74443e-28	up
MD16G1089800	-1.9874	1.02456e-29	1.99838e-28	down
MD10G1012400	1.77079	1.05854e-29	2.06335e-28	up
MD12G1195300	-1.55942	1.05937e-29	2.06366e-28	down
MD14G1210500	-3.62495	1.15848e-29	2.2553e-28	down
MD14G1166300	-1.23132	1.19289e-29	2.32082e-28	down
MD00G1051300	-1.45524	1.20822e-29	2.34917e-28	down
MD07G1282700	-1.93572	1.22493e-29	2.38015e-28	down
MD07G1061400	-2.89889	1.27196e-29	2.46843e-28	down
MD14G1011100	-3.60007	1.39461e-29	2.70473e-28	down
MD02G1165300	1.19198	1.41123e-29	2.73525e-28	up
MD03G1086500	-1.70829	1.64118e-29	3.17893e-28	down
MD12G1108700	1.89892	1.69337e-29	3.27797e-28	up
MD07G1267800	-2.35637	1.71595e-29	3.31959e-28	down
MD01G1184400	2.6041	1.74384e-29	3.37142e-28	up
MD03G1288700	-2.96411	1.78745e-29	3.45356e-28	down
MD11G1286100	2.2032	1.91862e-29	3.70468e-28	up
MD15G1221400	2.65872	1.93188e-29	3.72794e-28	up
MD09G1192300	5.7839	2.28988e-29	4.41602e-28	up
MD05G1026000	3.40158	2.62463e-29	5.0584e-28	up
MD17G1229700	6.31262	2.79844e-29	5.39002e-28	up
MD03G1083100	2.16998	2.83147e-29	5.45023e-28	up
MD01G1213200	-4.05248	2.91745e-29	5.61222e-28	down
MD16G1080800	-1.9996	2.94695e-29	5.66544e-28	down
MD16G1129300	4.6903	3.01326e-29	5.7893e-28	up
MD10G1024400	1.80591	3.04554e-29	5.84767e-28	up
MD06G1212300	1.58081	3.08482e-29	5.9194e-28	up
MD17G1257700	2.16628	3.34876e-29	6.42187e-28	up
MD15G1206400	-1.98421	3.39705e-29	6.51042e-28	down
MD05G1179900	2.32846	3.55343e-29	6.80588e-28	up
MD15G1084000	-2.00467	3.73137e-29	7.14225e-28	down
MD10G1070200	-1.52152	3.86958e-29	7.4022e-28	down
MD03G1015300	1.76763	4.09215e-29	7.82309e-28	up
MD11G1307800	-1.46382	4.11422e-29	7.86041e-28	down
MD13G1280100	-1.43834	4.12667e-29	7.87931e-28	down
MD11G1074900	4.05151	4.20954e-29	8.03255e-28	up
MD01G1154100	1.96747	4.28805e-29	8.1773e-28	up
MD10G1127000	1.98473	4.3259e-29	8.24438e-28	up
MD16G1238400	1.58982	4.41507e-29	8.40911e-28	up
MD03G1049000	-1.80552	4.49929e-29	8.56423e-28	down
MD03G1252100	2.22389	4.72043e-29	8.9796e-28	up
MD16G1069500	-3.66622	5.52235e-29	1.04986e-27	down
MD11G1008200	1.91817	5.92726e-29	1.12614e-27	up
MD05G1347400	2.08138	6.58537e-29	1.25041e-27	up
MD01G1061800	3.86778	6.69257e-29	1.26998e-27	up
MD12G1259500	3.30953	6.80696e-29	1.29089e-27	up
MD08G1043700	2.3395	7.04874e-29	1.33592e-27	up
MD16G1254000	3.27517	7.22679e-29	1.36882e-27	up
MD10G1174100	1.85158	7.40219e-29	1.40118e-27	up
MD15G1324500	-2.90627	7.44166e-29	1.40779e-27	down
MD03G1020500	6.61706	7.64997e-29	1.44631e-27	up
MD15G1007300	-2.06551	7.88905e-29	1.4906e-27	down
MD12G1115300	-1.99246	7.97241e-29	1.50542e-27	down
MD16G1251600	-2.8258	8.12622e-29	1.53353e-27	down
MD15G1161100	1.97716	8.22756e-29	1.5517e-27	up
MD13G1108500	-2.03477	8.23554e-29	1.55225e-27	down
MD16G1083800	-2.15921	8.65555e-29	1.63042e-27	down
MD03G1215200	-2.47867	8.70457e-29	1.63779e-27	down
MD05G1145700	1.34386	8.70534e-29	1.63779e-27	up
MD12G1224500	2.33845	9.13983e-29	1.71849e-27	up
novel.12732	3.37733	1.05712e-28	1.98641e-27	up
MD03G1146300	4.9368	1.06031e-28	1.99118e-27	up
MD15G1343900	-1.28944	1.06901e-28	2.00629e-27	down
MD13G1134300	-2.20531	1.08831e-28	2.04127e-27	down
MD09G1086000	-1.75847	1.11711e-28	2.09403e-27	down
MD03G1237500	-1.17918	1.21699e-28	2.27986e-27	down
MD03G1207700	2.01855	1.24558e-28	2.332e-27	up
MD17G1123700	3.00957	1.28529e-28	2.40489e-27	up
MD09G1283900	2.32306	1.35142e-28	2.52709e-27	up
MD10G1086700	2.66894	1.42173e-28	2.65695e-27	up
MD15G1390200	2.81151	1.46159e-28	2.7294e-27	up
MD16G1022000	4.55738	1.46262e-28	2.7294e-27	up
MD07G1146900	1.21372	1.46316e-28	2.7294e-27	up
MD15G1206500	2.43666	1.52978e-28	2.85195e-27	up
MD11G1046800	1.68095	1.54201e-28	2.87301e-27	up
MD03G1080200	1.98948	1.56093e-28	2.90649e-27	up
MD12G1154800	-1.72173	1.56225e-28	2.90721e-27	down
MD13G1019700	2.31082	1.62022e-28	3.01325e-27	up
MD02G1179300	-9.56111	1.65386e-28	3.07396e-27	down
MD12G1128800	2.1192	1.71671e-28	3.18885e-27	up
MD08G1031600	1.36127	1.82613e-28	3.39006e-27	up
MD03G1236100	6.59742	1.89457e-28	3.51499e-27	up
MD03G1090200	2.87626	1.93498e-28	3.58782e-27	up
MD09G1209100	2.39864	1.99191e-28	3.69115e-27	up
MD09G1004400	-1.42285	1.99585e-28	3.69623e-27	down
MD10G1255500	1.55962	2.01276e-28	3.7253e-27	up
MD15G1357000	-2.53391	2.03284e-28	3.7602e-27	down
MD08G1231400	3.86022	2.04187e-28	3.77465e-27	up
MD11G1247800	-1.4366	2.06922e-28	3.82291e-27	down
MD02G1132200	3.36086	2.08165e-28	3.84357e-27	up
MD10G1158100	2.03127	2.43307e-28	4.48974e-27	up
MD01G1060200	2.84544	2.48311e-28	4.57932e-27	up
MD15G1219900	-4.25663	2.71494e-28	5.00388e-27	down
MD02G1177500	-1.53081	2.85189e-28	5.25313e-27	down
MD05G1357100	-1.80559	3.12709e-28	5.75661e-27	down
MD09G1011300	2.17241	3.34506e-28	6.15419e-27	up
MD15G1211500	1.55157	3.72011e-28	6.84012e-27	up
MD12G1158500	-3.81464	3.93154e-28	7.22455e-27	down
MD15G1170000	-13.1051	3.95493e-28	7.2632e-27	down
MD15G1013500	2.23669	3.9849e-28	7.31388e-27	up
MD01G1116700	3.51471	4.08112e-28	7.48603e-27	up
MD04G1195300	-1.53523	4.12331e-28	7.55892e-27	down
MD10G1034000	-2.17287	4.1612e-28	7.62384e-27	down
MD15G1191800	3.48094	4.17011e-28	7.63561e-27	up
MD17G1047600	-1.51187	4.29859e-28	7.86619e-27	down
MD13G1191900	-2.18524	4.7157e-28	8.62436e-27	down
MD10G1129100	4.54037	4.72457e-28	8.63545e-27	up
MD07G1144200	3.10824	4.72833e-28	8.6372e-27	up
MD11G1227900	5.09295	4.85081e-28	8.85568e-27	up
MD17G1154900	1.94689	5.21388e-28	9.51287e-27	up
MD14G1027500	1.58781	5.32501e-28	9.70987e-27	up
MD06G1005700	2.43178	5.33378e-28	9.7201e-27	up
MD14G1175600	4.12033	5.46131e-28	9.94663e-27	up
MD12G1138700	-2.37054	5.95648e-28	1.08421e-26	down
MD17G1113000	1.69668	6.01655e-28	1.09449e-26	up
MD17G1264700	2.39187	6.22326e-28	1.13143e-26	up
MD02G1068800	-1.36182	6.52325e-28	1.18527e-26	down
MD01G1201400	2.43797	6.74265e-28	1.22441e-26	up
MD06G1119300	3.89552	6.75701e-28	1.2263e-26	up
MD14G1135500	2.31011	7.01013e-28	1.27148e-26	up
MD01G1157700	2.29742	7.1059e-28	1.2881e-26	up
MD04G1164600	3.604	7.19398e-28	1.3033e-26	up
MD03G1181700	3.62307	7.36731e-28	1.33391e-26	up
MD04G1188700	-1.97333	7.48446e-28	1.35433e-26	down
MD11G1093100	-13.0293	7.62067e-28	1.37817e-26	down
MD10G1226100	1.26985	7.67891e-28	1.38788e-26	up
MD02G1115000	3.39358	8.01553e-28	1.44787e-26	up
MD10G1038100	-1.80241	8.09593e-28	1.46154e-26	down
MD04G1042400	-1.93796	9.54913e-28	1.72287e-26	down
MD05G1275000	-2.25652	9.6054e-28	1.73201e-26	down
MD17G1240800	3.01039	9.75837e-28	1.75856e-26	up
MD04G1244500	-4.23839	1.00883e-27	1.81696e-26	down
MD17G1167100	-1.29468	1.02028e-27	1.83651e-26	down
MD04G1244100	2.32009	1.03448e-27	1.86097e-26	up
MD02G1110900	-2.09882	1.05148e-27	1.89045e-26	down
MD01G1053400	1.62765	1.20407e-27	2.16354e-26	up
MD05G1351400	1.02977	1.20994e-27	2.17282e-26	up
MD03G1015400	1.64366	1.22094e-27	2.19129e-26	up
MD06G1140800	4.03766	1.22473e-27	2.19682e-26	up
MD02G1275000	-2.16194	1.24688e-27	2.23524e-26	down
MD12G1247500	2.21654	1.27858e-27	2.29074e-26	up
MD11G1101400	1.58973	1.32666e-27	2.37549e-26	up
MD08G1176000	-1.63781	1.38416e-27	2.47701e-26	down
MD09G1097200	1.28451	1.41652e-27	2.53344e-26	up
MD04G1112600	3.17224	1.436e-27	2.56679e-26	up
MD10G1091200	2.55655	1.55768e-27	2.78269e-26	up
MD04G1051600	-2.72474	1.64775e-27	2.94188e-26	down
MD10G1133000	1.57668	1.65331e-27	2.95009e-26	up
MD07G1067600	-8.61314	1.65968e-27	2.95974e-26	down
MD15G1238500	-1.09797	1.66841e-27	2.9736e-26	down
MD01G1158600	-4.43711	1.69484e-27	3.01894e-26	down
MD10G1332900	-2.95594	1.7459e-27	3.10811e-26	down
MD14G1001000	-2.65066	1.75992e-27	3.13125e-26	down
MD12G1228800	-2.87371	1.80365e-27	3.2072e-26	down
MD10G1170600	4.51488	1.88535e-27	3.35054e-26	up
MD02G1057200	3.39307	1.94686e-27	3.45787e-26	up
MD04G1212700	2.92407	2.01896e-27	3.58386e-26	up
MD07G1248700	3.18419	2.07863e-27	3.68765e-26	up
MD15G1109900	2.06395	2.08169e-27	3.69096e-26	up
MD13G1198600	2.18261	2.12494e-27	3.76547e-26	up
MD00G1221400	-2.76414	2.1479e-27	3.80396e-26	down
MD08G1250000	3.123	2.1736e-27	3.84727e-26	up
MD00G1014300	2.2896	2.18495e-27	3.86514e-26	up
MD15G1044000	2.57534	2.25199e-27	3.98145e-26	up
MD08G1131400	1.90637	2.34429e-27	4.14226e-26	up
MD16G1226600	1.73273	2.50641e-27	4.42618e-26	up
MD15G1351700	6.39445	2.65105e-27	4.67891e-26	up
MD03G1120500	7.24265	2.66456e-27	4.70006e-26	up
MD09G1156400	-1.49768	2.73932e-27	4.82917e-26	down
MD02G1247900	2.63116	2.76821e-27	4.87556e-26	up
MD01G1050100	-2.63215	2.7688e-27	4.87556e-26	down
MD07G1265200	2.31544	2.79318e-27	4.91568e-26	up
MD04G1051800	-1.52485	2.83503e-27	4.98647e-26	down
MD09G1112100	1.65425	2.84722e-27	5.00506e-26	up
MD15G1436300	-1.18284	3.1332e-27	5.50463e-26	down
MD16G1141300	-2.02761	3.13603e-27	5.50646e-26	down
MD14G1098400	3.57982	3.24748e-27	5.69891e-26	up
novel.12511	3.96675	3.3051e-27	5.79667e-26	up
MD03G1165200	-2.1108	3.30695e-27	5.79667e-26	down
MD11G1247500	1.42528	3.31839e-27	5.81342e-26	up
MD10G1278400	5.21371	3.41898e-27	5.98622e-26	up
MD14G1110700	-1.43736	3.47148e-27	6.0747e-26	down
MD05G1319800	4.3243	3.59907e-27	6.29438e-26	up
MD00G1075300	-1.99538	3.65612e-27	6.39054e-26	down
MD07G1081500	2.56907	3.8041e-27	6.64541e-26	up
MD11G1310800	2.27978	3.83994e-27	6.70423e-26	up
MD04G1094400	-1.32575	3.90091e-27	6.80681e-26	down
MD01G1051100	2.24409	4.11016e-27	7.16788e-26	up
MD09G1199900	-2.27812	4.12061e-27	7.18204e-26	down
MD13G1024100	-2.77001	4.14777e-27	7.22529e-26	down
MD01G1195800	1.96859	4.29789e-27	7.48255e-26	up
MD05G1102900	3.59148	4.56956e-27	7.95103e-26	up
MD04G1217700	-1.31209	4.60595e-27	8.00983e-26	down
novel.511	-2.23425	4.73195e-27	8.2243e-26	down
MD09G1122200	-1.74844	4.93456e-27	8.57161e-26	down
MD13G1131100	-2.13369	4.99884e-27	8.67837e-26	down
MD03G1002800	-2.28674	5.36976e-27	9.31705e-26	down
MD01G1035300	-1.01713	5.39178e-27	9.34999e-26	down
MD16G1161100	-2.71692	5.54187e-27	9.60487e-26	down
MD17G1265100	2.01366	5.55077e-27	9.61489e-26	up
MD03G1108500	-1.35211	5.60617e-27	9.70539e-26	down
MD10G1041500	-1.22113	5.6369e-27	9.75311e-26	down
MD14G1196200	2.32026	5.72637e-27	9.90234e-26	up
MD02G1039600	2.63262	5.92452e-27	1.02392e-25	up
MD17G1040500	1.53609	6.00005e-27	1.0364e-25	up
MD05G1234400	-2.16523	6.85095e-27	1.18271e-25	down
MD13G1046400	1.90155	7.10135e-27	1.22525e-25	up
MD12G1126000	-2.09252	7.54198e-27	1.29985e-25	down
MD09G1284900	4.13082	7.54385e-27	1.29985e-25	up
MD10G1169600	2.64622	7.54635e-27	1.29985e-25	up
MD16G1078400	1.99913	7.7535e-27	1.33478e-25	up
MD15G1372900	-2.90967	8.18603e-27	1.40845e-25	down
MD05G1103600	2.66738	8.31959e-27	1.43064e-25	up
MD15G1262500	2.13963	8.4861e-27	1.45845e-25	up
MD05G1324300	-1.49957	8.52573e-27	1.46445e-25	down
MD10G1028700	1.80236	8.67308e-27	1.48893e-25	up
MD16G1007500	-3.68091	8.74667e-27	1.50072e-25	down
MD01G1098300	3.20864	8.90616e-27	1.52724e-25	up
MD10G1210900	-2.57052	9.00891e-27	1.544e-25	down
MD10G1254200	2.55004	9.45452e-27	1.61947e-25	up
MD17G1280500	-1.44508	1.1401e-26	1.95179e-25	down
MD05G1205200	-1.88563	1.20273e-26	2.05788e-25	down
MD13G1033800	-3.13728	1.23221e-26	2.10713e-25	down
novel.14860	4.70411	1.25469e-26	2.1444e-25	up
MD05G1326500	-6.18052	1.31954e-26	2.25398e-25	down
MD00G1025200	1.89518	1.43898e-26	2.45528e-25	up
MD01G1184700	-1.67797	1.45334e-26	2.47841e-25	down
MD06G1133300	-1.88566	1.49443e-26	2.54706e-25	down
MD07G1051200	2.51134	1.49892e-26	2.55331e-25	up
MD13G1215700	2.56442	1.66195e-26	2.82945e-25	up
MD12G1209900	2.35702	1.66587e-26	2.83456e-25	up
MD06G1077900	1.11029	1.67725e-26	2.85235e-25	up
MD05G1336000	-6.065	1.73994e-26	2.95732e-25	down
MD10G1171200	-5.89212	1.74971e-26	2.97228e-25	down
MD16G1269600	2.71497	1.76262e-26	2.99257e-25	up
MD10G1012000	1.37133	1.78281e-26	3.02518e-25	up
MD09G1175500	1.31759	1.85614e-26	3.14788e-25	up
MD00G1006900	2.30991	1.91061e-26	3.23846e-25	up
MD05G1294000	-2.88373	1.94636e-26	3.29725e-25	down
MD08G1001000	1.63801	2.07201e-26	3.50818e-25	up
MD03G1160600	-1.13809	2.12228e-26	3.59132e-25	down
MD04G1186600	1.61198	2.18808e-26	3.70062e-25	up
MD05G1324500	-1.31064	2.19844e-26	3.7161e-25	down
MD04G1061200	2.92857	2.20965e-26	3.73302e-25	up
MD14G1238700	-3.18911	2.24873e-26	3.79695e-25	down
MD15G1049100	-2.62438	2.4475e-26	4.13031e-25	down
MD15G1141500	-1.70044	2.50785e-26	4.22983e-25	down
MD16G1157300	-5.9821	2.54636e-26	4.29243e-25	down
MD05G1205800	1.94203	2.85202e-26	4.80505e-25	up
MD09G1006500	-3.58217	2.88787e-26	4.8628e-25	down
MD05G1335600	3.62543	2.98823e-26	5.02904e-25	up
MD07G1237500	-2.68038	3.04189e-26	5.11656e-25	down
MD06G1072800	4.70712	3.12643e-26	5.25588e-25	up
MD04G1118700	-12.6699	3.15701e-26	5.30439e-25	down
MD03G1195300	1.16038	3.20483e-26	5.38181e-25	up
MD12G1206100	-2.99158	3.26315e-26	5.47677e-25	down
MD13G1097200	-1.85388	3.78178e-26	6.34374e-25	down
MD15G1081000	-2.01468	3.79647e-26	6.36493e-25	down
MD05G1020500	-3.02293	3.89644e-26	6.52898e-25	down
MD13G1063100	-2.02249	3.94186e-26	6.6015e-25	down
MD08G1055800	2.37854	4.10166e-26	6.86538e-25	up
MD12G1197200	2.26902	4.13717e-26	6.92104e-25	up
MD11G1148500	4.15994	4.17725e-26	6.9843e-25	up
MD00G1140800	2.94502	4.45357e-26	7.44227e-25	up
MD06G1014100	-2.32643	4.48368e-26	7.48853e-25	down
MD15G1170900	2.16078	4.53614e-26	7.57203e-25	up
MD15G1253900	-7.35326	4.60905e-26	7.68957e-25	down
MD11G1274100	1.66804	4.74754e-26	7.91634e-25	up
MD05G1034700	-1.69694	4.85147e-26	8.08525e-25	down
MD04G1005700	-4.75257	5.02929e-26	8.37557e-25	down
novel.5345	4.63287	5.03111e-26	8.37557e-25	up
MD06G1189200	1.3244	5.13568e-26	8.54503e-25	up
MD17G1032700	1.73348	5.3649e-26	8.92161e-25	up
MD15G1188400	3.30439	5.38686e-26	8.9533e-25	up
MD10G1197100	-3.27839	5.43687e-26	9.03155e-25	down
MD13G1173100	2.09203	5.47475e-26	9.08956e-25	up
MD03G1081200	3.8368	5.54091e-26	9.19444e-25	up
MD04G1197600	3.75765	5.59548e-26	9.28e-25	up
MD10G1334600	4.89455	5.62295e-26	9.32055e-25	up
MD04G1176400	1.44859	5.64236e-26	9.34769e-25	up
MD00G1167000	4.66283	5.64877e-26	9.35328e-25	up
MD14G1172100	-1.88306	5.97672e-26	9.89097e-25	down
MD06G1180400	3.67339	6.19947e-26	1.02541e-24	up
MD04G1181800	2.1912	6.37856e-26	1.05447e-24	up
MD11G1109100	6.56373	6.56119e-26	1.08407e-24	up
MD15G1214700	3.41118	6.57577e-26	1.0859e-24	up
MD17G1087900	4.35708	6.99989e-26	1.15532e-24	up
MD06G1240300	-2.38981	7.03557e-26	1.16059e-24	down
MD07G1051100	1.93547	7.07002e-26	1.16564e-24	up
MD14G1223300	2.87305	7.1209e-26	1.17341e-24	up
MD05G1030800	-12.5874	7.25412e-26	1.19472e-24	down
MD13G1227100	1.69099	7.3339e-26	1.20721e-24	up
MD05G1326100	2.99667	7.6719e-26	1.2615e-24	up
MD10G1311000	-1.70873	8.00611e-26	1.31575e-24	down
MD10G1264900	1.20441	8.22489e-26	1.35099e-24	up
MD14G1155700	1.81627	8.24284e-26	1.35321e-24	up
MD17G1266300	2.98914	8.87718e-26	1.45658e-24	up
MD16G1072000	-3.49527	9.14065e-26	1.49901e-24	down
MD12G1055300	-2.69737	9.30132e-26	1.52455e-24	down
MD13G1176600	2.42887	9.36759e-26	1.53459e-24	up
MD07G1141400	-1.34937	9.43179e-26	1.54429e-24	down
MD09G1016600	-1.24406	9.80119e-26	1.60392e-24	down
MD07G1129000	3.10586	1.00495e-25	1.64367e-24	up
MD02G1020800	-2.19373	1.01673e-25	1.66206e-24	down
MD06G1195600	2.48993	1.02529e-25	1.67516e-24	up
MD12G1143400	1.43911	1.13788e-25	1.85814e-24	up
MD10G1332600	-1.72108	1.15384e-25	1.88321e-24	down
MD16G1116200	-2.37821	1.18173e-25	1.92769e-24	down
MD01G1070400	-12.5436	1.1936e-25	1.94603e-24	down
MD15G1077900	-1.70734	1.23185e-25	2.00733e-24	down
MD01G1167200	2.12218	1.30665e-25	2.1281e-24	up
MD07G1206500	4.13054	1.36481e-25	2.22164e-24	up
MD07G1127800	-1.61492	1.36823e-25	2.22603e-24	down
MD00G1080300	-6.14515	1.52467e-25	2.47923e-24	down
MD00G1005700	1.67541	1.53125e-25	2.48862e-24	up
MD12G1166000	-1.36206	1.73184e-25	2.81315e-24	down
MD08G1118000	-3.62711	1.77012e-25	2.8738e-24	down
MD11G1149200	-1.24292	1.80439e-25	2.9279e-24	down
MD07G1282900	-12.4602	1.86581e-25	3.02598e-24	down
MD13G1067300	-1.89327	2.06208e-25	3.34252e-24	down
MD15G1066300	-3.50927	2.20851e-25	3.578e-24	down
MD03G1105200	-3.1509	2.21534e-25	3.58717e-24	down
MD09G1145600	2.95407	2.21823e-25	3.58997e-24	up
MD15G1357800	3.37925	2.22795e-25	3.6038e-24	up
MD03G1019200	5.44909	2.28163e-25	3.6887e-24	up
MD15G1115000	-2.27851	2.34966e-25	3.79669e-24	down
MD15G1240200	2.99547	2.35385e-25	3.80146e-24	up
MD12G1145500	1.4825	2.36867e-25	3.82338e-24	up
MD08G1009900	-1.75309	2.37872e-25	3.8376e-24	down
MD02G1303800	3.39331	2.43286e-25	3.92289e-24	up
MD15G1428100	-1.3481	2.62643e-25	4.23279e-24	down
MD07G1147500	1.10841	2.90144e-25	4.67357e-24	up
MD07G1283700	-2.58308	2.92312e-25	4.70603e-24	down
MD15G1126700	12.6553	2.97841e-25	4.79253e-24	up
MD14G1111700	-2.08047	3.2242e-25	5.18532e-24	down
MD03G1217900	-2.79529	3.29926e-25	5.30327e-24	down
MD01G1231200	3.01909	3.53485e-25	5.679e-24	up
MD17G1127200	-1.30218	3.6246e-25	5.82014e-24	down
MD05G1139300	-2.15499	3.62732e-25	5.82147e-24	down
MD13G1201900	2.55425	3.71724e-25	5.96269e-24	up
MD15G1060100	3.61215	3.82477e-25	6.13198e-24	up
MD13G1075000	4.03546	4.10515e-25	6.57465e-24	up
MD05G1177800	-1.43164	4.17239e-25	6.67886e-24	down
MD11G1064000	1.63479	4.50401e-25	7.20595e-24	up
MD03G1212800	4.41878	4.59028e-25	7.34015e-24	up
MD17G1118500	-2.06024	4.73196e-25	7.56279e-24	down
MD01G1152100	-1.33968	4.80442e-25	7.67461e-24	down
MD08G1080000	-3.23293	5.42674e-25	8.66066e-24	down
MD12G1042800	-1.24969	5.42732e-25	8.66066e-24	down
MD00G1056000	2.39974	5.4989e-25	8.77033e-24	up
MD15G1372200	2.2544	5.50999e-25	8.78347e-24	up
MD01G1230300	-1.27944	5.67818e-25	9.0469e-24	down
MD05G1211500	3.47816	5.93563e-25	9.45221e-24	up
MD15G1171200	1.96536	5.97739e-25	9.51379e-24	up
MD15G1125800	-2.36398	6.14399e-25	9.77389e-24	down
MD10G1085800	-12.3376	6.1733e-25	9.81546e-24	down
MD09G1043800	-12.3877	6.47622e-25	1.02918e-23	down
MD14G1052700	4.62286	6.56787e-25	1.04272e-23	up
MD16G1133600	2.6002	6.56822e-25	1.04272e-23	up
MD10G1228800	-2.01893	6.62522e-25	1.05123e-23	down
MD17G1222500	3.13905	6.97401e-25	1.106e-23	up
MD02G1122100	-3.35907	7.16985e-25	1.13648e-23	down
MD16G1011400	2.6342	7.20082e-25	1.1408e-23	up
MD10G1154500	-1.69901	7.51915e-25	1.19062e-23	down
MD16G1015200	-1.31872	7.52827e-25	1.19145e-23	down
MD14G1012300	-1.84001	7.89964e-25	1.24958e-23	down
MD10G1150700	-1.91566	8.20405e-25	1.29707e-23	down
MD08G1232200	-11.4307	8.29116e-25	1.31016e-23	down
MD06G1117600	2.56384	8.35209e-25	1.31912e-23	up
MD04G1041400	-3.51629	8.39161e-25	1.32468e-23	down
MD04G1080700	-1.1496	8.47676e-25	1.33743e-23	down
MD05G1219900	3.18126	8.49234e-25	1.33921e-23	up
MD10G1268600	-1.64856	8.52715e-25	1.34401e-23	down
MD07G1307400	-12.2942	9.28613e-25	1.46289e-23	down
MD15G1337000	4.35765	9.58137e-25	1.50862e-23	up
MD11G1308100	-2.75712	1.02497e-24	1.61303e-23	down
MD17G1187800	-1.37652	1.04836e-24	1.649e-23	down
MD04G1163500	-1.54658	1.06773e-24	1.67861e-23	down
MD07G1203800	2.4355	1.08081e-24	1.6983e-23	up
novel.14194	-6.27369	1.14741e-24	1.80204e-23	down
MD16G1202300	-1.5343	1.15954e-24	1.82017e-23	down
MD16G1283100	2.20979	1.18309e-24	1.85618e-23	up
MD08G1095400	-1.95453	1.20469e-24	1.8891e-23	down
MD12G1156500	-1.33596	1.20703e-24	1.89182e-23	down
MD03G1125200	1.89183	1.23321e-24	1.93186e-23	up
novel.14572	-12.2878	1.24218e-24	1.94492e-23	down
MD17G1155000	-3.8944	1.25708e-24	1.96725e-23	down
MD16G1197900	1.9056	1.29329e-24	2.0229e-23	up
MD03G1276700	2.39055	1.29744e-24	2.02836e-23	up
MD04G1243800	7.25872	1.29957e-24	2.03065e-23	up
MD14G1080400	-2.60934	1.31446e-24	2.05288e-23	down
MD01G1204900	-1.95103	1.3601e-24	2.12308e-23	down
MD13G1185400	2.8249	1.37504e-24	2.14532e-23	up
MD17G1020800	4.77613	1.47912e-24	2.30652e-23	up
MD05G1018000	3.91287	1.57196e-24	2.45006e-23	up
MD01G1206000	-2.35068	1.62543e-24	2.53212e-23	down
MD17G1150200	4.67871	1.64061e-24	2.55447e-23	up
MD07G1247100	-2.37687	1.69491e-24	2.63769e-23	down
MD14G1236300	4.03447	1.71578e-24	2.66882e-23	up
MD17G1264200	1.20928	1.96098e-24	3.04867e-23	up
MD11G1090400	5.05565	1.97551e-24	3.06971e-23	up
MD17G1240400	-1.34433	2.00894e-24	3.12009e-23	down
MD15G1157200	-2.32414	2.18275e-24	3.38832e-23	down
MD16G1133900	-1.30917	2.24882e-24	3.48913e-23	down
MD16G1047700	2.7126	2.58887e-24	4.0147e-23	up
MD16G1005600	1.587	2.59333e-24	4.0196e-23	up
MD13G1081700	-1.8554	2.67841e-24	4.14938e-23	down
MD02G1123500	-2.302	2.81004e-24	4.35112e-23	down
MD17G1213100	1.36916	2.88913e-24	4.47133e-23	up
MD02G1101900	2.85281	2.8996e-24	4.48528e-23	up
MD07G1037000	-3.12165	2.90481e-24	4.49109e-23	down
MD15G1034400	-7.48908	2.99796e-24	4.63277e-23	down
MD07G1232800	2.68314	3.00834e-24	4.64648e-23	up
MD14G1162200	-1.04379	3.07665e-24	4.7496e-23	down
MD10G1065800	2.83322	3.12262e-24	4.81816e-23	up
MD08G1008500	-8.16641	3.19583e-24	4.92865e-23	down
MD17G1234100	-1.49123	3.32452e-24	5.12455e-23	down
MD03G1174000	3.49914	3.56014e-24	5.485e-23	up
MD01G1043100	4.63342	3.57048e-24	5.49819e-23	up
MD09G1094400	-2.14306	3.66493e-24	5.6408e-23	down
MD03G1062600	1.91705	3.76198e-24	5.78728e-23	up
[truncated: 9,967 more rows]
