# Supplementary material for: Transcriptome and metabolome analyses reveal the regulatory role of MdPYL9 in drought resistance in apple
Source: BMC Plant Biol. 2024 May 24;24:452. doi: 10.1186/s12870-024-05146-w (PMC11118111; doi:10.1186/s12870-024-05146-w)
Supplement: Supplementary file 7 — Supplementary Material 7: Supplementary Table S7. Number of DEGs annotated to enriched KEGG pathways for control plants. [file 12870_2024_5146_MOESM7_ESM.xlsx]

## Sheet: Supplementary Table S7 Number o
Supplementary Table S7 Number of DEGs annotated to enriched KEGG pathways for control plants
Pathway ID	Pathway	Numbers of DEGs
ko00710	Carbon fixation in photosynthetic organisms	88
ko00196	Photosynthesis - antenna proteins	28
ko04075	Plant hormone signal transduction	520
ko00195	Photosynthesis	71
ko00630	Glyoxylate and dicarboxylate metabolism	75
ko01200	Carbon metabolism	228
ko00860	Porphyrin metabolism	50
ko04712	Circadian rhythm - plant	86
ko00052	Galactose metabolism	61
ko01100	Metabolic pathways	1848
ko01110	Biosynthesis of secondary metabolites	1120
ko00010	Glycolysis / Gluconeogenesis	115
ko00130	Ubiquinone and other terpenoid-quinone biosynthesis	43
ko00071	Fatty acid degradation	52
ko00030	Pentose phosphate pathway	48
ko00051	Fructose and mannose metabolism	55
ko03010	Ribosome	226
ko00906	Carotenoid biosynthesis	47
ko02010	ABC transporters	72
ko00740	Riboflavin metabolism	22
ko00561	Glycerolipid metabolism	58
ko00053	Ascorbate and aldarate metabolism	58
ko01230	Biosynthesis of amino acids	172
ko00920	Sulfur metabolism	29
ko00591	Linoleic acid metabolism	20
ko00562	Inositol phosphate metabolism	65
ko01240	Biosynthesis of cofactors	177
ko03008	Ribosome biogenesis in eukaryotes	63
ko00531	Glycosaminoglycan degradation	21
ko00900	Terpenoid backbone biosynthesis	40
ko00592	alpha-Linolenic acid metabolism	72
ko00250	Alanine, aspartate and glutamate metabolism	44
ko00730	Thiamine metabolism	21
ko01250	Biosynthesis of nucleotide sugars	66
ko00440	Phosphonate and phosphinate metabolism	7
ko00360	Phenylalanine metabolism	31
ko00564	Glycerophospholipid metabolism	76
ko00910	Nitrogen metabolism	28
