# Supplementary material for: Transcriptome and metabolome analyses reveal the regulatory role of MdPYL9 in drought resistance in apple
Source: BMC Plant Biol. 2024 May 24;24:452. doi: 10.1186/s12870-024-05146-w (PMC11118111; doi:10.1186/s12870-024-05146-w)
Supplement: Supplementary file 8 — Supplementary Material 8: Supplementary Table S8. Number of DEGs annotated to enriched KEGG pathways for transgenic plants. [file 12870_2024_5146_MOESM8_ESM.xlsx]

## Sheet: Supplementary Table S8 Number o
Supplementary Table S8 Number of DEGs annotated to enriched KEGG pathways for transgenic plants
pathway ID	pathway	Number of DEGs
ko00941	Flavonoid biosynthesis	25
ko04141	Protein processing in endoplasmic reticulum	34
ko01110	Biosynthesis of secondary metabolites	90
ko01100	Metabolic pathways	121
ko00400	Phenylalanine, tyrosine and tryptophan biosynthesis	8
ko00360	Phenylalanine metabolism	6
ko00500	Starch and sucrose metabolism	16
ko00950	Isoquinoline alkaloid biosynthesis	5
ko00960	Tropane, piperidine and pyridine alkaloid biosynthesis	5
ko00942	Anthocyanin biosynthesis	2
ko01230	Biosynthesis of amino acids	15
ko00965	Betalain biosynthesis	2
ko04712	Circadian rhythm - plant	8
ko00130	Ubiquinone and other terpenoid-quinone biosynthesis	5
ko00940	Phenylpropanoid biosynthesis	14
ko00350	Tyrosine metabolism	5
ko00750	Vitamin B6 metabolism	3
ko00945	Stilbenoid, diarylheptanoid and gingerol biosynthesis	5
ko00460	Cyanoamino acid metabolism	6
