# Supplementary material for: Transcriptome and metabolome analyses reveal the regulatory role of MdPYL9 in drought resistance in apple
Source: BMC Plant Biol. 2024 May 24;24:452. doi: 10.1186/s12870-024-05146-w (PMC11118111; doi:10.1186/s12870-024-05146-w)
Supplement: Supplementary file 9 — Supplementary Material 9: Supplementary Table S9. Up-regulated metabolites involved in the metabolic pathways of control plants in the normal and drought-treated groups in response to drought stress. [file 12870_2024_5146_MOESM9_ESM.xlsx]

## Sheet: Supplementary Table S9Up-regul
Supplementary Table S9 Up-regulated metabolites involved in the metabolic pathways of control plants in the normal and drought-treated groups in response to drought stress
Index	Compounds	kegg_map
MWS0811	L-Pipecolic Acid	ko00310, ko00960, ko01100, ko01110
pme3732	Cytidine	ko00240, ko01100, ko01232, ko02010
pma3649	5-Aminolevulinic Acid	ko00260, ko00860, ko01100, ko01110, ko01240, ko02010
pme0274	6-Aminocaproic acid	ko01100
pmb0484	Choline	ko00260, ko00564, ko01100, ko02010
mws0668	Xanthosine	ko00230, ko00232, ko01100, ko01110, ko01232, ko02010
mws0256	L-Valine	ko00280, ko00290, ko00460, ko00770, ko00966, ko00970, ko01100, ko01110, ko01210, ko01230, ko01240, ko02010
pme0021	L-Phenylalanine	ko00360, ko00400, ko00460, ko00470, ko00940, ko00960, ko00966, ko00970, ko00999, ko01100, ko01110, ko01210, ko01230, ko02010
mws0671	L-Homoserine	ko00260, ko00270, ko00300, ko00920, ko01100, ko01110, ko01230
Zmzp000145	Trimethyllysine	ko00310, ko01100
mws0230	L-Threonine	ko00260, ko00261, ko00290, ko00470, ko00860, ko00970, ko01100, ko01110, ko01230, ko02010
pmb0782	Piperidine	ko00960
pme0193	L-Glutamine	ko00220, ko00230, ko00240, ko00250, ko00470, ko00630, ko00750, ko00910, ko00970, ko01100, ko01230, ko01232, ko01240, ko02010
pmb0751	Trans-5-O-(p-Coumaroyl) shikimate	ko00940, ko00941, ko00945, ko01100, ko01110
mws1050	O-Acetylserine	ko00270, ko00908, ko00920, ko01100, ko01110, ko01200, ko01230, ko04122
mws0250	L-Tyrosine	ko00130, ko00261, ko00350, ko00360, ko00400, ko00460, ko00730, ko00940, ko00950, ko00965, ko00966, ko00970, ko00999, ko01100, ko01110, ko01210, ko01230, ko01240
pme0006	L-Proline	ko00330, ko00470, ko00970, ko01100, ko01110, ko01230, ko02010
mws0282	L-Tryptophan	ko00260, ko00380, ko00400, ko00966, ko00970, ko01100, ko01110, ko01210, ko01230, ko01240
pmb0818	Methoxyindoleacetic acid	ko00380
Zmap009745	Ayanin (3', 5-Dihydroxy-3, 4', 7-Trimethoxyflavone)	ko00944, ko01110
pmb0819	3-Indoleacetonitrile	ko00380, ko01100
pme0122	N6-Acetyl-L-lysine	ko00310, ko01100
pme1383	Pyridoxine	ko00750, ko01100, ko01240
mws0001	L-Asparagine	ko00250, ko00460, ko00970, ko01100, ko01110, ko01230
pme3011	γ-Aminobutyric acid	ko00250, ko00330, ko00410, ko00650, ko00760, ko01100
mws0120	Choline Alfoscerate	ko00564, ko00565
pmb3006	Apigenin-7-O-glucoside(Cosmosiin)	ko00944
Zmdp000972	S-Methyl-L-cysteine	ko02010
mws0219	L-Aspartic Acid	ko00220, ko00250, ko00260, ko00261, ko00270, ko00300, ko00340, ko00410, ko00460, ko00470, ko00710, ko00760, ko00770, ko00970, ko00999, ko01100, ko01110, ko01200, ko01210, ko01230, ko01240, ko02010
Lmtn004049	Abscisic acid	ko00906, ko01100, ko01110, ko04075
mws4134	Oxiglutatione	ko00480, ko01100, ko01240
pme0256	Xanthine	ko00230, ko00232, ko01100, ko01110, ko01232
pme0026	L-Lysine	ko00300, ko00310, ko00470, ko00780, ko00960, ko00970, ko01100, ko01110, ko01210, ko01230, ko02010
mws0675	β-Nicotinamide mononucleotide	ko00760, ko01100
pme2125	Raffinose	ko00052, ko01100, ko02010
mws0704	O-Phosphorylethanolamine	ko00563, ko00564, ko00600, ko01100
mws1521	Salicin	ko00010
mws0248	Uridine	ko00240, ko01100, ko01232, ko02010
pmb1096	Indole	ko00380, ko00400, ko01100, ko01110
mws0192	Succinic acid	ko00020, ko00190, ko00250, ko00310, ko00350, ko00360, ko00620, ko00630, ko00640, ko00650, ko00760, ko00920, ko01100, ko01110, ko01200
mws0470	Methylmalonic acid*	ko00240, ko00280, ko00640, ko01100
Lmqn000780	Uridine 5'-diphospho-N-acetylglucosamine	ko00520, ko01100, ko01250
mws0371	Cis-4, 7, 10, 13, 16, 19-Docosahexaenoic Acid	ko01040
Zmyn004449	9-Hydroxy-12-oxo-10(E), 15(Z)-octadecadienoic acid	ko00592, ko01110
