# Supplementary material for: Transcriptome and metabolome analyses reveal the regulatory role of MdPYL9 in drought resistance in apple
Source: BMC Plant Biol. 2024 May 24;24:452. doi: 10.1186/s12870-024-05146-w (PMC11118111; doi:10.1186/s12870-024-05146-w)
Supplement: Supplementary file 10 — Supplementary Material 10: Supplementary Table S10. Up-regulated metabolites in the metabolic pathways of normal and drought-treated groups of transgenic plants in response to drought stress. [file 12870_2024_5146_MOESM10_ESM.xlsx]

## Sheet: Supplementary Table S10 Up-regu
Supplementary Table S10 Up-regulated metabolites in the metabolic pathways of normal and drought-treated groups of transgenic plants in response to drought stress
Index	Compounds	kegg_map
pmb3006	Apigenin-7-O-glucoside (Cosmosiin)	ko00944
pme1453	Melatonin (N-Acetyl-5-methoxytryptamine)	ko00380, ko01100, ko01110
mws1580	Amygdalin	ko00460, ko01100, ko01110
Lmqn000780	Uridine 5'-diphospho-N-acetylglucosamine	ko00520, ko01100, ko01250
