# Supplementary material for: Transcriptome and metabolome analyses reveal the regulatory role of MdPYL9 in drought resistance in apple
Source: BMC Plant Biol. 2024 May 24;24:452. doi: 10.1186/s12870-024-05146-w (PMC11118111; doi:10.1186/s12870-024-05146-w)
Supplement: Supplementary file 11 — Supplementary Material 11: Supplementary Table S11-S13. Physiological, Transcriptomic and Metabolome raw data. [file 12870_2024_5146_MOESM11_ESM.zip]

Archive with 3 entries (3 files):
- Supplementary Table S11 physiological raw data.xlsx
- Supplementary Table S12 Transcriptomic raw data.xlsx
- Supplementary Table S13 metabolome raw data.xlsx
