# Supplementary material for: Transcriptome and metabolome analyses reveal the regulatory role of MdPYL9 in drought resistance in apple
Source: BMC Plant Biol. 2024 May 24;24:452. doi: 10.1186/s12870-024-05146-w (PMC11118111; doi:10.1186/s12870-024-05146-w)
Supplement: Supplementary file 11 — Supplementary Material 11: Supplementary Table S11-S13. Physiological, Transcriptomic and Metabolome raw data. [file 12870_2024_5146_MOESM11_ESM.zip › Supplementary Table S11 physiological raw data.xlsx]

## Sheet: Phenotypic
	Raw-data of Chlorophyll content (mg g-1)
		Three biological replicates			Mean	Standard deviations	Significant differences (P≤0.05)
	WT-CK	2.27818	2.23773	2.44165	2.3192	0.10797	a
	OE-CK	2.31724	2.40513	2.34513	2.3558	0.04491	a
	WT-D	1.52294	1.54036	1.55939	1.5409	0.01823	c
	OE-D	1.99682	1.95151	1.92443	1.9576	0.03658	b
	Raw-data of Relative electrical conductivity(%)
		Three biological replicates			Mean	Standard deviations	Significant differences (P≤0.05)
	WT-CK	28.2595	28.2595	25.8877	27.4689	1.36933	c
	OE-CK	28.2926	27.5991	28.2829	28.0582	0.39759	c
	WT-D	40.286	39.7371	38.9301	39.651	0.68203	a
	OE-D	32.1052	33.3136	36.0304	33.8164	2.01032	b
	Raw-data of MDA content(μmol.g⁻¹)
		Three biological replicates			Mean	Standard deviations	Significant differences (P≤0.05)
	WT-CK	23.4999	21.07	22.4619	22.3439	1.21922	c
	OE-CK	23.1052	22.3823	22.2484	22.5786	0.46092	c
	WT-D	45.0163	44.5107	44.2956	44.6075	0.36997	a
	OE-D	35.0591	32.0571	31.3185	32.8116	1.98112	b

## Sheet: photosynthetic capacity
	Raw-data of net photosynthetic rate(µmol m⁻² s⁻¹)
		Five biological replicates					Mean	Standard deviations	Significant differences (P≤0.05)
	WT-CK	10.1946	10.0016	10.0675	10.4579	10.5586	10.256	0.24306	a
	OE-CK	10.1946	10.0016	10.9469	10.1961	10.9822	10.4643	0.46366	a
	WT-D	2.50444	2.23433	2.46219	3.13756	2.91589	2.6509	0.36662	c
	OE-D	6.68606	6.5879	6.67195	6.71262	6.71394	6.6745	0.0516	b
	Raw-data of intercellular CO2 concentration(µmol mol⁻¹)
		Five biological replicates					Mean	Standard deviations	Significant differences (P≤0.05)
	WT-CK	273.227	274.19	271.604	270.693	280.418	274.026	3.82428	c
	OE-CK	275.987	279.834	278.022	287.931	279.745	280.304	4.54278	c
	WT-D	357.764	345.981	349.652	359.489	358.904	354.358	6.14237	a
	OE-D	301.678	308.124	301.294	309.774	309.601	306.094	4.25739	b
	Raw-data of stomatal conductance(mol m⁻² s⁻¹)
		Five biological replicates					Mean	Standard deviations	Significant differences (P≤0.05)
	WT-CK	0.247643	0.258724	0.241026	0.265985	0.258902	0.2545	0.00997	a
	OE-CK	0.253123	0.264797	0.246001	0.260318	0.244291	0.2537	0.00888	a
	WT-D	0.0534697	0.0617977	0.0460006	0.0683539	0.0502877	0.056	0.00902	c
	OE-D	0.137992	0.154536	0.137077	0.143371	0.132799	0.1412	0.00837	b
	Raw-data of transpiration rate(mmol m⁻² s⁻¹)
		Five biological replicates					Mean	Standard deviations	Significant differences (P≤0.05)
	WT-CK	2.61014	2.67555	2.63191	2.71004	2.73448	2.6724	0.05195	a
	OE-CK	2.66892	2.65456	2.84249	2.63563	2.69535	2.6994	0.08291	a
	WT-D	1.32871	1.4945	1.34304	1.58483	1.51409	1.453	0.11222	c
	OE-D	1.87164	1.7007	1.71792	1.85724	1.8916	1.8078	0.09096	b

## Sheet: antioxidant enzyme activity
		Raw-data of SOD enzyme activity(u.mg⁻¹)
			Three biological replicates			Mean	Standard deviations	Significant differences (P≤0.05)
		WT-CK	57.8218	53.0693	51.2871	54.0594	3.37796	ab
		OE-CK	53.4653	59.802	58.4158	57.2277	3.33121	a
		WT-D	24.1584	26.7327	31.2871	27.3927	3.6099	c
		OE-D	42.9703	49.3069	46.9307	46.4026	3.20115	b
		Raw-data of POD enzyme activity(u.g⁻¹)
			Three biological replicates			Mean	Standard deviations	Significant differences (P≤0.05)
		WT-CK	2026.67	2000	2320	2115.56	177.555	a
		OE-CK	2053.33	2026.67	2240	2106.67	116.237	a
		WT-D	1120	1200	1093.33	1137.78	55.5111	b
		OE-D	1386.67	1386.67	1093.33	1288.89	169.356	b
		Raw-data of CAT enzyme activity(u.g⁻¹.min⁻¹)
			Three biological replicates			Mean	Standard deviations	Significant differences (P≤0.05)
		WT-CK	1144	1152	1112	1136	21.166	a
		OE-CK	1056	1016	1056	1042.67	23.094	b
		WT-D	128	112	112	117.333	9.2376	d
		OE-D	528	480	480	496	27.7128	c

## Sheet: ROS content
		Raw-data of H2O2 content(μmol.g⁻¹)
			Three biological replicates			Mean	Standard deviations	Significant differences (P≤0.05)
		WT-CK	0.5922	0.5292	0.5712	0.5642	0.03208	c
		OE-CK	0.6342	0.5712	0.5292	0.5782	0.05285	c
		WT-D	5.4432	5.1282	5.6952	5.4222	0.28408	a
		OE-D	4.4142	3.6792	3.7422	3.9452	0.40739	b
		Raw-data of O2- content(nmol.g⁻¹)
			Three biological replicates			Mean	Standard deviations	Significant differences (P≤0.05)
		WT-CK	19.2051	19.2051	21.5761	19.9954	1.3689	c
		OE-CK	23.9471	21.5761	19.2051	21.5761	2.371	c
		WT-D	47.6571	47.6571	42.9151	46.0764	2.73779	a
		OE-D	31.0601	33.4311	31.0601	31.8504	1.3689	b
