# Supplementary material for: Transcriptome and metabolome analyses reveal the regulatory role of MdPYL9 in drought resistance in apple
Source: BMC Plant Biol. 2024 May 24;24:452. doi: 10.1186/s12870-024-05146-w (PMC11118111; doi:10.1186/s12870-024-05146-w)
Supplement: Supplementary file 11 — Supplementary Material 11: Supplementary Table S11-S13. Physiological, Transcriptomic and Metabolome raw data. [file 12870_2024_5146_MOESM11_ESM.zip › Supplementary Table S12 Transcriptomic raw data.xlsx]

## Sheet: Sheet1
Statistics of Samples Used for transcriptome
Sample	Description	Organization
WT-CK-1	Normal watered non-transgenic GL3 apple plants(the relative water content of the soil was maintained at 75%-85%)	Mature functional leaves in the middle of each plant
WT-CK-2
WT-CK-3
WT-D-1	The short-term natural drought treatment non-transgenic GL3 apple plants (the 6th Day after the water supply was cut off)
WT-D-2
WT-D-3
OE-CK-1	Normal watered MdPYL9-overexpressing transgenic apple plants(the relative water content of the soil was maintained at 75%-85%)
OE-CK-2
OE-CK-3
OE-D-1	The short-term natural drought treatment MdPYL9-overexpressing transgenic apple plants (the 6th Day after the water supply was cut off)
OE-D-2
OE-D-3

## Sheet: Sheet2
The list of all DEGs in this work
ID	WT-CK-1_fpkm	WT-CK-2_fpkm	WT-CK-3_fpkm	WT-D-1_fpkm	WT-D-2_fpkm	WT-D-3_fpkm	OE-CK-1_fpkm	OE-CK-2_fpkm	OE-CK-3_fpkm	OE-D-1_fpkm	OE-D-2_fpkm	OE-D-3_fpkm	WT-CK-1_count	WT-CK-2_count	WT-CK-3_count	WT-D-1_count	WT-D-2_count	WT-D-3_count	OE-CK-1_count	OE-CK-2_count	OE-CK-3_count	OE-D-1_count	OE-D-2_count	OE-D-3_count	chr	start	end	strand	gene_name	gene_description	KEGG	KEGG pathway	NR	Swissprot	Tremble	KOG	GO	Pfam	TF-Family	TF-Category	TF-Classification
MD00G1000200	2.4573	0	3.4164	4.2884	3.0236	2.7194	3.3821	0.5187	0.5237	1.3371	6.5178	2.8981	47	0	57	79	51	47	57	9	9	21	119	51	Chr00	38005	43167	+	MD00G1000200	--	--	--	PREDICTED: uncharacterized protein LOC108868328 [Pyrus x bretschneideri]	--	A0A5N5HKX6_9ROSA SubName: Full=DNA (Cytosine-5)-methyltransferase CMT2-like {ECO:0000313|EMBL:KAB2626190.1};	At5g45590	GO:0005840,ribosome; GO:0008168,methyltransferase activity; GO:0003735,structural constituent of ribosome; GO:0032259,methylation; GO:0006412,translation; GO:0003674,molecular_function; GO:0003824,catalytic activity; GO:0016740,transferase activity; GO:0016741,transferase activity, transferring one-carbon groups; GO:0005198,structural molecule activity; GO:0008150,biological_process; GO:0008152,m…	PF01632.19:Ribosomal protein L35	--	--	--
MD00G1000300	0.3432	0	0	0.1188	0	0	0	0.0315	0	0	0	0.0311	12	0	0	4	0	0	0	1	0	0	0	1	Chr00	43335	46922	-	MD00G1000300	--	--	--	hypothetical protein PRUPE_5G024200 [Prunus persica]	--	A0A498HNG3_MALDO SubName: Full=Uncharacterized protein {ECO:0000313|EMBL:RXH71085.1};	--	GO:0016021,integral component of membrane; GO:0005575,cellular_component; GO:0016020,membrane; GO:0031224,intrinsic component of membrane; GO:0110165,cellular anatomical entity	--	--	--	--
MD00G1000500	0	0	0	0.3076	0.168	0.0984	0	0	0.1979	0	0	0	0	0	0	10	5	3	0	0	6	0	0	0	Chr00	76659	79583	+	MD00G1000500	--	K14491 two-component response regulator ARR-B family | (RefSeq) LOW QUALITY PROTEIN: two-component response regulator ARR1-like (A)	ko04075: Plant hormone signal transduction	PREDICTED: myb family transcription factor PHL11 [Pyrus x bretschneideri]	PHLB_ARATH RecName: Full=Myb family transcription factor PHL11 {ECO:0000305}; AltName: Full=Protein PHR1-LIKE 11 {ECO:0000305};	A0A498HNU9_MALDO RecName: Full=HTH myb-type domain-containing protein {ECO:0000259|PROSITE:PS51294};	At5g45580	GO:0005634,nucleus; GO:0003677,DNA binding; GO:0003700,DNA-binding transcription factor activity; GO:2000762,regulation of phenylpropanoid metabolic process; GO:0006355,regulation of transcription, DNA-templated; GO:0003674,molecular_function; GO:0003676,nucleic acid binding; GO:0005488,binding; GO:0097159,organic cyclic compound binding; GO:1901363,heterocyclic compound binding; GO:0140110,trans…	PF14379.6:MYB-CC type transfactor, LHEQLE motif	GARP-G2-like	TF	GARP->GARP-G2-like
MD00G1000600	50.1839	37.6091	44.6558	8.8063	5.7439	8.4737	39.5722	34.0629	46.6782	61.6386	61.1282	50.0624	1278	789	992	216	129	195	888	787	1068	1289	1486	1173	Chr00	102003	104811	+	MD00G1000600	--	--	--	PREDICTED: protein LOW PSII ACCUMULATION 3, chloroplastic [Prunus mume]	LPA3_ARATH RecName: Full=Protein LPA3 {ECO:0000305}; AltName: Full=Protein LOW PSII ACCUMULATION 3, chloroplastic {ECO:0000303|PubMed:20605914}; Flags: Precursor;	A0A540MNM8_MALBA RecName: Full=DUF1995 domain-containing protein {ECO:0000259|Pfam:PF09353};	At5g48790	GO:0009507,chloroplast; GO:0009570,chloroplast stroma; GO:0009535,chloroplast thylakoid membrane; GO:0005739,mitochondrion; GO:0005575,cellular_component; GO:0005622,intracellular anatomical structure; GO:0005737,cytoplasm; GO:0009536,plastid; GO:0043226,organelle; GO:0043227,membrane-bounded organelle; GO:0043229,intracellular organelle; GO:0043231,intracellular membrane-bounded organelle; GO:01…	PF09353.10:Domain of unknown function (DUF1995)	--	--	--
MD00G1000700	1.4718	1.7866	1.8667	2.2108	1.7044	0.901	0.4975	1.3116	1.1502	1.5253	0	1.0551	47	47	52	68	48	26	14	38	33	40	0	31	Chr00	105542	109696	+	MD00G1000700	--	--	--	PREDICTED: transmembrane protein 45B-like [Malus domestica]	--	A0A498HJC3_MALDO SubName: Full=Uncharacterized protein {ECO:0000313|EMBL:RXH71089.1};	At1g32120_2	GO:0016021,integral component of membrane; GO:0005575,cellular_component; GO:0016020,membrane; GO:0031224,intrinsic component of membrane; GO:0110165,cellular anatomical entity	PF04819.12:Family of unknown function (DUF716)	--	--	--
MD00G1000800	29.5831	31.0924	32.8835	25.6995	27.3878	28.7182	29.7905	25.343	24.9662	24.8986	21.772	26.4551	790	684	766	661	645	693	701	614	599	546	555	650	Chr00	171011	177168	-	MD00G1000800	--	K06685 MOB kinase activator 1 | (RefSeq) MOB kinase activator-like 1B (A)	--	PREDICTED: MOB kinase activator-like 1B [Pyrus x bretschneideri]	MOB1B_ARATH RecName: Full=MOB kinase activator-like 1B; AltName: Full=Mob1 homolog 1B; AltName: Full=Mps one binder kinase activator-like 1B;	A0A5N5HH38_9ROSA SubName: Full=MOB kinase activator-like 1 {ECO:0000313|EMBL:KAB2626197.1};	At5g45550	GO:0005737,cytoplasm; GO:0005634,nucleus; GO:0005886,plasma membrane; GO:0046872,metal ion binding; GO:0008283,cell population proliferation; GO:0080141,regulation of jasmonic acid biosynthetic process; GO:0003674,molecular_function; GO:0005488,binding; GO:0043167,ion binding; GO:0043169,cation binding; GO:0008150,biological_process; GO:0009987,cellular process; GO:0006082,organic acid metabolic …	PF03637.17:Mob1/phocein family	--	--	--
MD00G1000900	0.0984	1.9115	0	0	0	0	0	0.5424	0	0.1198	0	0	1	16	0	0	0	0	0	5	0	1	0	0	Chr00	214643	219701	-	MD00G1000900	--	K07466 replication factor A1 | (RefSeq) replication protein A 70 kDa DNA-binding subunit isoform X1 (A)	ko03030: DNA replication; ko03420: Nucleotide excision repair; ko03430: Mismatch repair; ko03440: Homologous recombination	PREDICTED: replication protein A 70 kDa DNA-binding subunit [Malus domestica]	RLP4_ARATH RecName: Full=Receptor-like protein 4 {ECO:0000303|PubMed:18434605}; Short=AtRLP4 {ECO:0000303|PubMed:18434605}; Flags: Precursor;	A0A498IM87_MALDO SubName: Full=Uncharacterized protein {ECO:0000313|EMBL:RXH83284.1};	At1g28340	GO:0005768,endosome; GO:0005794,Golgi apparatus; GO:0016021,integral component of membrane; GO:0016020,membrane; GO:0005886,plasma membrane; GO:0005802,trans-Golgi network; GO:0005575,cellular_component; GO:0005622,intracellular anatomical structure; GO:0005737,cytoplasm; GO:0012505,endomembrane system; GO:0031410,cytoplasmic vesicle; GO:0031982,vesicle; GO:0043226,organelle; GO:0043227,membrane-…	--	--	--	--
MD00G1001000	1.3013	3.5334	1.0207	2.6666	1.9803	2.6906	1.8654	0.5662	2.5918	0.7506	1.2556	2.1587	38	85	26	75	51	71	48	15	68	18	35	58	Chr00	238417	244764	-	MD00G1001000	--	--	--	GRF domain class transcription factor [Malus domestica]	GRF5_ORYSJ RecName: Full=Growth-regulating factor 5; Short=OsGRF5; AltName: Full=Transcription activator GRF5;	D9ZJ00_MALDO RecName: Full=Growth-regulating factor {ECO:0000256|RuleBase:RU367127};	At2g36400	GO:0005634,nucleus; GO:0005524,ATP binding; GO:0032502,developmental process; GO:0006355,regulation of transcription, DNA-templated; GO:0006351,transcription, DNA-templated; GO:0000166,nucleotide binding; GO:0003674,molecular_function; GO:0005488,binding; GO:0017076,purine nucleotide binding; GO:0030554,adenyl nucleotide binding; GO:0032553,ribonucleotide binding; GO:0032555,purine ribonucleotide…	PF08879.10:WRC	GRF	TF	GRF
MD00G1001200	0.4748	1.0086	1.134	0.3697	0.3589	0.1314	0.4939	0.2617	0	0.5782	1.4922	0.387	12	21	25	9	8	3	11	6	0	12	36	9	Chr00	282980	284163	+	MD00G1001200	--	--	--	PREDICTED: uncharacterized protein LOC103433803 [Malus domestica]	--	A0A540M2H7_MALBA SubName: Full=Uncharacterized protein {ECO:0000313|EMBL:TQD92908.1};	At5g01010	--	--	--	--	--
MD00G1001300	0	0	0	0	0	0.7302	0	0	0	0	0	0	0	0	0	0	0	3	0	0	0	0	0	0	Chr00	285348	285774	+	MD00G1001300	--	--	--	--	--	A0A498HNH3_MALDO SubName: Full=Uncharacterized protein {ECO:0000313|EMBL:RXH71095.1};	--	--	--	--	--	--
MD00G1001400	50.3121	66.9678	56.7068	39.9323	40.8223	45.3374	59.3268	54.593	60.0702	57.5342	58.1943	51.3673	3150	3454	3097	2408	2254	2565	3273	3101	3379	2958	3478	2959	Chr00	285956	293245	-	MD00G1001400	--	K08829 male germ cell-associated kinase [EC:2.7.11.22] | (RefSeq) cyclin-dependent kinase F-4-like (A)	--	PREDICTED: cyclin-dependent kinase F-4 [Pyrus x bretschneideri]	CDKF4_ORYSJ RecName: Full=Cyclin-dependent kinase F-4; Short=CDKF;4; EC=2.7.11.22; EC=2.7.11.23; AltName: Full=Serine/threonine-protein kinase MHK-like protein 2;	A0A540MNQ7_MALBA RecName: Full=Protein kinase domain-containing protein {ECO:0000259|PROSITE:PS50011};	At5g45430	GO:0005737,cytoplasm; GO:0005634,nucleus; GO:0005524,ATP binding; GO:0004693,cyclin-dependent protein serine/threonine kinase activity; GO:0106310,protein serine kinase activity; GO:0004674,protein serine/threonine kinase activity; GO:0106311,protein threonine kinase activity; GO:0008353,RNA polymerase II CTD heptapeptide repeat kinase activity; GO:0035556,intracellular signal transduction; GO:00…	PF00069.25:Protein kinase domain	--	--	--
MD00G1001500	3.8232	4.1906	3.7726	3.3833	4.0425	4.2309	5.3274	4.0896	6.5895	4.8915	5.6781	4.6112	237	214	204	202	221	237	291	230	367	249	336	263	Chr00	294208	299600	-	MD00G1001500	--	K23872 putative homogalacturonan methyltransferase [EC:2.1.1.-] | (RefSeq) probable methyltransferase PMT13 (A)	--	PREDICTED: probable methyltransferase PMT21 [Malus domestica]	PMTL_ARATH RecName: Full=Probable methyltransferase PMT21; EC=2.1.1.-; AltName: Full=Protein EARLY-RESPONSIVE TO DEHYDRATION 3;	A0A498HNV9_MALDO RecName: Full=Methyltransferase {ECO:0000256|RuleBase:RU366043}; EC=2.1.1.- {ECO:0000256|RuleBase:RU366043};	At1g31850	GO:0005737,cytoplasm; GO:0005789,endoplasmic reticulum membrane; GO:0005768,endosome; GO:0005794,Golgi apparatus; GO:0000138,Golgi trans cisterna; GO:0016021,integral component of membrane; GO:0005802,trans-Golgi network; GO:0008168,methyltransferase activity; GO:0032259,methylation; GO:0003674,molecular_function; GO:0003824,catalytic activity; GO:0016740,transferase activity; GO:0016741,transfer…	PF03141.16:Putative S-adenosyl-L-methionine-dependent methyltransferase	--	--	--
MD00G1001800	8.0073	5.9316	5.168	8.9029	8.9367	7.4658	8.4075	9.6599	6.3861	5.3746	4.6896	7.0583	254	155	143	272	250	214	235	278	182	140	142	206	Chr00	387578	391499	+	MD00G1001800	--	--	--	PREDICTED: uncharacterized protein LOC103955566 [Pyrus x bretschneideri]	--	A0A498HJD3_MALDO SubName: Full=Uncharacterized protein {ECO:0000313|EMBL:RXH71099.1};	At4g19140	GO:0016021,integral component of membrane; GO:0005575,cellular_component; GO:0016020,membrane; GO:0031224,intrinsic component of membrane; GO:0110165,cellular anatomical entity	--	--	--	--
MD00G1001900	7.118	6.3631	5.946	6.531	6.6321	6.4115	6.3246	5.5345	6.0801	5.0396	3.1792	6.2371	129	95	94	114	106	105	101	91	99	75	55	104	Chr00	395209	397719	+	MD00G1001900	--	K12873 bud site selection protein 31 | (RefSeq) protein BUD31 homolog 1-like isoform X1 (A)	ko03040: Spliceosome	PREDICTED: protein BUD31 homolog 1 [Pyrus x bretschneideri]	BD31A_ORYSJ RecName: Full=Protein BUD31 homolog 1 {ECO:0000305}; AltName: Full=Protein G10 homolog 1 {ECO:0000305};	A0A498HK56_MALDO SubName: Full=Uncharacterized protein {ECO:0000313|EMBL:RXH71100.1};	At4g21110	GO:0005681,spliceosomal complex; GO:0000398,mRNA splicing, via spliceosome; GO:0000375,RNA splicing, via transesterification reactions; GO:0000377,RNA splicing, via transesterification reactions with bulged adenosine as nucleophile; GO:0006139,nucleobase-containing compound metabolic process; GO:0006396,RNA processing; GO:0006397,mRNA processing; GO:0006725,cellular aromatic compound metabolic pr…	PF01125.17:G10 protein	--	--	--
MD00G1002000	1.221	1.1046	1.1488	0.1794	0.7445	0.6883	0.8758	0.7872	1.218	0.8416	0.6999	1.615	106	79	87	15	57	54	67	62	95	60	58	129	Chr00	412057	419132	+	MD00G1002000	--	K21626 cyclin-D1-binding protein 1 | (RefSeq) uncharacterized protein LOC103402636 (A)	--	PREDICTED: uncharacterized protein LOC103336734 isoform X2 [Prunus mume]	CCLOP_PEA RecName: Full=Protein CYCLOPS {ECO:0000303|PubMed:19074278}; Short=PsCYCLOPS {ECO:0000303|PubMed:19074278}; AltName: Full=Protein IPD3 homolog {ECO:0000303|PubMed:21787150}; Short=PsIPD3 {ECO:0000303|PubMed:21787150}; AltName: Full=PsSYM33 {ECO:0000303|PubMed:21787150};	A0A498HMH3_MALDO SubName: Full=Uncharacterized protein {ECO:0000313|EMBL:RXH71102.1};	At1g22970	GO:0005634,nucleus; GO:0043565,sequence-specific DNA binding; GO:0036377,arbuscular mycorrhizal association; GO:0009877,nodulation; GO:0003674,molecular_function; GO:0003676,nucleic acid binding; GO:0003677,DNA binding; GO:0005488,binding; GO:0097159,organic cyclic compound binding; GO:1901363,heterocyclic compound binding; GO:0008150,biological_process; GO:0044403,biological process involved in …	--	--	--	--
MD00G1002100	50.4421	53.757	59.7464	62.601	59.208	55.1672	35.9458	33.6634	36.1317	33.233	33.6974	34.9077	1024	899	1058	1224	1060	1012	643	620	659	554	653	652	Chr00	443241	446183	+	MD00G1002100	--	K08762 diazepam-binding inhibitor (GABA receptor modulator, acyl-CoA-binding protein) | (RefSeq) acyl-CoA-binding protein (A)	--	PREDICTED: acyl-CoA-binding protein [Pyrus x bretschneideri]	ACBP_RICCO RecName: Full=Acyl-CoA-binding protein; Short=ACBP;	A0A314Z987_PRUYE SubName: Full=Acyl-CoA-binding protein {ECO:0000313|EMBL:PQQ13331.1};	At1g31812	GO:0000062,fatty-acyl-CoA binding; GO:0008289,lipid binding; GO:0000166,nucleotide binding; GO:0003674,molecular_function; GO:0005488,binding; GO:0017076,purine nucleotide binding; GO:0030554,adenyl nucleotide binding; GO:0032553,ribonucleotide binding; GO:0032555,purine ribonucleotide binding; GO:0032559,adenyl ribonucleotide binding; GO:0033218,amide binding; GO:0036094,small molecule binding; …	PF00887.19:Acyl CoA binding protein	--	--	--
MD00G1002200	0.4713	0	0.1081	1.1744	0	0	0	0	0	0	0	0	5	0	1	12	0	0	0	0	0	0	0	0	Chr00	450032	451065	-	MD00G1002200	--	--	--	PREDICTED: uncharacterized protein LOC103935176 [Pyrus x bretschneideri]	--	A0A540LE08_MALBA SubName: Full=Uncharacterized protein {ECO:0000313|EMBL:TQD84697.1};	At3g45900	GO:0016021,integral component of membrane; GO:0005575,cellular_component; GO:0016020,membrane; GO:0031224,intrinsic component of membrane; GO:0110165,cellular anatomical entity	--	--	--	--
MD00G1002500	0	1.115	0	0.6358	2.4303	0.7906	2.2007	0.5625	0.3408	0.2486	5.3459	0.6656	0	9	0	6	21	7	19	5	3	2	50	6	Chr00	491832	493366	+	MD00G1002500	--	K14440 SWI/SNF-related matrix-associated actin-dependent regulator of chromatin subfamily A-like protein 1 [EC:5.6.2.-] | (RefSeq) SWI/SNF-related matrix-associated actin-dependent regulator of chromatin subfamily A-like protein 1 (A)	--	PREDICTED: SWI/SNF-related matrix-associated actin-dependent regulator of chromatin subfamily A-like protein 1 isoform X2 [Prunus mume]	INO80_ARATH RecName: Full=Chromatin-remodeling ATPase INO80 {ECO:0000305}; Short=AtINO80; EC=3.6.4.- {ECO:0000250|UniProtKB:Q9ULG1}; AltName: Full=DNA helicase-related INO80 complex homolog 1 {ECO:0000305};	A0A540K4I7_MALBA RecName: Full=Helicase C-terminal domain-containing protein {ECO:0000259|PROSITE:PS51194};	At1g48310	GO:0031011,Ino80 complex; GO:0005524,ATP binding; GO:0016887,ATPase activity; GO:0003677,DNA binding; GO:0042393,histone binding; GO:0070615,nucleosome-dependent ATPase activity; GO:0043044,ATP-dependent chromatin remodeling; GO:0032508,DNA duplex unwinding; GO:0006281,DNA repair; GO:0042766,nucleosome mobilization; GO:0043618,regulation of transcription from RNA polymerase II promoter in respons…	PF00271.31:Helicase conserved C-terminal domain	--	--	--
MD00G1002600	0.0531	0	0	0	0.5414	0.3523	0	0	0	0.2584	0	0	1	0	0	0	9	6	0	0	0	4	0	0	Chr00	505653	506910	+	MD00G1002600	--	--	--	PREDICTED: transcription factor bHLH118-like [Malus domestica]	BH126_ARATH RecName: Full=Transcription factor bHLH126; AltName: Full=Basic helix-loop-helix protein 126; Short=AtbHLH126; Short=bHLH 126; AltName: Full=Transcription factor EN 3; AltName: Full=bHLH transcription factor bHLH126;	A0A498JJ96_MALDO RecName: Full=BHLH domain-containing protein {ECO:0000259|PROSITE:PS50888};	At4g25410	GO:0090575,RNA polymerase II transcription regulator complex; GO:0000981,DNA-binding transcription factor activity, RNA polymerase II-specific; GO:0046983,protein dimerization activity; GO:0000977,RNA polymerase II transcription regulatory region sequence-specific DNA binding; GO:0006357,regulation of transcription by RNA polymerase II; GO:0003674,molecular_function; GO:0003700,DNA-binding transc…	PF00010.26:Helix-loop-helix DNA-binding domain	--	--	--
MD00G1003500	0.7778	2.9777	1.2346	4.3483	3.7313	5.5616	0.7469	0.9892	1.9312	1.53	0	3.3814	13	41	18	70	55	84	11	15	29	21	0	52	Chr00	555021	555803	+	MD00G1003500	--	K14493 gibberellin receptor GID1 [EC:3.-.-.-] | (RefSeq) gibberellin receptor GID1C-like (A)	ko04075: Plant hormone signal transduction	PREDICTED: LOW QUALITY PROTEIN: carboxylesterase 1 [Malus domestica]	CXE1_ACTER RecName: Full=Carboxylesterase 1; Short=AeCXE1; EC=3.1.1.1;	A0A498JNR5_MALDO RecName: Full=Abhydrolase_3 domain-containing protein {ECO:0000259|Pfam:PF07859};	At5g62180	GO:0080030,methyl indole-3-acetate esterase activity; GO:0003674,molecular_function; GO:0003824,catalytic activity; GO:0016787,hydrolase activity; GO:0016788,hydrolase activity, acting on ester bonds; GO:0052689,carboxylic ester hydrolase activity	PF07859.13:alpha/beta hydrolase fold	--	--	--
MD00G1003600	0.0314	0	0.2518	0	0	0	0	0	0	0	0	0.1023	1	0	7	0	0	0	0	0	0	0	0	3	Chr00	594808	596586	-	MD00G1003600	--	K05282 gibberellin-44 dioxygenase [EC:1.14.11.12] | (RefSeq) gibberellin 20 oxidase 2 (A)	ko00904: Diterpenoid biosynthesis; ko01100: Metabolic pathways; ko01110: Biosynthesis of secondary metabolites	PREDICTED: gibberellin 20 oxidase 2-like [Malus domestica]	GAOX2_ARATH RecName: Full=Gibberellin 20 oxidase 2; EC=1.14.11.-; AltName: Full=GA 20-oxidase 2; AltName: Full=Gibberellin C-20 oxidase 2;	A0A498JN08_MALDO RecName: Full=Fe2OG dioxygenase domain-containing protein {ECO:0000259|PROSITE:PS51471};	At5g51810	GO:0051213,dioxygenase activity; GO:0045544,gibberellin 20-oxidase activity; GO:0046872,metal ion binding; GO:0009908,flower development; GO:0009686,gibberellin biosynthetic process; GO:0009739,response to gibberellin; GO:0080167,response to karrikin; GO:0009416,response to light stimulus; GO:0009639,response to red or far red light; GO:0009826,unidimensional cell growth; GO:0003674,molecular_fun…	PF03171.20:2OG-Fe(II) oxygenase superfamily	--	--	--
MD00G1003800	21.0818	27.2225	22.483	13.6476	11.6192	16.4983	34.696	28.4214	30.2659	25.545	33.3695	25.2868	1004	1068	934	626	488	710	1456	1228	1295	999	1517	1108	Chr00	624709	629955	-	MD00G1003800	--	K01835 phosphoglucomutase [EC:5.4.2.2] | (RefSeq) phosphoglucomutase, chloroplastic-like (A)	ko00010: Glycolysis / Gluconeogenesis; ko00030: Pentose phosphate pathway; ko00052: Galactose metabolism; ko00230: Purine metabolism; ko00500: Starch and sucrose metabolism; ko00520: Amino sugar and nucleotide sugar metabolism; ko01100: Metabolic pathways; ko01110: Biosynthesis of secondary metabolites; ko01250: Biosynthesis of nucleotide sugars	PREDICTED: phosphoglucomutase, chloroplastic-like [Malus domestica]	PGMP_PEA RecName: Full=Phosphoglucomutase, chloroplastic; Short=PGM; EC=5.4.2.2; AltName: Full=Glucose phosphomutase; Flags: Precursor;	A0A498JM54_MALDO RecName: Full=Phosphoglucomutase (alpha-D-glucose-1,6-bisphosphate-dependent) {ECO:0000256|ARBA:ARBA00012728}; EC=5.4.2.2 {ECO:0000256|ARBA:ARBA00012728};	At5g51820	GO:0009507,chloroplast; GO:0000287,magnesium ion binding; GO:0004614,phosphoglucomutase activity; GO:0006006,glucose metabolic process; GO:0003674,molecular_function; GO:0005488,binding; GO:0043167,ion binding; GO:0043169,cation binding; GO:0046872,metal ion binding; GO:0003824,catalytic activity; GO:0016853,isomerase activity; GO:0016866,intramolecular transferase activity; GO:0016868,intramolec…	PF02880.16:Phosphoglucomutase/phosphomannomutase, alpha/beta/alpha domain III	--	--	--
MD00G1004100	9.1732	15.3648	10.3601	15.2896	12.8401	12.6818	12.5728	12.0013	18.1177	7.9887	13.0316	9.0235	337	465	332	541	416	421	407	400	598	241	457	305	Chr00	657583	661362	+	MD00G1004100	--	K00847 fructokinase [EC:2.7.1.4] | (RefSeq) probable fructokinase-7 (A)	ko00051: Fructose and mannose metabolism; ko00500: Starch and sucrose metabolism; ko00520: Amino sugar and nucleotide sugar metabolism; ko01100: Metabolic pathways; ko01110: Biosynthesis of secondary metabolites; ko01250: Biosynthesis of nucleotide sugars	PREDICTED: probable fructokinase-7 [Malus domestica]	SCRK7_ARATH RecName: Full=Probable fructokinase-7; EC=2.7.1.4;	A0A498JJ03_MALDO RecName: Full=PfkB domain-containing protein {ECO:0000259|Pfam:PF00294};	At5g51830	GO:0005829,cytosol; GO:0005524,ATP binding; GO:0008865,fructokinase activity; GO:0016051,carbohydrate biosynthetic process; GO:0006633,fatty acid biosynthetic process; GO:0006000,fructose metabolic process; GO:0046686,response to cadmium ion; GO:0019252,starch biosynthetic process; GO:0000166,nucleotide binding; GO:0003674,molecular_function; GO:0005488,binding; GO:0017076,purine nucleotide bindi…	PF00294.24:pfkB family carbohydrate kinase	--	--	--
MD00G1004200	2.7114	3.2913	6.5187	3.9489	5.3803	6.001	3.077	3.2791	0.8802	3.1184	6.9826	4.5431	72	72	151	101	126	144	72	79	21	68	177	111	Chr00	661757	665431	+	MD00G1004200	--	--	--	PREDICTED: uncharacterized protein LOC103439693 [Malus domestica]	--	A0A540KDJ7_MALBA RecName: Full=RAB6-interacting golgin {ECO:0000256|ARBA:ARBA00014130};	At5g51840	GO:0005794,Golgi apparatus; GO:0005575,cellular_component; GO:0005622,intracellular anatomical structure; GO:0005737,cytoplasm; GO:0012505,endomembrane system; GO:0043226,organelle; GO:0043227,membrane-bounded organelle; GO:0043229,intracellular organelle; GO:0043231,intracellular membrane-bounded organelle; GO:0110165,cellular anatomical entity	PF04949.13:Transcriptional activator	--	--	--
MD00G1004300	0.7775	1.0618	0.8542	0	0	0	0.1103	0.5892	0.8654	0.2367	0	0.2113	48	54	46	0	0	0	6	33	48	12	0	12	Chr00	671392	675079	-	MD00G1004300	--	--	--	PREDICTED: uncharacterized protein LOC103439694 isoform X2 [Malus domestica]	--	A0A498JIT7_MALDO SubName: Full=Uncharacterized protein {ECO:0000313|EMBL:RXH94976.1};	At5g62170	--	PF14309.6:Domain of unknown function (DUF4378)	--	--	--
MD00G1004400	0	0	0	0.1795	0.392	0	0.1962	0	0	0	0	0	0	0	0	2	4	0	2	0	0	0	0	0	Chr00	681935	683288	-	MD00G1004400	--	K09264 MADS-box transcription factor, plant | (RefSeq) MADS11; agamous-like MADS-box protein AGL6 (A)	--	PREDICTED: MADS-box protein AGL42 [Malus domestica]	AGL42_ARATH RecName: Full=MADS-box protein AGL42; AltName: Full=Protein AGAMOUS-LIKE 42; AltName: Full=Protein FOREVER YOUNG FLOWER {ECO:0000303|PubMed:21689171};	A0A498JJA5_MALDO RecName: Full=K-box domain-containing protein {ECO:0000259|PROSITE:PS51297};	At2g45660	GO:0005634,nucleus; GO:0003700,DNA-binding transcription factor activity; GO:0000981,DNA-binding transcription factor activity, RNA polymerase II-specific; GO:0046983,protein dimerization activity; GO:0000978,RNA polymerase II cis-regulatory region sequence-specific DNA binding; GO:0009838,abscission; GO:0030154,cell differentiation; GO:0080187,floral organ senescence; GO:0010150,leaf senescence;…	PF01486.17:K-box region	--	--	--
MD00G1004900	3.7463	6.6337	4.1371	6.6374	6.0797	5.2869	4.8756	8.6375	3.902	2.6368	0.6481	3.6235	109	159	105	186	156	139	125	228	102	63	18	97	Chr00	735426	737092	+	MD00G1004900	--	K16221 transcription factor TCP21 (protein CCA1 HIKING EXPEDITION) | (RefSeq) transcription factor TCP7-like (A)	ko04712: Circadian rhythm - plant	PREDICTED: transcription factor TCP19-like [Malus domestica]	TCP19_ARATH RecName: Full=Transcription factor TCP19;	A0A498JN13_MALDO RecName: Full=TCP domain-containing protein {ECO:0000259|PROSITE:PS51369};	At5g51910	GO:0005634,nucleus; GO:0003700,DNA-binding transcription factor activity; GO:0043565,sequence-specific DNA binding; GO:0000976,transcription regulatory region sequence-specific DNA binding; GO:0031347,regulation of defense response; GO:0006355,regulation of transcription, DNA-templated; GO:0003674,molecular_function; GO:0140110,transcription regulator activity; GO:0003676,nucleic acid binding; GO…	PF03634.13:TCP family transcription factor	TCP	TF	TCP
MD00G1005000	4.5439	6.9802	4.7942	4.0497	4.6964	3.4265	6.7995	9.9725	9.1303	6.9535	10.9103	8.872	113	143	104	97	103	77	149	225	204	142	259	203	Chr00	739165	741212	+	MD00G1005000	--	K22651 E3 ubiquitin-protein ligase RNF4 [EC:2.3.2.27] | (RefSeq) LOW QUALITY PROTEIN: pentatricopeptide repeat-containing protein At1g50270-like (A)	--	PREDICTED: pentatricopeptide repeat-containing protein At4g38010-like [Pyrus x bretschneideri]	PP355_ARATH RecName: Full=Pentatricopeptide repeat-containing protein At4g38010;	A0A5N5FCC5_9ROSA SubName: Full=Pentatricopeptide repeat-containing protein {ECO:0000313|EMBL:KAB2600756.1};	At4g38010	--	PF01535.20:PPR repeat	--	--	--
MD00G1005100	12.0629	6.2553	10.7408	7.539	10.3583	8.4891	21.0662	23.365	20.0093	15.9021	8.2815	17.7569	206	88	160	124	156	131	317	362	307	223	135	279	Chr00	741214	742083	-	MD00G1005100	--	--	--	PREDICTED: uncharacterized protein LOC103439696 [Malus domestica]	MOCOS_SOLLC RecName: Full=Molybdenum cofactor sulfurase {ECO:0000255|HAMAP-Rule:MF_03050}; Short=MCS {ECO:0000255|HAMAP-Rule:MF_03050}; Short=MOS {ECO:0000255|HAMAP-Rule:MF_03050}; Short=MoCo sulfurase {ECO:0000255|HAMAP-Rule:MF_03050}; EC=2.8.1.9 {ECO:0000255|HAMAP-Rule:MF_03050}; AltName: Full=Molybdenum cofactor sulfurtransferase {ECO:0000255|HAMAP-Rule:MF_03050};	A0A498JMD4_MALDO RecName: Full=Aminotran_5 domain-containing protein {ECO:0000259|Pfam:PF00266};	At5g51920	GO:0016829,lyase activity; GO:0008265,Mo-molybdopterin cofactor sulfurase activity; GO:0102867,molybdenum cofactor sulfurtransferase activity; GO:0030151,molybdenum ion binding; GO:0030170,pyridoxal phosphate binding; GO:0006777,Mo-molybdopterin cofactor biosynthetic process; GO:0003674,molecular_function; GO:0003824,catalytic activity; GO:0016740,transferase activity; GO:0016782,transferase acti…	--	--	--	--
MD00G1005300	30.9305	26.4283	25.475	81.6878	64.8673	71.9472	23.6852	17.2118	25.9036	27.6098	19.0324	26.7635	206	145	148	524	381	433	139	104	155	151	121	164	Chr00	782936	783247	-	MD00G1005300	--	--	--	PREDICTED: uncharacterized protein LOC103439700 [Malus domestica]	--	A0A498JJ14_MALDO RecName: Full=LysM domain-containing protein {ECO:0000259|Pfam:PF01476};	At5g62150	--	PF01476.20:LysM domain	--	--	--
MD00G1005400	0.2874	1.6281	0.7688	0	0.6518	0.7421	0	0.528	0.4265	0.1167	0	0.7289	3	14	7	0	6	7	0	5	4	1	0	7	Chr00	785847	786627	+	MD00G1005400	--	--	--	PREDICTED: uncharacterized protein LOC108173711 [Malus domestica]	--	A0A498JIV1_MALDO SubName: Full=Uncharacterized protein {ECO:0000313|EMBL:RXH94986.1};	At5g61040	--	--	--	--	--
MD00G1005500	0.359	0.5291	0.2058	0.3727	0.5524	0	0.291	0.1696	0.0571	0.1873	1.2356	0.8082	14	17	7	14	19	0	10	6	2	6	46	29	Chr00	788509	790335	+	MD00G1005500	--	K22651 E3 ubiquitin-protein ligase RNF4 [EC:2.3.2.27] | (RefSeq) LOW QUALITY PROTEIN: pentatricopeptide repeat-containing protein At1g50270-like (A)	--	PREDICTED: pentatricopeptide repeat-containing protein At2g29760, chloroplastic-like [Malus domestica]	PP169_ARATH RecName: Full=Pentatricopeptide repeat-containing protein At2g22410, mitochondrial; Flags: Precursor;	A0A540L253_MALBA SubName: Full=Uncharacterized protein {ECO:0000313|EMBL:TQD80566.1};	At2g22410	GO:0009507,chloroplast; GO:0005739,mitochondrion; GO:1900865,chloroplast RNA modification; GO:0006139,nucleobase-containing compound metabolic process; GO:0006725,cellular aromatic compound metabolic process; GO:0006807,nitrogen compound metabolic process; GO:0008150,biological_process; GO:0008152,metabolic process; GO:0009451,RNA modification; GO:0009987,cellular process; GO:0016070,RNA metaboli…	PF01535.20:PPR repeat	--	--	--
MD00G1005600	0.4135	1.5057	0.8532	0.5581	0.422	0.4576	0	1.0026	3.1754	0.7049	2.1224	1.1235	10	30	18	13	9	10	0	22	69	14	49	25	Chr00	795300	797038	+	MD00G1005600	--	K00008 L-iditol 2-dehydrogenase [EC:1.1.1.14] | (RefSeq) sorbitol dehydrogenase-like (A)	ko00040: Pentose and glucuronate interconversions; ko00051: Fructose and mannose metabolism; ko01100: Metabolic pathways	PREDICTED: sorbitol dehydrogenase-like [Malus domestica]	DHSO_ARATH RecName: Full=Sorbitol dehydrogenase {ECO:0000303|Ref.7}; Short=SDH {ECO:0000303|Ref.7}; EC=1.1.1.- {ECO:0000269|Ref.7}; AltName: Full=Polyol dehydrogenase {ECO:0000305|Ref.7}; AltName: Full=Ribitol dehydrogenase {ECO:0000303|Ref.7}; Short=RDH {ECO:0000303|Ref.7}; EC=1.1.1.56 {ECO:0000269|Ref.7}; AltName: Full=Xylitol dehydrogenase {ECO:0000303|Ref.7}; Short=XDH {ECO:0000303|Ref.7}; EC…	A0A540L248_MALBA RecName: Full=PKS_ER domain-containing protein {ECO:0000259|SMART:SM00829};	At5g51970	GO:0005737,cytoplasm; GO:0005829,cytosol; GO:0031966,mitochondrial membrane; GO:0005886,plasma membrane; GO:0009506,plasmodesma; GO:0009536,plastid; GO:0046526,D-xylulose reductase activity; GO:0003939,L-iditol 2-dehydrogenase activity; GO:0050255,ribitol 2-dehydrogenase activity; GO:0008270,zinc ion binding; GO:0003674,molecular_function; GO:0003824,catalytic activity; GO:0016491,oxidoreductase …	PF08240.12:Alcohol dehydrogenase GroES-like domain	--	--	--
MD00G1005700	14.9467	24.729	19.4993	14.5505	15.3464	14.602	62.2384	72.4702	70.9476	45.2117	53.9592	43.3	529	721	602	496	479	467	1941	2327	2256	1314	1823	1410	Chr00	814503	816299	+	MD00G1005700	--	K00008 L-iditol 2-dehydrogenase [EC:1.1.1.14] | (RefSeq) sorbitol dehydrogenase-like (A)	ko00040: Pentose and glucuronate interconversions; ko00051: Fructose and mannose metabolism; ko01100: Metabolic pathways	PREDICTED: sorbitol dehydrogenase-like [Pyrus x bretschneideri]	DHSO_ARATH RecName: Full=Sorbitol dehydrogenase {ECO:0000303|Ref.7}; Short=SDH {ECO:0000303|Ref.7}; EC=1.1.1.- {ECO:0000269|Ref.7}; AltName: Full=Polyol dehydrogenase {ECO:0000305|Ref.7}; AltName: Full=Ribitol dehydrogenase {ECO:0000303|Ref.7}; Short=RDH {ECO:0000303|Ref.7}; EC=1.1.1.56 {ECO:0000269|Ref.7}; AltName: Full=Xylitol dehydrogenase {ECO:0000303|Ref.7}; Short=XDH {ECO:0000303|Ref.7}; EC…	A0A5N5F1L8_9ROSA SubName: Full=Sorbitol dehydrogenase-like {ECO:0000313|EMBL:KAB2596613.1};	At5g51970	GO:0005737,cytoplasm; GO:0005829,cytosol; GO:0031966,mitochondrial membrane; GO:0005886,plasma membrane; GO:0009506,plasmodesma; GO:0009536,plastid; GO:0046526,D-xylulose reductase activity; GO:0003939,L-iditol 2-dehydrogenase activity; GO:0050255,ribitol 2-dehydrogenase activity; GO:0008270,zinc ion binding; GO:0003674,molecular_function; GO:0003824,catalytic activity; GO:0016491,oxidoreductase …	PF08240.12:Alcohol dehydrogenase GroES-like domain	--	--	--
MD00G1005800	14.4885	4.7738	12.6548	8.7392	8.4491	4.1229	3.6017	4.867	3.9164	7.9817	5.493	11.098	210	57	160	122	108	54	46	64	51	95	76	148	Chr00	818654	819933	-	MD00G1005800	--	--	--	PREDICTED: uncharacterized protein LOC103440100 [Malus domestica]	--	A0A4Y1R803_PRUDU SubName: Full=Targeting protein for Xklp2 protein family {ECO:0000313|EMBL:BBH00252.1};	At3g01015	GO:0005737,cytoplasm; GO:0005874,microtubule; GO:0005819,spindle; GO:0032147,activation of protein kinase activity; GO:0060236,regulation of mitotic spindle organization; GO:0001932,regulation of protein phosphorylation; GO:0001934,positive regulation of protein phosphorylation; GO:0006464,cellular protein modification process; GO:0006468,protein phosphorylation; GO:0006793,phosphorus metabolic p…	PF06886.11:Targeting protein for Xklp2 (TPX2)	--	--	--
MD00G1006000	12.3947	15.5198	17.9013	6.4345	10.1259	6.7502	17.0014	13.4467	19.1728	20.561	19.0678	15.6991	254	262	320	127	183	125	307	250	353	346	373	296	Chr00	820054	821298	-	MD00G1006000	--	--	--	PREDICTED: uncharacterized protein LOC108169301 [Malus domestica]	--	A0A540L5F2_MALBA RecName: Full=TPX2 domain-containing protein {ECO:0000259|Pfam:PF06886};	At3g01015	GO:0005737,cytoplasm; GO:0005874,microtubule; GO:0005819,spindle; GO:0032147,activation of protein kinase activity; GO:0060236,regulation of mitotic spindle organization; GO:0001932,regulation of protein phosphorylation; GO:0001934,positive regulation of protein phosphorylation; GO:0006464,cellular protein modification process; GO:0006468,protein phosphorylation; GO:0006793,phosphorus metabolic p…	--	--	--	--
MD00G1006200	0	0	0	0	0	0	0	0	0	0.0792	0	0	0	0	0	0	0	0	0	0	0	1	0	0	Chr00	824605	825324	+	MD00G1006200	--	K00008 L-iditol 2-dehydrogenase [EC:1.1.1.14] | (RefSeq) sorbitol dehydrogenase-like (A)	ko00040: Pentose and glucuronate interconversions; ko00051: Fructose and mannose metabolism; ko01100: Metabolic pathways	PREDICTED: sorbitol dehydrogenase-like [Pyrus x bretschneideri]	DHSO_ARATH RecName: Full=Sorbitol dehydrogenase {ECO:0000303|Ref.7}; Short=SDH {ECO:0000303|Ref.7}; EC=1.1.1.- {ECO:0000269|Ref.7}; AltName: Full=Polyol dehydrogenase {ECO:0000305|Ref.7}; AltName: Full=Ribitol dehydrogenase {ECO:0000303|Ref.7}; Short=RDH {ECO:0000303|Ref.7}; EC=1.1.1.56 {ECO:0000269|Ref.7}; AltName: Full=Xylitol dehydrogenase {ECO:0000303|Ref.7}; Short=XDH {ECO:0000303|Ref.7}; EC…	A0A5N5FDU3_9ROSA SubName: Full=Sorbitol dehydrogenase-like {ECO:0000313|EMBL:KAB2596614.1};	At5g51970	GO:0005737,cytoplasm; GO:0005829,cytosol; GO:0031966,mitochondrial membrane; GO:0005886,plasma membrane; GO:0009506,plasmodesma; GO:0009536,plastid; GO:0046526,D-xylulose reductase activity; GO:0003939,L-iditol 2-dehydrogenase activity; GO:0050255,ribitol 2-dehydrogenase activity; GO:0008270,zinc ion binding; GO:0003674,molecular_function; GO:0003824,catalytic activity; GO:0016491,oxidoreductase …	PF00107.26:Zinc-binding dehydrogenase	--	--	--
MD00G1006400	0	0	0	0	0	0.1491	0	0	0	0	0	0	0	0	0	0	0	4	0	0	0	0	0	0	Chr00	837266	838746	-	MD00G1006400	--	--	--	PREDICTED: zinc finger BED domain-containing protein RICESLEEPER 2-like [Malus domestica]	TRA1_MAIZE RecName: Full=Putative AC transposase; AltName: Full=ORFA;	A0A5N5HX37_9ROSA RecName: Full=Dimer_Tnp_hAT domain-containing protein {ECO:0000259|Pfam:PF05699};	At3g62520	GO:0003677,DNA binding; GO:0046983,protein dimerization activity; GO:0006310,DNA recombination; GO:0032196,transposition; GO:0003674,molecular_function; GO:0003676,nucleic acid binding; GO:0005488,binding; GO:0097159,organic cyclic compound binding; GO:1901363,heterocyclic compound binding; GO:0005515,protein binding; GO:0006139,nucleobase-containing compound metabolic process; GO:0006259,DNA met…	PF05699.14:hAT family C-terminal dimerisation region	--	--	--
MD00G1006500	23.4774	30.1213	23.9753	0.4678	0.2467	0.3611	21.4772	27.2477	25.82	35.3262	40.6438	30.0936	1511	1597	1346	29	14	21	1218	1591	1493	1867	2497	1782	Chr00	930092	939266	-	MD00G1006500	--	K13430 serine/threonine-protein kinase PBS1 [EC:2.7.11.1] | (RefSeq) serine/threonine-protein kinase PBS1-like (A)	ko04626: Plant-pathogen interaction	PREDICTED: probable LRR receptor-like serine/threonine-protein kinase At1g07650 [Malus domestica]	Y1765_ARATH RecName: Full=Probable LRR receptor-like serine/threonine-protein kinase At1g07650; EC=2.7.11.1; Flags: Precursor;	A0A5N5FJF3_9ROSA RecName: Full=Non-specific serine/threonine protein kinase {ECO:0000256|ARBA:ARBA00012513}; EC=2.7.11.1 {ECO:0000256|ARBA:ARBA00012513};	At1g53430	GO:0016021,integral component of membrane; GO:0005886,plasma membrane; GO:0005524,ATP binding; GO:0106310,protein serine kinase activity; GO:0004674,protein serine/threonine kinase activity; GO:0106311,protein threonine kinase activity; GO:0046777,protein autophosphorylation; GO:0000166,nucleotide binding; GO:0003674,molecular_function; GO:0005488,binding; GO:0017076,purine nucleotide binding; GO…	PF00069.25:Protein kinase domain	--	--	--
MD00G1006600	2.0162	2.3214	2.0054	0.0462	0.1177	0	3.1797	3.0556	4.2901	3.1051	3.1992	3.7059	136	129	118	3	7	0	189	187	260	172	206	230	Chr00	942392	949654	-	MD00G1006600	--	K13430 serine/threonine-protein kinase PBS1 [EC:2.7.11.1] | (RefSeq) serine/threonine-protein kinase PBS1-like (A)	ko04626: Plant-pathogen interaction	PREDICTED: probable LRR receptor-like serine/threonine-protein kinase At1g07650 [Malus domestica]	Y1765_ARATH RecName: Full=Probable LRR receptor-like serine/threonine-protein kinase At1g07650; EC=2.7.11.1; Flags: Precursor;	A0A5N5FJF3_9ROSA RecName: Full=Non-specific serine/threonine protein kinase {ECO:0000256|ARBA:ARBA00012513}; EC=2.7.11.1 {ECO:0000256|ARBA:ARBA00012513};	At1g53440	GO:0016021,integral component of membrane; GO:0005886,plasma membrane; GO:0005524,ATP binding; GO:0106310,protein serine kinase activity; GO:0004674,protein serine/threonine kinase activity; GO:0106311,protein threonine kinase activity; GO:0046777,protein autophosphorylation; GO:0000166,nucleotide binding; GO:0003674,molecular_function; GO:0005488,binding; GO:0017076,purine nucleotide binding; GO…	PF07714.17:Protein tyrosine kinase	--	--	--
MD00G1006700	4.5738	5.7054	5.4042	0.2768	0.4932	0.4192	4.299	4.5774	3.5604	6.4241	3.8949	7.0907	326	335	336	19	31	27	270	296	228	376	265	465	Chr00	956105	963512	-	MD00G1006700	--	K13418 somatic embryogenesis receptor kinase 1 [EC:2.7.10.1 2.7.11.1] | (RefSeq) LOW QUALITY PROTEIN: somatic embryogenesis receptor kinase 2 (A)	--	PREDICTED: probable LRR receptor-like serine/threonine-protein kinase RFK1 [Pyrus x bretschneideri]	RKF1_ARATH RecName: Full=Probable LRR receptor-like serine/threonine-protein kinase RFK1; EC=2.7.11.1; AltName: Full=Receptor-like kinase in flowers 1; Flags: Precursor;	A0A540MPP4_MALBA RecName: Full=Non-specific serine/threonine protein kinase {ECO:0000256|ARBA:ARBA00012513}; EC=2.7.11.1 {ECO:0000256|ARBA:ARBA00012513};	At1g29750	GO:0016021,integral component of membrane; GO:0005886,plasma membrane; GO:0005524,ATP binding; GO:0106310,protein serine kinase activity; GO:0004674,protein serine/threonine kinase activity; GO:0106311,protein threonine kinase activity; GO:0046777,protein autophosphorylation; GO:0000166,nucleotide binding; GO:0003674,molecular_function; GO:0005488,binding; GO:0017076,purine nucleotide binding; GO…	PF07714.17:Protein tyrosine kinase	--	--	--
MD00G1006800	1.4854	0.7315	1.0442	0.1891	0.0318	0.2481	0.7793	1.2974	1.7313	0.3413	0.7927	1.5383	106	43	65	13	2	16	49	84	111	20	54	101	Chr00	965925	973510	-	MD00G1006800	--	K13418 somatic embryogenesis receptor kinase 1 [EC:2.7.10.1 2.7.11.1] | (RefSeq) LOW QUALITY PROTEIN: somatic embryogenesis receptor kinase 2 (A)	--	PREDICTED: probable LRR receptor-like serine/threonine-protein kinase RFK1 [Pyrus x bretschneideri]	RKF1_ARATH RecName: Full=Probable LRR receptor-like serine/threonine-protein kinase RFK1; EC=2.7.11.1; AltName: Full=Receptor-like kinase in flowers 1; Flags: Precursor;	A0A540KWT7_MALBA RecName: Full=Non-specific serine/threonine protein kinase {ECO:0000256|ARBA:ARBA00012513}; EC=2.7.11.1 {ECO:0000256|ARBA:ARBA00012513};	At1g29750	GO:0016021,integral component of membrane; GO:0005886,plasma membrane; GO:0005524,ATP binding; GO:0106310,protein serine kinase activity; GO:0004674,protein serine/threonine kinase activity; GO:0106311,protein threonine kinase activity; GO:0046777,protein autophosphorylation; GO:0000166,nucleotide binding; GO:0003674,molecular_function; GO:0005488,binding; GO:0017076,purine nucleotide binding; GO…	PF07714.17:Protein tyrosine kinase	--	--	--
MD00G1006900	18.6454	25.6275	23.3137	3.307	4.6504	3.4936	17.1775	18.1594	20.408	17.9691	17.0523	21.9502	1323	1498	1443	226	291	224	1074	1169	1301	1047	1155	1433	Chr00	981104	987990	-	MD00G1006900	--	K13416 brassinosteroid insensitive 1-associated receptor kinase 1 [EC:2.7.10.1 2.7.11.1] | (RefSeq) BRASSINOSTEROID INSENSITIVE 1-associated receptor kinase 1-like isoform X1 (A)	ko04016: MAPK signaling pathway - plant; ko04075: Plant hormone signal transduction; ko04626: Plant-pathogen interaction	PREDICTED: LOW QUALITY PROTEIN: uncharacterized protein LOC103435116 [Malus domestica]	RKF1_ARATH RecName: Full=Probable LRR receptor-like serine/threonine-protein kinase RFK1; EC=2.7.11.1; AltName: Full=Receptor-like kinase in flowers 1; Flags: Precursor;	A0A540KWT7_MALBA RecName: Full=Non-specific serine/threonine protein kinase {ECO:0000256|ARBA:ARBA00012513}; EC=2.7.11.1 {ECO:0000256|ARBA:ARBA00012513};	At1g29750	GO:0016021,integral component of membrane; GO:0005886,plasma membrane; GO:0005524,ATP binding; GO:0106310,protein serine kinase activity; GO:0004674,protein serine/threonine kinase activity; GO:0106311,protein threonine kinase activity; GO:0046777,protein autophosphorylation; GO:0000166,nucleotide binding; GO:0003674,molecular_function; GO:0005488,binding; GO:0017076,purine nucleotide binding; GO…	PF07714.17:Protein tyrosine kinase	--	--	--
MD00G1007000	0	0	0	0.5866	0.1854	0.7568	0	0.0164	0.1489	0	0	0.0646	0	0	0	38	11	46	0	1	9	0	0	4	Chr00	989112	995429	-	MD00G1007000	--	K13416 brassinosteroid insensitive 1-associated receptor kinase 1 [EC:2.7.10.1 2.7.11.1] | (RefSeq) BRASSINOSTEROID INSENSITIVE 1-associated receptor kinase 1-like isoform X1 (A)	ko04016: MAPK signaling pathway - plant; ko04075: Plant hormone signal transduction; ko04626: Plant-pathogen interaction	PREDICTED: LOW QUALITY PROTEIN: uncharacterized protein LOC103435116 [Malus domestica]	RKF1_ARATH RecName: Full=Probable LRR receptor-like serine/threonine-protein kinase RFK1; EC=2.7.11.1; AltName: Full=Receptor-like kinase in flowers 1; Flags: Precursor;	A0A540MPQ9_MALBA RecName: Full=Non-specific serine/threonine protein kinase {ECO:0000256|ARBA:ARBA00012513}; EC=2.7.11.1 {ECO:0000256|ARBA:ARBA00012513};	At1g29750	GO:0016021,integral component of membrane; GO:0005886,plasma membrane; GO:0005524,ATP binding; GO:0106310,protein serine kinase activity; GO:0004674,protein serine/threonine kinase activity; GO:0106311,protein threonine kinase activity; GO:0046777,protein autophosphorylation; GO:0000166,nucleotide binding; GO:0003674,molecular_function; GO:0005488,binding; GO:0017076,purine nucleotide binding; GO…	PF07714.17:Protein tyrosine kinase	--	--	--
MD00G1007100	15.3997	13.384	15.6958	10.4264	11.1228	7.7906	13.3057	9.3571	13.1938	16.7992	12.418	14.2902	595	426	529	388	379	272	453	328	458	533	458	508	Chr00	997734	1000324	+	MD00G1007100	--	K19365 seipin | (RefSeq) seipin-2-like (A)	--	PREDICTED: seipin-2-like [Malus domestica]	SEI2_ARATH RecName: Full=Seipin-2 {ECO:0000303|PubMed:26362606}; Short=AtSEIPIN2 {ECO:0000303|PubMed:26362606};	A0A498JUA4_MALDO SubName: Full=Uncharacterized protein {ECO:0000313|EMBL:RXH99050.1};	At1g29760	GO:0005783,endoplasmic reticulum; GO:0030176,integral component of endoplasmic reticulum membrane; GO:0140042,lipid droplet formation; GO:0034389,lipid droplet organization; GO:0006629,lipid metabolic process; GO:0019915,lipid storage; GO:0009846,pollen germination; GO:0080155,regulation of double fertilization forming a zygote and endosperm; GO:0010162,seed dormancy process; GO:0006996,organelle…	PF06775.14:Putative adipose-regulatory protein (Seipin)	--	--	--
MD00G1007200	0.5662	0.5957	0.9088	0.4311	0.3852	0.376	1.6707	0.5409	1.6386	1.1033	0	0.8616	15	13	21	11	9	9	39	13	39	24	0	21	Chr00	1007710	1010126	-	MD00G1007200	--	K09874 aquaporin NIP | (RefSeq) aquaporin NIP1-1-like (A)	--	PREDICTED: aquaporin NIP1-1-like [Pyrus x bretschneideri]	NIP11_MAIZE RecName: Full=Aquaporin NIP1-1; AltName: Full=NOD26-like intrinsic protein 1-1; AltName: Full=ZmNIP1-1; AltName: Full=ZmNIP1;1;	A0A498JZZ0_MALDO SubName: Full=Uncharacterized protein {ECO:0000313|EMBL:RXH99052.1};	At4g18910	GO:0016021,integral component of membrane; GO:0015267,channel activity; GO:0003674,molecular_function; GO:0005215,transporter activity; GO:0022803,passive transmembrane transporter activity; GO:0022857,transmembrane transporter activity; GO:0005575,cellular_component; GO:0016020,membrane; GO:0031224,intrinsic component of membrane; GO:0110165,cellular anatomical entity	PF00230.20:Major intrinsic protein	--	--	--
MD00G1007400	0	0	0	0.1835	0	0	0	0	0	0.5382	0	0	0	0	0	2	0	0	0	0	0	5	0	0	Chr00	1025359	1025888	-	MD00G1007400	--	K15731 carboxy-terminal domain RNA polymerase II polypeptide A small phosphatase [EC:3.1.3.16] | (RefSeq) carboxy-terminal domain RNA polymerase II polypeptide A small phosphatase 1-like (A)	--	PREDICTED: carboxy-terminal domain RNA polymerase II polypeptide A small phosphatase 1-like [Malus domestica]	--	A0A540KBU7_MALBA RecName: Full=FCP1 homology domain-containing protein {ECO:0000259|PROSITE:PS50969};	At5g45700	GO:0016791,phosphatase activity; GO:0003674,molecular_function; GO:0003824,catalytic activity; GO:0016787,hydrolase activity; GO:0016788,hydrolase activity, acting on ester bonds; GO:0042578,phosphoric ester hydrolase activity	PF03031.18:NLI interacting factor-like phosphatase	--	--	--
MD00G1007600	10.689	11.1879	10.2948	15.1181	11.9761	13.2974	11.6767	11.7016	8.3362	13.5481	6.3986	9.1281	588	507	494	801	581	661	566	584	412	612	336	462	Chr00	1029367	1033136	+	MD00G1007600	--	K20523 SH3 domain-containing YSC84-like protein 1 | (RefSeq) uncharacterized protein LOC103434917 (A)	--	PREDICTED: uncharacterized protein LOC103434917 [Malus domestica]	FREE1_ARATH RecName: Full=Protein FREE1 {ECO:0000303|PubMed:25438943}; AltName: Full=FYVE domain protein required for endosomal sorting 1 {ECO:0000303|PubMed:24843126}; AltName: Full=FYVE domain-containing protein 1 {ECO:0000303|PubMed:24843126};	A0A498JV57_MALDO RecName: Full=FYVE-type domain-containing protein {ECO:0000259|PROSITE:PS50178};	At1g29800	GO:0000813,ESCRT I complex; GO:0031902,late endosome membrane; GO:0005634,nucleus; GO:0046872,metal ion binding; GO:0003729,mRNA binding; GO:0043130,ubiquitin binding; GO:0070676,intralumenal vesicle formation; GO:0055072,iron ion homeostasis; GO:0036258,multivesicular body assembly; GO:0015031,protein transport; GO:0003674,molecular_function; GO:0005488,binding; GO:0043167,ion binding; GO:004316…	PF04366.12:Las17-binding protein actin regulator	--	--	--
MD00G1007700	2.434	0.769	2.0641	15.4051	14.2535	11.1063	0.8325	4.0059	3.2658	2.5174	0.7684	3.9863	73	19	54	445	377	301	22	109	88	62	22	110	Chr00	1033907	1037289	-	MD00G1007700	--	K14503 brassinosteroid resistant 1/2 | (RefSeq) BES1/BZR1 homolog protein 2-like (A)	ko04075: Plant hormone signal transduction	PREDICTED: BES1/BZR1 homolog protein 4-like [Malus domestica]	BEH4_ARATH RecName: Full=BES1/BZR1 homolog protein 4;	A0A498JVF1_MALDO RecName: Full=BES1_N domain-containing protein {ECO:0000259|Pfam:PF05687};	At1g78700	GO:0003677,DNA binding; GO:0003700,DNA-binding transcription factor activity; GO:0009742,brassinosteroid mediated signaling pathway; GO:0006355,regulation of transcription, DNA-templated; GO:0006351,transcription, DNA-templated; GO:0003674,molecular_function; GO:0003676,nucleic acid binding; GO:0005488,binding; GO:0097159,organic cyclic compound binding; GO:1901363,heterocyclic compound binding; …	PF05687.13:BES1/BZR1 plant transcription factor, N-terminal	BES1	TF	BES1
MD00G1007800	15.1829	11.3545	13.7868	19.1015	16.1401	13.2873	17.1646	18.4214	16.8344	21.8617	21.9713	26.8787	784	483	621	950	735	620	781	863	781	927	1083	1277	Chr00	1050150	1052710	+	MD00G1007800	--	K09419 heat shock transcription factor, other eukaryote | (RefSeq) heat stress transcription factor A-4c-like (A)	--	heat stress transcription factor A-4c-like [Malus domestica]	HFA4A_ARATH RecName: Full=Heat stress transcription factor A-4a; Short=AtHsfA4a; AltName: Full=AtHsf-15; AltName: Full=Heat shock factor protein 21; Short=HSF 21; AltName: Full=Heat shock transcription factor 21; Short=HSTF 21;	D9ZJ26_MALDO SubName: Full=HSF domain class transcription factor {ECO:0000313|EMBL:ADL36729.1};	At4g18880	GO:0005737,cytoplasm; GO:0005634,nucleus; GO:0003700,DNA-binding transcription factor activity; GO:0042803,protein homodimerization activity; GO:0000978,RNA polymerase II cis-regulatory region sequence-specific DNA binding; GO:0000976,transcription regulatory region sequence-specific DNA binding; GO:0034605,cellular response to heat; GO:0045893,positive regulation of transcription, DNA-templated;…	PF00447.17:HSF-type DNA-binding	HSF	TF	HSF
MD00G1007900	0.738	0.613	1.1133	1.0486	1.9821	2.2353	1.1462	1.4129	0.8647	1.7975	0	0.5488	19	13	25	26	45	52	26	33	20	38	0	13	Chr00	1053793	1054998	-	MD00G1007900	--	--	--	PREDICTED: transcription repressor OFP5 [Malus domestica]	OFP5_ARATH RecName: Full=Transcription repressor OFP5; AltName: Full=Ovate family protein 5; Short=AtOFP5;	A0A540KBW9_MALBA RecName: Full=Transcription repressor {ECO:0000256|RuleBase:RU367028}; AltName: Full=Ovate family protein {ECO:0000256|RuleBase:RU367028};	At4g18830	GO:0030863,cortical cytoskeleton; GO:0005730,nucleolus; GO:0043622,cortical microtubule organization; GO:0009553,embryo sac development; GO:0045892,negative regulation of transcription, DNA-templated; GO:0000226,microtubule cytoskeleton organization; GO:0006996,organelle organization; GO:0007010,cytoskeleton organization; GO:0007017,microtubule-based process; GO:0008150,biological_process; GO:000…	PF04844.13:Transcriptional repressor, ovate	OFP	TF	OFP
MD00G1008000	0.3776	0.3236	0.4584	0.8533	0.0756	0.2212	0.479	1.2976	1.2114	0.0811	0	0.5311	17	12	18	37	3	9	19	53	49	3	0	22	Chr00	1058541	1061214	+	MD00G1008000	--	--	--	PREDICTED: uncharacterized protein LOC103434914 isoform X1 [Malus domestica]	--	A0A498JT91_MALDO SubName: Full=Uncharacterized protein {ECO:0000313|EMBL:RXH99058.1};	At1g17030	--	--	--	--	--
MD00G1008100	17.8758	21.9763	15.9995	54.3012	60.5503	57.8545	29.2061	27.0863	29.3368	16.3644	25.5478	21.7277	862	873	673	2522	2575	2521	1241	1185	1271	648	1176	964	Chr00	1065060	1067318	-	MD00G1008100	--	K08332 vacuolar protein 8 | (RefSeq) U-box domain-containing protein 4-like (A)	--	PREDICTED: U-box domain-containing protein 17-like [Malus domestica]	PUB17_ARATH RecName: Full=U-box domain-containing protein 17; EC=2.3.2.27; AltName: Full=Plant U-box protein 17; AltName: Full=RING-type E3 ubiquitin transferase PUB17 {ECO:0000305};	A0A5N5FE22_9ROSA RecName: Full=RING-type E3 ubiquitin transferase {ECO:0000256|ARBA:ARBA00012483}; EC=2.3.2.27 {ECO:0000256|ARBA:ARBA00012483};	At1g29340	GO:0005737,cytoplasm; GO:0005634,nucleus; GO:0004842,ubiquitin-protein transferase activity; GO:0098542,defense response to other organism; GO:0016567,protein ubiquitination; GO:0003674,molecular_function; GO:0003824,catalytic activity; GO:0016740,transferase activity; GO:0019787,ubiquitin-like protein transferase activity; GO:0140096,catalytic activity, acting on a protein; GO:0006950,response t…	PF00514.23:Armadillo/beta-catenin-like repeat	--	--	--
MD00G1008200	0.4697	0.4308	0.8855	0	0.1184	0.104	1.3149	0.6443	1.1618	0.7881	2.2635	1.2252	45	34	74	0	10	9	111	56	100	62	207	108	Chr00	1072406	1078637	-	MD00G1008200	--	--	--	PREDICTED: protein STICHEL-like 3 [Malus domestica]	STIL3_ARATH RecName: Full=Protein STICHEL-like 3;	A0A540K643_MALBA RecName: Full=DNA_pol3_gamma3 domain-containing protein {ECO:0000259|Pfam:PF12169};	At4g18820	GO:0009360,DNA polymerase III complex; GO:0005663,DNA replication factor C complex; GO:0005634,nucleus; GO:0005886,plasma membrane; GO:0005524,ATP binding; GO:0003677,DNA binding; GO:0003887,DNA-directed DNA polymerase activity; GO:0006281,DNA repair; GO:0006261,DNA-dependent DNA replication; GO:0000166,nucleotide binding; GO:0003674,molecular_function; GO:0005488,binding; GO:0017076,purine nucle…	PF13177.6:DNA polymerase III, delta subunit	--	--	--
MD00G1008400	3.9195	3.8429	3.6724	4.4999	4.9145	3.4617	5.2608	1.6616	6.0825	4.4977	2.6453	3.0722	104	84	85	115	115	83	123	40	145	98	67	75	Chr00	1088696	1091673	+	MD00G1008400	--	K10949 ER lumen protein retaining receptor | (RefSeq) ER lumen protein-retaining receptor A-like (A)	--	PREDICTED: ER lumen protein-retaining receptor A-like [Malus domestica]	ERD2A_ARATH RecName: Full=ER lumen protein-retaining receptor A; AltName: Full=HDEL receptor;	A0A540L7N3_MALBA SubName: Full=Uncharacterized protein {ECO:0000313|EMBL:TQD82282.1};	At1g29330	GO:0005801,cis-Golgi network; GO:0005783,endoplasmic reticulum; GO:0005789,endoplasmic reticulum membrane; GO:0005794,Golgi apparatus; GO:0016021,integral component of membrane; GO:0046923,ER retention sequence binding; GO:0006888,endoplasmic reticulum to Golgi vesicle-mediated transport; GO:0006621,protein retention in ER lumen; GO:0015031,protein transport; GO:0003674,molecular_function; GO:000…	PF00810.18:ER lumen protein retaining receptor	--	--	--
MD00G1008600	0.1739	0.5066	0.4784	0.1444	0	0.1155	0.3552	0.46	0.5419	0.2541	0	0.4158	5	12	12	4	0	3	9	12	14	6	0	11	Chr00	1104885	1106231	+	MD00G1008600	--	--	--	PREDICTED: IRK-interacting protein-like [Malus domestica]	GIL1_ARATH RecName: Full=Protein GRAVITROPIC IN THE LIGHT 1 {ECO:0000303|PubMed:16640600};	A0A540L726_MALBA RecName: Full=DUF641 domain-containing protein {ECO:0000259|Pfam:PF04859};	At1g53380	GO:0009959,negative gravitropism; GO:0009639,response to red or far red light; GO:0008150,biological_process; GO:0009605,response to external stimulus; GO:0009606,tropism; GO:0009628,response to abiotic stimulus; GO:0009629,response to gravity; GO:0009630,gravitropism; GO:0050896,response to stimulus; GO:0009314,response to radiation; GO:0009416,response to light stimulus	PF04859.12:Plant protein of unknown function (DUF641)	--	--	--
MD00G1008700	18.6273	25.5184	19.7769	34.7241	38.3134	35.1078	24.3674	26.2041	24.7381	33.1397	33.1096	34.8259	1408	1589	1304	2528	2554	2398	1623	1797	1680	2057	2389	2422	Chr00	1116406	1121013	-	MD00G1008700	--	K16055 trehalose 6-phosphate synthase/phosphatase [EC:2.4.1.15 3.1.3.12] | (RefSeq) probable alpha,alpha-trehalose-phosphate synthase [UDP-forming] 7 (A)	ko00500: Starch and sucrose metabolism; ko01100: Metabolic pathways; ko01110: Biosynthesis of secondary metabolites	PREDICTED: probable alpha,alpha-trehalose-phosphate synthase [UDP-forming]	TPS7_ARATH RecName: Full=Probable alpha,alpha-trehalose-phosphate synthase [UDP-forming] 7; EC=2.4.1.15; AltName: Full=Trehalose-6-phosphate synthase 7; Short=AtTPS7;	A0A498JZZ9_MALDO RecName: Full=Glyco_transf_20 domain-containing protein {ECO:0000259|Pfam:PF00982};	At1g06410	GO:0005829,cytosol; GO:0016757,transferase activity, transferring glycosyl groups; GO:0016311,dephosphorylation; GO:0003674,molecular_function; GO:0003824,catalytic activity; GO:0016740,transferase activity; GO:0006793,phosphorus metabolic process; GO:0006796,phosphate-containing compound metabolic process; GO:0008150,biological_process; GO:0008152,metabolic process; GO:0009987,cellular process; …	PF00982.21:Glycosyltransferase family 20	--	--	--
MD00G1008800	0	0	0	0.138	0.5274	0	0	0	0	0	0	0	0	0	0	2	7	0	0	0	0	0	0	0	Chr00	1123706	1125282	+	MD00G1008800	--	K14640 solute carrier family 20 (sodium-dependent phosphate transporter) | (RefSeq) sodium-dependent phosphate transporter 1-like (A)	--	PREDICTED: sodium-dependent phosphate transporter 1-like [Malus domestica]	--	A0A498JYI2_MALDO SubName: Full=Uncharacterized protein {ECO:0000313|EMBL:RXH99063.1};	--	GO:0016021,integral component of membrane; GO:0005315,inorganic phosphate transmembrane transporter activity; GO:0015293,symporter activity; GO:0006817,phosphate ion transport; GO:0003674,molecular_function; GO:0005215,transporter activity; GO:0015291,secondary active transmembrane transporter activity; GO:0015318,inorganic molecular entity transmembrane transporter activity; GO:0022804,active tr…	PF01384.20:Phosphate transporter family	--	--	--
MD00G1008900	0	0	0	2.3582	0	0	0	0	0	0	0	0	0	0	0	8	0	0	0	0	0	0	0	0	Chr00	1126156	1126406	+	MD00G1008900	--	K14640 solute carrier family 20 (sodium-dependent phosphate transporter) | (RefSeq) sodium-dependent phosphate transporter 1-like (A)	--	PREDICTED: sodium-dependent phosphate transporter 1-like [Pyrus x bretschneideri]	--	A0A540M7G3_MALBA RecName: Full=Phosphate transporter {ECO:0000256|RuleBase:RU363058};	--	GO:0016021,integral component of membrane; GO:0005315,inorganic phosphate transmembrane transporter activity; GO:0015293,symporter activity; GO:0006817,phosphate ion transport; GO:0003674,molecular_function; GO:0005215,transporter activity; GO:0015291,secondary active transmembrane transporter activity; GO:0015318,inorganic molecular entity transmembrane transporter activity; GO:0022804,active tr…	--	--	--	--
MD00G1009000	14.2488	17.3509	14.8707	53.1511	50.3252	50.8254	18.2044	19.5824	20.9713	27.1735	26.1688	23.0838	636	638	579	2285	1981	2050	716	793	841	996	1115	948	Chr00	1127541	1137322	+	MD00G1009000	--	K01653 acetolactate synthase I/III small subunit [EC:2.2.1.6] | (RefSeq) acetolactate synthase small subunit 1, chloroplastic-like (A)	ko00290: Valine, leucine and isoleucine biosynthesis; ko00650: Butanoate metabolism; ko00660: C5-Branched dibasic acid metabolism; ko00770: Pantothenate and CoA biosynthesis; ko01100: Metabolic pathways; ko01110: Biosynthesis of secondary metabolites; ko01210: 2-Oxocarboxylic acid metabolism; ko01230: Biosynthesis of amino acids	PREDICTED: acetolactate synthase small subunit 1, chloroplastic-like [Pyrus x bretschneideri]	ILVH1_ARATH RecName: Full=Acetolactate synthase small subunit 1, chloroplastic; AltName: Full=Acetohydroxy-acid synthase small subunit; Short=AHAS; Short=ALS; AltName: Full=Protein valine-tolerant 1; Flags: Precursor;	A0A540L738_MALBA RecName: Full=Acetohydroxy-acid synthase small subunit {ECO:0000256|ARBA:ARBA00019804};	At5g16290	GO:0009507,chloroplast; GO:0005829,cytosol; GO:0005777,peroxisome; GO:0003984,acetolactate synthase activity; GO:1990610,acetolactate synthase regulator activity; GO:0043621,protein self-association; GO:0009097,isoleucine biosynthetic process; GO:0006551,leucine metabolic process; GO:0050790,regulation of catalytic activity; GO:0009099,valine biosynthetic process; GO:0006573,valine metabolic proc…	PF10369.9:Small subunit of acetolactate synthase	--	--	--
MD00G1009300	28.1501	21.8626	45.8983	34.0758	32.1791	28.8392	46.8265	16.3419	21.8816	65.6579	22.237	61.3156	1724	1103	2452	2010	1738	1596	2527	908	1204	3302	1300	3455	Chr00	1160798	1166768	+	MD00G1009300	--	K18159 NADH dehydrogenase [ubiquinone] 1 alpha subcomplex assembly factor 1 | (RefSeq) probable complex I intermediate-associated protein 30 isoform X1 (A)	--	PREDICTED: uncharacterized protein LOC103434908 [Malus domestica]	HC173_ARATH RecName: Full=Protein HIGH CHLOROPHYLL FLUORESCENCE PHENOTYPE 173, chloroplastic {ECO:0000303|PubMed:17435084}; Flags: Precursor;	A0A540L7K8_MALBA SubName: Full=Uncharacterized protein {ECO:0000313|EMBL:TQD82289.1};	At4g18810	GO:0009507,chloroplast; GO:0009941,chloroplast envelope; GO:0031969,chloroplast membrane; GO:0009570,chloroplast stroma; GO:0009535,chloroplast thylakoid membrane; GO:0009523,photosystem II; GO:0042651,thylakoid membrane; GO:0003729,mRNA binding; GO:0010207,photosystem II assembly; GO:0006413,translational initiation; GO:0003674,molecular_function; GO:0003676,nucleic acid binding; GO:0003723,RNA …	PF08547.12:Complex I intermediate-associated protein 30 (CIA30)	--	--	--
MD00G1009400	0	0	0.0776	0.0703	0.0768	0	0.0768	0	0	0	0	0	0	0	1	1	1	0	1	0	0	0	0	0	Chr00	1167423	1168232	-	MD00G1009400	--	--	--	PREDICTED: uncharacterized protein LOC103943098 [Pyrus x bretschneideri]	--	A0A540L766_MALBA SubName: Full=Uncharacterized protein {ECO:0000313|EMBL:TQD82290.1};	--	--	--	--	--	--
MD00G1009500	0	0	0	0.2384	0	1.3977	0	0	0	0.1864	0	0.6656	0	0	0	6	0	33	0	0	0	4	0	16	Chr00	1170120	1174177	+	MD00G1009500	--	K07904 Ras-related protein Rab-11A | (RefSeq) ras-related protein RIC2 (A)	ko04144: Endocytosis	PREDICTED: ras-related protein RIC2 [Malus domestica]	RIC2_ORYSJ RecName: Full=Ras-related protein RIC2;	A0A498JV67_MALDO SubName: Full=Uncharacterized protein {ECO:0000313|EMBL:RXH99065.1};	At4g18800	GO:0012505,endomembrane system; GO:0005886,plasma membrane; GO:0005525,GTP binding; GO:0003924,GTPase activity; GO:0006886,intracellular protein transport; GO:0000166,nucleotide binding; GO:0001882,nucleoside binding; GO:0001883,purine nucleoside binding; GO:0003674,molecular_function; GO:0005488,binding; GO:0017076,purine nucleotide binding; GO:0019001,guanyl nucleotide binding; GO:0032549,ribon…	PF00071.22:Ras family	--	--	--
MD00G1009600	0.0369	0.5602	0	0.1725	0.1884	0.143	0.4189	0.061	0.226	0	0	0	2	25	0	9	9	7	20	3	11	0	0	0	Chr00	1177118	1179924	+	MD00G1009600	--	K13415 protein brassinosteroid insensitive 1 [EC:2.7.10.1 2.7.11.1] | (RefSeq) systemin receptor SR160 (A)	ko04075: Plant hormone signal transduction	PREDICTED: LRR receptor-like serine/threonine-protein kinase GSO1 [Pyrus x bretschneideri]	MIK2_ARATH RecName: Full=MDIS1-interacting receptor like kinase 2 {ECO:0000303|PubMed:26863186}; Short=AtMIK2 {ECO:0000303|PubMed:26863186}; AltName: Full=Probable LRR receptor-like serine/threonine-protein kinase At4g08850; EC=2.7.11.1 {ECO:0000305}; Flags: Precursor;	A0A5N5H5S3_9ROSA SubName: Full=LRR receptor-like serine/threonine-protein kinase {ECO:0000313|EMBL:KAB2622938.1};	At4g08850	GO:0016021,integral component of membrane; GO:0005886,plasma membrane; GO:0009506,plasmodesma; GO:0090406,pollen tube; GO:0005524,ATP binding; GO:0106310,protein serine kinase activity; GO:0106311,protein threonine kinase activity; GO:0009755,hormone-mediated signaling pathway; GO:0010183,pollen tube guidance; GO:0000166,nucleotide binding; GO:0003674,molecular_function; GO:0005488,binding; GO:00…	PF00069.25:Protein kinase domain	--	--	--
MD00G1009700	3.846	3.1635	2.8189	7.0481	8.746	5.5354	6.3921	6.8338	3.6492	5.9121	2.62	4.5913	183	124	117	323	367	238	268	295	156	231	119	201	Chr00	1197145	1207043	-	MD00G1009700	--	--	--	PREDICTED: uncharacterized protein LOC103417549 isoform X3 [Malus domestica]	MBD8_ARATH RecName: Full=Methyl-CpG-binding domain-containing protein 8; Short=AtMBD8; Short=MBD08; AltName: Full=Methyl-CpG-binding protein MBD8;	A0A498HTA5_MALDO SubName: Full=Uncharacterized protein {ECO:0000313|EMBL:RXH73980.1};	At1g22310	GO:0005634,nucleus; GO:0008327,methyl-CpG binding; GO:0000166,nucleotide binding; GO:0003674,molecular_function; GO:0003676,nucleic acid binding; GO:0003677,DNA binding; GO:0005488,binding; GO:0036094,small molecule binding; GO:0043565,sequence-specific DNA binding; GO:0097159,organic cyclic compound binding; GO:1901265,nucleoside phosphate binding; GO:1901363,heterocyclic compound binding; GO:00…	PF01429.19:Methyl-CpG binding domain	--	--	--
MD00G1009800	7.2017	6.2444	8.1913	28.4164	31.7695	26.0457	13.339	14.7263	11.9844	17.4885	12.4017	19.8517	511	365	507	1942	1988	1670	834	948	764	1019	840	1296	Chr00	1218101	1221961	+	MD00G1009800	--	--	--	PREDICTED: uncharacterized protein LOC103417530 [Malus domestica]	--	A0A540LIE4_MALBA SubName: Full=Uncharacterized protein {ECO:0000313|EMBL:TQD86243.1};	At1g78230	--	PF12799.7:Leucine Rich repeats (2 copies)	--	--	--
MD00G1009900	2.2805	1.5014	1.994	3.6519	5.6538	1.5826	0.7018	2.5562	0.6883	1.9769	2.9559	1.3863	59	32	45	91	129	37	16	60	16	42	73	33	Chr00	1223401	1224612	-	MD00G1009900	--	--	--	PREDICTED: protein ROOT PRIMORDIUM DEFECTIVE 1-like [Malus domestica]	WTF1_ORYSJ RecName: Full=Protein WHAT'S THIS FACTOR 1 homolog, chloroplastic {ECO:0000305}; Flags: Precursor;	A0A540MGF1_MALBA RecName: Full=PORR domain-containing protein {ECO:0000259|Pfam:PF11955};	At4g08940	GO:0009507,chloroplast; GO:0003729,mRNA binding; GO:0000373,Group II intron splicing; GO:0006397,mRNA processing; GO:0015979,photosynthesis; GO:0003674,molecular_function; GO:0003676,nucleic acid binding; GO:0003723,RNA binding; GO:0005488,binding; GO:0097159,organic cyclic compound binding; GO:1901363,heterocyclic compound binding; GO:0000375,RNA splicing, via transesterification reactions; GO:0…	PF11955.8:Plant organelle RNA recognition domain	--	--	--
MD00G1010000	10.4531	12.8765	9.8947	18.0992	21.7276	18.7444	13.0895	14.0576	16.4811	13.8953	15.5443	15.0868	677	687	559	1129	1241	1097	747	826	959	739	961	899	Chr00	1234482	1241034	-	MD00G1010000	--	K23870 putative pectin methyltransferase [EC:2.1.1.-] | (RefSeq) probable pectin methyltransferase QUA2 (A)	--	PREDICTED: probable pectin methyltransferase QUA2 [Malus domestica]	PMTT_ARATH RecName: Full=Probable pectin methyltransferase QUA2; EC=2.1.1.-; AltName: Full=Protein OVERSENSITIVE TO SUGAR 1; AltName: Full=Protein QUASIMODO 2; AltName: Full=Protein TUMOROUS SHOOT DEVELOPMENT 2;	A0A498HT65_MALDO RecName: Full=Methyltransferase {ECO:0000256|RuleBase:RU366043}; EC=2.1.1.- {ECO:0000256|RuleBase:RU366043};	At1g78240	GO:0005737,cytoplasm; GO:0005768,endosome; GO:0005794,Golgi apparatus; GO:0000139,Golgi membrane; GO:0000138,Golgi trans cisterna; GO:0016021,integral component of membrane; GO:0005802,trans-Golgi network; GO:0008168,methyltransferase activity; GO:0007155,cell adhesion; GO:0010289,homogalacturonan biosynthetic process; GO:0032259,methylation; GO:0009735,response to cytokinin; GO:0048364,root deve…	PF03141.16:Putative S-adenosyl-L-methionine-dependent methyltransferase	--	--	--
MD00G1010600	1.4135	0	0.5787	0	0.1145	0.3352	0	0.3338	1.0114	2.0901	0	0.7681	14	0	5	0	1	3	0	3	9	17	0	7	Chr00	1330971	1331434	-	MD00G1010600	--	K20607 mitogen-activated protein kinase kinase 3 [EC:2.7.12.2] | (RefSeq) mitogen-activated protein kinase kinase 3 (A)	ko04016: MAPK signaling pathway - plant	PREDICTED: mitogen-activated protein kinase kinase 3 isoform X2 [Prunus mume]	M2K3_ARATH RecName: Full=Mitogen-activated protein kinase kinase 3 {ECO:0000303|PubMed:10048483, ECO:0000303|PubMed:12119167}; Short=AtMKK3 {ECO:0000303|PubMed:10048483, ECO:0000303|PubMed:12119167}; Short=MAP kinase kinase 3 {ECO:0000303|PubMed:10048483, ECO:0000303|PubMed:12119167}; EC=2.7.12.2;	A0A251Q7B5_PRUPE SubName: Full=Uncharacterized protein {ECO:0000313|EMBL:ONI19673.1};	At5g40440	GO:0005737,cytoplasm; GO:0005634,nucleus; GO:0005524,ATP binding; GO:0004707,MAP kinase activity; GO:0004708,MAP kinase kinase activity; GO:0004672,protein kinase activity; GO:0106310,protein serine kinase activity; GO:0106311,protein threonine kinase activity; GO:0004714,transmembrane receptor protein tyrosine kinase activity; GO:0009738,abscisic acid-activated signaling pathway; GO:0000187,acti…	PF00069.25:Protein kinase domain	--	--	--
MD00G1010700	0.399	0.9688	0.366	1.0772	0	0.0883	0	0.1759	0	0.6803	0	2.1685	5	10	4	13	0	1	0	2	0	7	0	25	Chr00	1331436	1332353	-	MD00G1010700	--	K20607 mitogen-activated protein kinase kinase 3 [EC:2.7.12.2] | (RefSeq) mitogen-activated protein kinase kinase 3 (A)	ko04016: MAPK signaling pathway - plant	PREDICTED: mitogen-activated protein kinase kinase 3-like isoform X3 [Malus domestica]	M2K3_ARATH RecName: Full=Mitogen-activated protein kinase kinase 3 {ECO:0000303|PubMed:10048483, ECO:0000303|PubMed:12119167}; Short=AtMKK3 {ECO:0000303|PubMed:10048483, ECO:0000303|PubMed:12119167}; Short=MAP kinase kinase 3 {ECO:0000303|PubMed:10048483, ECO:0000303|PubMed:12119167}; EC=2.7.12.2;	A0A251Q7B5_PRUPE SubName: Full=Uncharacterized protein {ECO:0000313|EMBL:ONI19673.1};	At5g40440	GO:0005737,cytoplasm; GO:0005634,nucleus; GO:0005524,ATP binding; GO:0004707,MAP kinase activity; GO:0004708,MAP kinase kinase activity; GO:0004672,protein kinase activity; GO:0106310,protein serine kinase activity; GO:0106311,protein threonine kinase activity; GO:0004714,transmembrane receptor protein tyrosine kinase activity; GO:0009738,abscisic acid-activated signaling pathway; GO:0000187,acti…	--	--	--	--
MD00G1011100	0	0	0	0	0	0	0.0356	0	0	0	0	0	0	0	0	0	0	0	1	0	0	0	0	0	Chr00	1366079	1367572	-	MD00G1011100	--	K22651 E3 ubiquitin-protein ligase RNF4 [EC:2.3.2.27] | (RefSeq) LOW QUALITY PROTEIN: pentatricopeptide repeat-containing protein At1g50270-like (A)	--	PREDICTED: LOW QUALITY PROTEIN: pentatricopeptide repeat-containing protein At2g18940, chloroplastic-like [Malus domestica]	PPR45_ARATH RecName: Full=Pentatricopeptide repeat-containing protein At1g15510, chloroplastic; AltName: Full=Protein EARLY CHLOROPLAST BIOGENESIS 2 {ECO:0000303|PubMed:19500301}; Short=AtECB2 {ECO:0000303|PubMed:19500301}; AltName: Full=Protein VANILLA CREAM 1 {ECO:0000303|PubMed:20143129}; Flags: Precursor;	A0A540KXU6_MALBA RecName: Full=DYW_deaminase domain-containing protein {ECO:0000259|Pfam:PF14432};	At1g15510	GO:0009507,chloroplast; GO:0043231,intracellular membrane-bounded organelle; GO:0003723,RNA binding; GO:0008270,zinc ion binding; GO:0009658,chloroplast organization; GO:0009416,response to light stimulus; GO:0009451,RNA modification; GO:0003674,molecular_function; GO:0003676,nucleic acid binding; GO:0005488,binding; GO:0097159,organic cyclic compound binding; GO:1901363,heterocyclic compound bin…	PF13041.6:PPR repeat family	--	--	--
MD00G1011300	0	0	0	0.0811	0	0	0	0	0	0.3803	4.1714	0	0	0	0	1	0	0	0	0	0	4	51	0	Chr00	1375362	1376173	-	MD00G1011300	--	--	--	PREDICTED: uncharacterized protein LOC103447298 [Malus domestica]	--	A0A540MZ63_MALBA SubName: Full=Uncharacterized protein {ECO:0000313|EMBL:TQE04076.1};	At5g01710	GO:0016021,integral component of membrane; GO:0005575,cellular_component; GO:0016020,membrane; GO:0031224,intrinsic component of membrane; GO:0110165,cellular anatomical entity	--	--	--	--
MD00G1011400	0	0	0.5134	0	0.6094	0.2974	0.9149	0.4936	0	0	0	0.0974	0	0	5	0	6	3	9	5	0	0	0	1	Chr00	1379612	1381069	+	MD00G1011400	--	K20607 mitogen-activated protein kinase kinase 3 [EC:2.7.12.2] | (RefSeq) mitogen-activated protein kinase kinase 3 (A)	ko04016: MAPK signaling pathway - plant	PREDICTED: uncharacterized protein LOC108865413 [Pyrus x bretschneideri]	--	A0A540MW71_MALBA SubName: Full=Uncharacterized protein {ECO:0000313|EMBL:TQE03018.1};	--	--	--	--	--	--
MD00G1011500	5.1904	6.7564	4.7602	0.665	1.5277	1.0755	5.5896	6.3297	5.8509	4.949	6.1315	4.9212	235	252	188	29	61	44	223	260	238	184	265	205	Chr00	1387923	1394302	+	MD00G1011500	--	--	--	PREDICTED: uncharacterized protein LOC103404290 isoform X1 [Malus domestica]	NPR4_ORYSJ RecName: Full=Ankyrin repeat-containing protein NPR4 {ECO:0000305}; Short=OsNPR4 {ECO:0000303|PubMed:17309686};	A0A5N5I2K6_9ROSA RecName: Full=ANK_REP_REGION domain-containing protein {ECO:0000259|PROSITE:PS50297};	At5g04700	GO:0016021,integral component of membrane; GO:0016020,membrane; GO:0005886,plasma membrane; GO:0005575,cellular_component; GO:0031224,intrinsic component of membrane; GO:0110165,cellular anatomical entity; GO:0071944,cell periphery	PF13962.6:Domain of unknown function	--	--	--
MD00G1011600	1.4019	2.7653	3.2142	1.2129	1.1922	1.8099	0	1.674	0.3251	3.9123	0	1.3967	24	39	48	20	18	28	0	26	5	55	0	22	Chr00	1411537	1414013	-	MD00G1011600	--	--	--	PREDICTED: protein LIKE COV 1-like [Malus domestica]	LCV3_ARATH RecName: Full=Protein LIKE COV 3 {ECO:0000303|PubMed:12668628};	A0A540MLJ0_MALBA SubName: Full=Uncharacterized protein {ECO:0000313|EMBL:TQD99624.1};	At2g20130	GO:0005794,Golgi apparatus; GO:0016021,integral component of membrane; GO:0005575,cellular_component; GO:0005622,intracellular anatomical structure; GO:0005737,cytoplasm; GO:0012505,endomembrane system; GO:0043226,organelle; GO:0043227,membrane-bounded organelle; GO:0043229,intracellular organelle; GO:0043231,intracellular membrane-bounded organelle; GO:0110165,cellular anatomical entity; GO:0016…	--	--	--	--
MD00G1011700	7.4648	7.3491	7.5469	1.602	1.483	1.6099	5.82	8.4223	8.7175	8.4284	5.8496	7.7141	508	412	448	105	89	99	349	520	533	471	380	483	Chr00	1417103	1426308	+	MD00G1011700	--	K13459 disease resistance protein RPS2 | (RefSeq) LOW QUALITY PROTEIN: disease resistance protein At4g27190-like (A)	ko04626: Plant-pathogen interaction	PREDICTED: disease resistance protein TAO1-like [Malus domestica]	RPV1_VITRO RecName: Full=Disease resistance protein RPV1 {ECO:0000305}; AltName: Full=NAD(+) hydrolase RPV1; EC=3.2.2.6 {ECO:0000305|PubMed:31439792}; AltName: Full=Resistance to Plasmopara viticola protein {ECO:0000303|PubMed:24033846}; Short=MrRVP1 {ECO:0000303|PubMed:24033846};	A0A540LVE4_MALBA RecName: Full=TIR domain-containing protein {ECO:0000259|PROSITE:PS50104};	At5g36930	GO:0005737,cytoplasm; GO:0005634,nucleus; GO:0043531,ADP binding; GO:0050135,NAD(P)+ nucleosidase activity; GO:0061809,NAD+ nucleotidase, cyclic ADP-ribose generating; GO:0042803,protein homodimerization activity; GO:0050832,defense response to fungus; GO:0043068,positive regulation of programmed cell death; GO:0007165,signal transduction; GO:0000166,nucleotide binding; GO:0003674,molecular_funct…	PF00931.22:NB-ARC domain	--	--	--
MD00G1011900	2.5594	1.6808	2.862	0.2396	0.8802	0.5572	2.4523	2.5667	2.5685	4.1387	1.5824	3.6711	122	66	119	11	37	24	103	111	110	162	72	161	Chr00	1458269	1464922	+	MD00G1011900	--	--	--	PREDICTED: uncharacterized protein LOC103404290 isoform X2 [Malus domestica]	ITN1_ARATH RecName: Full=Ankyrin repeat-containing protein ITN1; AltName: Full=Protein INCREASED TOLERANCE TO NACL {ECO:0000303|PubMed:18643991};	A0A540MW93_MALBA RecName: Full=ANK_REP_REGION domain-containing protein {ECO:0000259|PROSITE:PS50297};	At5g04690	GO:0016021,integral component of membrane; GO:0016020,membrane; GO:0005634,nucleus; GO:0005886,plasma membrane; GO:0034613,cellular protein localization; GO:0009651,response to salt stress; GO:0008104,protein localization; GO:0008150,biological_process; GO:0009987,cellular process; GO:0033036,macromolecule localization; GO:0051179,localization; GO:0051641,cellular localization; GO:0070727,cellula…	PF13962.6:Domain of unknown function	--	--	--
MD00G1012000	0	0	0	0	0	0	0	0.8941	0	0	0	0	0	0	0	0	0	0	0	4	0	0	0	0	Chr00	1468902	1469309	+	MD00G1012000	--	--	--	--	--	A0A498HJC5_MALDO SubName: Full=Uncharacterized protein {ECO:0000313|EMBL:RXH69487.1};	--	--	--	--	--	--
MD00G1012100	1.6991	2.9464	1.6348	1.5908	1.8578	2.0482	2.1176	1.4548	1.7898	1.6257	1.621	1.1377	112	160	94	101	108	122	123	87	106	88	102	69	Chr00	1486932	1490423	+	MD00G1012100	--	K13420 LRR receptor-like serine/threonine-protein kinase FLS2 [EC:2.7.11.1] | (RefSeq) probable LRR receptor-like serine/threonine-protein kinase At3g47570 (A)	ko04016: MAPK signaling pathway - plant; ko04626: Plant-pathogen interaction	PREDICTED: putative receptor-like protein kinase At3g47110 [Malus domestica]	Y3471_ARATH RecName: Full=Putative receptor-like protein kinase At3g47110; EC=2.7.11.1; Flags: Precursor;	A0A540NLI7_MALBA RecName: Full=Protein kinase domain-containing protein {ECO:0000259|PROSITE:PS50011};	At3g47090	GO:0016021,integral component of membrane; GO:0005886,plasma membrane; GO:0005524,ATP binding; GO:0106310,protein serine kinase activity; GO:0106311,protein threonine kinase activity; GO:0000166,nucleotide binding; GO:0003674,molecular_function; GO:0005488,binding; GO:0017076,purine nucleotide binding; GO:0030554,adenyl nucleotide binding; GO:0032553,ribonucleotide binding; GO:0032555,purine ribo…	PF00069.25:Protein kinase domain	--	--	--
MD00G1012200	7.6049	9.6419	8.0207	29.7235	26.9048	33.2895	13.7705	5.3647	10.5712	8.3144	3.9303	4.7389	225	235	207	847	702	890	359	144	281	202	111	129	Chr00	1510464	1514078	+	MD00G1012200	--	K01803 triosephosphate isomerase (TIM) [EC:5.3.1.1] | (RefSeq) triosephosphate isomerase, cytosolic-like (A)	ko00010: Glycolysis / Gluconeogenesis; ko00051: Fructose and mannose metabolism; ko00562: Inositol phosphate metabolism; ko00710: Carbon fixation in photosynthetic organisms; ko01100: Metabolic pathways; ko01110: Biosynthesis of secondary metabolites; ko01200: Carbon metabolism; ko01230: Biosynthesis of amino acids	PREDICTED: triosephosphate isomerase, cytosolic [Pyrus x bretschneideri]	TPIS_COPJA RecName: Full=Triosephosphate isomerase, cytosolic; Short=TIM; Short=Triose-phosphate isomerase; EC=5.3.1.1;	A0A4Y1RKC1_PRUDU SubName: Full=Triosephosphate isomerase {ECO:0000313|EMBL:BBH04791.1};	At3g55440	GO:0005737,cytoplasm; GO:0004807,triose-phosphate isomerase activity; GO:0006094,gluconeogenesis; GO:0006096,glycolytic process; GO:0003674,molecular_function; GO:0003824,catalytic activity; GO:0016853,isomerase activity; GO:0016860,intramolecular oxidoreductase activity; GO:0016861,intramolecular oxidoreductase activity, interconverting aldoses and ketoses; GO:0005975,carbohydrate metabolic proc…	PF00121.18:Triosephosphate isomerase	--	--	--
MD00G1012300	17.676	18.7601	17.6614	29.8851	28.8872	32.9223	14.3872	14.1864	13.7342	16.3498	20.895	17.3482	732	640	638	1192	1055	1232	525	533	511	556	826	661	Chr00	1522267	1525098	+	MD00G1012300	--	K13430 serine/threonine-protein kinase PBS1 [EC:2.7.11.1] | (RefSeq) serine/threonine-protein kinase PBS1-like (A)	ko04626: Plant-pathogen interaction	PREDICTED: protein kinase APK1A, chloroplastic-like isoform X1 [Pyrus x bretschneideri]	PBL9_ARATH RecName: Full=Probable serine/threonine-protein kinase PBL9 {ECO:0000305}; EC=2.7.11.1 {ECO:0000305}; AltName: Full=PBS1-like protein 9 {ECO:0000303|PubMed:20413097}; AltName: Full=Protein kinase 1A {ECO:0000305};	A0A498IQT0_MALDO RecName: Full=Protein kinase domain-containing protein {ECO:0000259|PROSITE:PS50011};	At1g07570	GO:0005886,plasma membrane; GO:0005524,ATP binding; GO:0106310,protein serine kinase activity; GO:0106311,protein threonine kinase activity; GO:0004713,protein tyrosine kinase activity; GO:0006952,defense response; GO:0000166,nucleotide binding; GO:0003674,molecular_function; GO:0005488,binding; GO:0017076,purine nucleotide binding; GO:0030554,adenyl nucleotide binding; GO:0032553,ribonucleotide …	PF00069.25:Protein kinase domain	--	--	--
MD00G1012400	0.5037	1.4268	0.7379	1.2784	1.9991	2.013	0.7622	1.388	0.2803	1.295	2.1108	1.4295	18	42	23	44	63	65	24	45	9	38	72	47	Chr00	1525770	1528809	-	MD00G1012400	--	K13430 serine/threonine-protein kinase PBS1 [EC:2.7.11.1] | (RefSeq) serine/threonine-protein kinase PBS1-like (A)	ko04626: Plant-pathogen interaction	PREDICTED: probable receptor-like protein kinase At5g47070 [Pyrus x bretschneideri]	PCRK1_ARATH RecName: Full=Serine/threonine-protein kinase PCRK1 {ECO:0000305}; EC=2.7.11.1 {ECO:0000269|PubMed:25711411}; AltName: Full=Protein PTI-COMPROMISED RECEPTOR-LIKE CYTOPLASMIC KINASE 1 {ECO:0000303|PubMed:25711411};	A0A5N5FUX3_9ROSA SubName: Full=Receptor-like protein kinase {ECO:0000313|EMBL:KAB2606909.1};	At2g28940	GO:0005829,cytosol; GO:0005886,plasma membrane; GO:0005524,ATP binding; GO:0106310,protein serine kinase activity; GO:0106311,protein threonine kinase activity; GO:0042742,defense response to bacterium; GO:0002221,pattern recognition receptor signaling pathway; GO:0080142,regulation of salicylic acid biosynthetic process; GO:0009617,response to bacterium; GO:0000166,nucleotide binding; GO:0003674…	PF00069.25:Protein kinase domain	--	--	--
MD00G1012600	0.6281	0.2346	0.4615	0.9865	0.913	1.2475	0.6762	0.355	1.416	0.5883	0.9279	0.6126	39	12	25	59	50	70	37	20	79	30	55	35	Chr00	1574470	1580617	+	MD00G1012600	--	--	--	PREDICTED: factor of DNA methylation 4 [Malus domestica]	FDM4_ARATH RecName: Full=Factor of DNA methylation 4 {ECO:0000303|PubMed:22302148};	A0A540NMY7_MALBA SubName: Full=Uncharacterized protein {ECO:0000313|EMBL:TQE11890.1};	At1g13790	GO:0008168,methyltransferase activity; GO:0080188,gene silencing by RNA-directed DNA methylation; GO:0032259,methylation; GO:0003674,molecular_function; GO:0003824,catalytic activity; GO:0016740,transferase activity; GO:0016741,transferase activity, transferring one-carbon groups; GO:0008150,biological_process; GO:0008152,metabolic process; GO:0009892,negative regulation of metabolic process; GO:…	PF03469.14:XH domain	--	--	--
MD00G1012700	0	0	0.647	0.2511	0	0	0	0.5332	0	0	0	0	0	0	7	3	0	0	0	6	0	0	0	0	Chr00	1581339	1582013	+	MD00G1012700	--	--	--	PREDICTED: uncharacterized protein LOC105352782 [Fragaria vesca subsp. vesca]	--	A0A5N5FPK3_9ROSA SubName: Full=Uncharacterized protein {ECO:0000313|EMBL:KAB2603182.1};	--	--	--	--	--	--
MD00G1012900	0.092	0	0	0.0955	0.1043	0	0	0.076	0	0.056	0	0	4	0	0	4	4	0	0	3	0	2	0	0	Chr00	1595454	1602451	-	MD00G1012900	--	K08248 (R)-mandelonitrile lyase [EC:4.1.2.10] | (RefSeq) (R)-mandelonitrile lyase 2-like (A)	ko00460: Cyanoamino acid metabolism; ko01100: Metabolic pathways; ko01110: Biosynthesis of secondary metabolites	PREDICTED: (R)-mandelonitrile lyase 2-like [Malus domestica]	MDL2_PRUDU RecName: Full=(R)-mandelonitrile lyase 2; EC=4.1.2.10; AltName: Full=Hydroxynitrile lyase 2; Short=(R)-oxynitrilase 2; Short=PaHNL1; AltName: Full=R-oxynitrile lyase isoenzyme 2; Flags: Precursor;	A0A498IMY4_MALDO RecName: Full=(R)-mandelonitrile lyase {ECO:0000256|ARBA:ARBA00013074}; EC=4.1.2.10 {ECO:0000256|ARBA:ARBA00013074};	At1g73050	GO:0050660,flavin adenine dinucleotide binding; GO:0046593,mandelonitrile lyase activity; GO:0016614,oxidoreductase activity, acting on CH-OH group of donors; GO:0050898,nitrile metabolic process; GO:0000166,nucleotide binding; GO:0003674,molecular_function; GO:0005488,binding; GO:0036094,small molecule binding; GO:0043167,ion binding; GO:0043168,anion binding; GO:0097159,organic cyclic compound …	PF00732.19:GMC oxidoreductase	--	--	--
MD00G1013000	0.405	0.3824	0.7222	0.7709	0.4848	0.996	0.7405	1.1904	1.3524	0.7124	0	0.3913	18	14	28	33	19	40	29	48	54	26	0	16	Chr00	1626538	1631166	-	MD00G1013000	--	K08248 (R)-mandelonitrile lyase [EC:4.1.2.10] | (RefSeq) (R)-mandelonitrile lyase 2-like (A)	ko00460: Cyanoamino acid metabolism; ko01100: Metabolic pathways; ko01110: Biosynthesis of secondary metabolites	PREDICTED: (R)-mandelonitrile lyase 2-like [Malus domestica]	MDL2_PRUDU RecName: Full=(R)-mandelonitrile lyase 2; EC=4.1.2.10; AltName: Full=Hydroxynitrile lyase 2; Short=(R)-oxynitrilase 2; Short=PaHNL1; AltName: Full=R-oxynitrile lyase isoenzyme 2; Flags: Precursor;	A0A498IRR5_MALDO RecName: Full=(R)-mandelonitrile lyase {ECO:0000256|ARBA:ARBA00013074}; EC=4.1.2.10 {ECO:0000256|ARBA:ARBA00013074};	At1g73050	GO:0050660,flavin adenine dinucleotide binding; GO:0046593,mandelonitrile lyase activity; GO:0016614,oxidoreductase activity, acting on CH-OH group of donors; GO:0050898,nitrile metabolic process; GO:0000166,nucleotide binding; GO:0003674,molecular_function; GO:0005488,binding; GO:0036094,small molecule binding; GO:0043167,ion binding; GO:0043168,anion binding; GO:0097159,organic cyclic compound …	PF00732.19:GMC oxidoreductase	--	--	--
MD00G1013300	1.0386	1.2608	1.1659	0.1123	0.4416	0.1197	1.5716	4.1976	2.6733	2.3452	2.4934	2.7045	48	48	47	5	18	5	64	176	111	89	110	115	Chr00	1673173	1679015	-	MD00G1013300	--	K08248 (R)-mandelonitrile lyase [EC:4.1.2.10] | (RefSeq) (R)-mandelonitrile lyase 2-like isoform X1 (A)	ko00460: Cyanoamino acid metabolism; ko01100: Metabolic pathways; ko01110: Biosynthesis of secondary metabolites	PREDICTED: (R)-mandelonitrile lyase 2-like [Pyrus x bretschneideri]	MDL2_PRUDU RecName: Full=(R)-mandelonitrile lyase 2; EC=4.1.2.10; AltName: Full=Hydroxynitrile lyase 2; Short=(R)-oxynitrilase 2; Short=PaHNL1; AltName: Full=R-oxynitrile lyase isoenzyme 2; Flags: Precursor;	A0A498ITE4_MALDO RecName: Full=(R)-mandelonitrile lyase {ECO:0000256|ARBA:ARBA00013074}; EC=4.1.2.10 {ECO:0000256|ARBA:ARBA00013074};	At1g73050	GO:0050660,flavin adenine dinucleotide binding; GO:0046593,mandelonitrile lyase activity; GO:0016614,oxidoreductase activity, acting on CH-OH group of donors; GO:0050898,nitrile metabolic process; GO:0000166,nucleotide binding; GO:0003674,molecular_function; GO:0005488,binding; GO:0036094,small molecule binding; GO:0043167,ion binding; GO:0043168,anion binding; GO:0097159,organic cyclic compound …	PF00732.19:GMC oxidoreductase	--	--	--
MD00G1013500	4.3536	2.4895	2.3923	0.8218	1.6319	1.2741	6.9007	2.9744	4.1249	6.9667	3.3169	3.8715	121	57	58	22	40	32	169	75	103	159	88	99	Chr00	1701696	1705474	+	MD00G1013500	--	--	--	PREDICTED: uncharacterized protein LOC103447440 isoform X2 [Malus domestica]	--	A0A5N5FUU5_9ROSA SubName: Full=Uncharacterized protein {ECO:0000313|EMBL:KAB2606915.1};	At3g29330	GO:0003676,nucleic acid binding; GO:0008270,zinc ion binding; GO:0003674,molecular_function; GO:0005488,binding; GO:0097159,organic cyclic compound binding; GO:1901363,heterocyclic compound binding; GO:0043167,ion binding; GO:0043169,cation binding; GO:0046872,metal ion binding; GO:0046914,transition metal ion binding	PF12874.7:Zinc-finger of C2H2 type	--	--	--
MD00G1013600	1.861	0.8569	2.4277	0	0	0.142	2.5125	1.4854	2.9285	1.7193	0	1.7088	58	22	66	0	0	4	69	42	82	44	0	49	Chr00	1706153	1709792	-	MD00G1013600	--	K20628 expansin | (RefSeq) expansin-A8 (A)	--	PREDICTED: expansin-A4 [Malus domestica]	EXPA6_ARATH RecName: Full=Expansin-A6; Short=AtEXPA6; AltName: Full=Alpha-expansin-6; Short=At-EXP6; Short=AtEx6; AltName: Full=Ath-ExpAlpha-1.8; Flags: Precursor;	A0A498IML7_MALDO RecName: Full=Expansin {ECO:0000256|RuleBase:RU365023};	At2g28950	GO:0005576,extracellular region; GO:0016020,membrane; GO:0009505,plant-type cell wall; GO:0009664,plant-type cell wall organization; GO:0006949,syncytium formation; GO:0008150,biological_process; GO:0009987,cellular process; GO:0016043,cellular component organization; GO:0045229,external encapsulating structure organization; GO:0071554,cell wall organization or biogenesis; GO:0071555,cell wall or…	PF01357.21:Pollen allergen	--	--	--
MD00G1013700	6.153	6.6753	5.6226	4.4441	4.7862	6.7434	7.725	6.651	6.0214	5.3573	10.4628	4.9107	207	185	165	144	142	205	229	203	182	148	336	152	Chr00	1720217	1723200	+	MD00G1013700	--	K12616 enhancer of mRNA-decapping protein 4 | (RefSeq) enhancer of mRNA-decapping protein 4-like (A)	ko03018: RNA degradation	PREDICTED: enhancer of mRNA-decapping protein 4-like [Pyrus x bretschneideri]	--	A0A498IQV0_MALDO SubName: Full=Uncharacterized protein {ECO:0000313|EMBL:RXH84604.1};	--	--	--	--	--	--
MD00G1013800	4.9132	5.5677	5.2581	9.2315	10.1661	8.3939	6.3507	6.2499	7.732	6.2724	4.5717	5.3884	331	309	309	599	604	511	377	382	468	347	294	334	Chr00	1724008	1727464	-	MD00G1013800	--	K13420 LRR receptor-like serine/threonine-protein kinase FLS2 [EC:2.7.11.1] | (RefSeq) probable LRR receptor-like serine/threonine-protein kinase At3g47570 (A)	ko04016: MAPK signaling pathway - plant; ko04626: Plant-pathogen interaction	PREDICTED: probable LRR receptor-like serine/threonine-protein kinase At3g47570 [Malus domestica]	Y3475_ARATH RecName: Full=Probable LRR receptor-like serine/threonine-protein kinase At3g47570; EC=2.7.11.1; Flags: Precursor;	A0A5N5FZQ8_9ROSA SubName: Full=LRR receptor-like serine/threonine-protein kinase {ECO:0000313|EMBL:KAB2606920.1};	At3g47090	GO:0016021,integral component of membrane; GO:0005886,plasma membrane; GO:0005524,ATP binding; GO:0106310,protein serine kinase activity; GO:0106311,protein threonine kinase activity; GO:0000166,nucleotide binding; GO:0003674,molecular_function; GO:0005488,binding; GO:0017076,purine nucleotide binding; GO:0030554,adenyl nucleotide binding; GO:0032553,ribonucleotide binding; GO:0032555,purine ribo…	PF00069.25:Protein kinase domain	--	--	--
MD00G1013900	1.44	0.4916	1.135	1.4951	0.6634	1.4442	2.8599	1.8353	1.8032	1.6988	1.5086	0.2446	32	9	22	32	13	29	56	37	36	31	32	5	Chr00	1737246	1740577	-	MD00G1013900	--	--	--	PREDICTED: RHOMBOID-like protein 1 isoform X2 [Pyrus x bretschneideri]	RBL1_ARATH RecName: Full=RHOMBOID-like protein 1 {ECO:0000303|PubMed:16223493, ECO:0000303|PubMed:17181860}; Short=AtRBL1 {ECO:0000303|PubMed:16223493, ECO:0000303|PubMed:17181860}; EC=3.4.21.- {ECO:0000305};	A0A5N5FZB3_9ROSA RecName: Full=RHOMBOID-like protein {ECO:0000256|RuleBase:RU362115}; EC=3.4.21.- {ECO:0000256|RuleBase:RU362115}; AltName: Full=Rhomboid-like protein {ECO:0000256|RuleBase:RU362115};	At3g53780	GO:0005794,Golgi apparatus; GO:0000139,Golgi membrane; GO:0016021,integral component of membrane; GO:0004252,serine-type endopeptidase activity; GO:0003674,molecular_function; GO:0003824,catalytic activity; GO:0004175,endopeptidase activity; GO:0008233,peptidase activity; GO:0008236,serine-type peptidase activity; GO:0016787,hydrolase activity; GO:0017171,serine hydrolase activity; GO:0140096,cat…	PF01694.22:Rhomboid family	--	--	--
MD00G1014000	7.073	6.3895	7.4673	7.8559	8.3932	5.6793	7.7655	6.2369	5.4558	8.2527	4.5147	6.579	215	160	198	230	225	156	208	172	149	206	131	184	Chr00	1743991	1748466	+	MD00G1014000	--	K20781 peptidyl serine alpha-galactosyltransferase [EC:2.4.1.-] | (RefSeq) peptidyl serine alpha-galactosyltransferase-like (A)	ko00514: Other types of O-glycan biosynthesis	PREDICTED: uncharacterized protein LOC103942790 isoform X2 [Pyrus x bretschneideri]	PSAB_CAPBU RecName: Full=Photosystem I P700 chlorophyll a apoprotein A2 {ECO:0000255|HAMAP-Rule:MF_00482}; EC=1.97.1.12 {ECO:0000255|HAMAP-Rule:MF_00482}; AltName: Full=PSI-B {ECO:0000255|HAMAP-Rule:MF_00482}; AltName: Full=PsaB {ECO:0000255|HAMAP-Rule:MF_00482};	A0A498JH45_MALDO SubName: Full=Uncharacterized protein {ECO:0000313|EMBL:RXH93133.1};	At3g01720	GO:0009535,chloroplast thylakoid membrane; GO:0016021,integral component of membrane; GO:0009522,photosystem I; GO:0051539,4 iron, 4 sulfur cluster binding; GO:0016168,chlorophyll binding; GO:0009055,electron transfer activity; GO:0000287,magnesium ion binding; GO:0015979,photosynthesis; GO:0018298,protein-chromophore linkage; GO:0003674,molecular_function; GO:0005488,binding; GO:0051536,iron-sul…	PF17034.5:Zinc-ribbon like family	--	--	--
MD00G1014100	2.2779	0.6011	4.428	3.4962	1.123	1.2056	2.8099	8.7333	7.8267	1.2061	0	2.9064	23	5	39	34	10	11	25	80	71	10	0	27	Chr00	1752470	1753034	-	MD00G1014100	--	--	--	PREDICTED: uncharacterized protein LOC103425722 [Malus domestica]	--	A0A540MTN1_MALBA SubName: Full=Uncharacterized protein {ECO:0000313|EMBL:TQE02132.1};	--	GO:0016788,hydrolase activity, acting on ester bonds; GO:0003674,molecular_function; GO:0003824,catalytic activity; GO:0016787,hydrolase activity	PF04827.14:Plant transposon protein	--	--	--
MD00G1014200	1.227	3.1918	1.7081	0.4095	0.8447	0.5335	1.492	1.4008	0	1.0673	0	1.4765	28	60	34	9	17	11	30	29	0	20	0	31	Chr00	1753096	1755985	+	MD00G1014200	--	K11498 centromeric protein E | (RefSeq) LOW QUALITY PROTEIN: putative inactive kinesin-like protein KIN-7B (A)	--	PREDICTED: putative nuclease HARBI1, partial [Pyrus x bretschneideri]	--	A0A6P5RVY3_PRUAV SubName: Full=uncharacterized protein LOC110750692 {ECO:0000313|RefSeq:XP_021806742.1};	At3g15310	GO:0016788,hydrolase activity, acting on ester bonds; GO:0003674,molecular_function; GO:0003824,catalytic activity; GO:0016787,hydrolase activity	PF04827.14:Plant transposon protein	--	--	--
MD00G1014300	35.8188	41.1353	48.9979	10.9896	12.9148	8.6403	60.7001	56.2932	64.908	48.5692	56.7065	54.3716	890	842	1062	263	283	194	1329	1269	1449	991	1345	1243	Chr00	1790476	1791985	-	MD00G1014300	--	--	--	leucine-rich repeat extensin-like protein 3 [Prunus avium]	Y4744_ARATH RecName: Full=Uncharacterized protein At4g06744; Flags: Precursor;	A0A498IZ35_MALDO SubName: Full=Uncharacterized protein {ECO:0000313|EMBL:RXH87374.1}; Flags: Fragment;	At1g49750	GO:0005576,extracellular region; GO:0005575,cellular_component; GO:0110165,cellular anatomical entity	PF13855.6:Leucine rich repeat	--	--	--
MD00G1014900	0	0	0	0	0	0	0.0589	0.2001	0.3465	0.3791	0	0	0	0	0	0	0	0	2	7	12	12	0	0	Chr00	2149360	2151994	+	MD00G1014900	--	K05909 laccase [EC:1.10.3.2] | (RefSeq) laccase-14-like (A)	--	PREDICTED: laccase-14-like [Malus domestica]	LAC14_ARATH RecName: Full=Laccase-14; EC=1.10.3.2; AltName: Full=Benzenediol:oxygen oxidoreductase 14; AltName: Full=Diphenol oxidase 14; AltName: Full=Urishiol oxidase 14; Flags: Precursor;	A0A540KGS3_MALBA RecName: Full=Laccase {ECO:0000256|ARBA:ARBA00012297, ECO:0000256|RuleBase:RU361119}; EC=1.10.3.2 {ECO:0000256|ARBA:ARBA00012297, ECO:0000256|RuleBase:RU361119}; AltName: Full=Benzenediol:oxygen oxidoreductase {ECO:0000256|RuleBase:RU361119}; AltName: Full=Diphenol oxidase {ECO:0000256|RuleBase:RU361119}; AltName: Full=Urishiol oxidase {ECO:0000256|RuleBase:RU361119};	At5g09360	GO:0048046,apoplast; GO:0005507,copper ion binding; GO:0052716,hydroquinone:oxygen oxidoreductase activity; GO:0016491,oxidoreductase activity; GO:0046274,lignin catabolic process; GO:0003674,molecular_function; GO:0005488,binding; GO:0043167,ion binding; GO:0043169,cation binding; GO:0046872,metal ion binding; GO:0046914,transition metal ion binding; GO:0003824,catalytic activity; GO:0016679,oxi…	PF07731.14:Multicopper oxidase	--	--	--
MD00G1015500	2.5747	1.5018	2.5683	7.1517	7.5073	6.9937	2.163	3.7593	3.7217	2.5246	2.417	1.8535	77	37	67	206	198	189	57	102	100	62	69	51	Chr00	2242042	2245068	+	MD00G1015500	--	--	--	PREDICTED: UPF0553 protein-like [Malus domestica]	--	A0A498KFF1_MALDO RecName: Full=Queuosine salvage protein {ECO:0000256|ARBA:ARBA00020982, ECO:0000256|RuleBase:RU365002};	7291278	--	PF10343.9:Potential Queuosine, Q, salvage protein family	--	--	--
MD00G1015600	10.1347	9.6636	9.1262	0.6358	0.5555	0.5421	9.0691	4.2861	7.9746	13.5722	9.5905	13.1782	331	260	260	20	16	16	261	127	234	364	299	396	Chr00	2245255	2247379	-	MD00G1015600	--	K01455 formamidase [EC:3.5.1.49] | (RefSeq) uncharacterized protein LOC103431619 isoform X1 (A)	ko00460: Cyanoamino acid metabolism; ko00630: Glyoxylate and dicarboxylate metabolism; ko00910: Nitrogen metabolism; ko01100: Metabolic pathways; ko01200: Carbon metabolism	PREDICTED: uncharacterized protein LOC104819873 isoform X3 [Tarenaya hassleriana]	--	A0A498KIR8_MALDO SubName: Full=Uncharacterized protein {ECO:0000313|EMBL:RXI07071.1};	At4g37550	GO:0016811,hydrolase activity, acting on carbon-nitrogen (but not peptide) bonds, in linear amides; GO:0003674,molecular_function; GO:0003824,catalytic activity; GO:0016787,hydrolase activity; GO:0016810,hydrolase activity, acting on carbon-nitrogen (but not peptide) bonds	PF03069.15:Acetamidase/Formamidase family	--	--	--
MD00G1015700	7.8771	4.9189	7.3805	0.118	0.5153	0.7125	2.5787	6.2614	4.721	4.7963	1.3885	7.6971	208	107	170	3	12	17	60	150	112	104	35	187	Chr00	2247381	2249286	-	MD00G1015700	--	K01455 formamidase [EC:3.5.1.49] | (RefSeq) uncharacterized protein LOC103431619 isoform X1 (A)	ko00460: Cyanoamino acid metabolism; ko00630: Glyoxylate and dicarboxylate metabolism; ko00910: Nitrogen metabolism; ko01100: Metabolic pathways; ko01200: Carbon metabolism	PREDICTED: formamidase-like isoform X1 [Malus domestica]	--	A0A540NMC9_MALBA SubName: Full=Uncharacterized protein {ECO:0000313|EMBL:TQE12187.1};	At4g37550	GO:0016811,hydrolase activity, acting on carbon-nitrogen (but not peptide) bonds, in linear amides; GO:0003674,molecular_function; GO:0003824,catalytic activity; GO:0016787,hydrolase activity; GO:0016810,hydrolase activity, acting on carbon-nitrogen (but not peptide) bonds	PF03069.15:Acetamidase/Formamidase family	--	--	--
MD00G1015800	10.0218	3.9255	10.8877	21.6877	21.1091	20.5691	10.3815	13.7437	14.1703	18.8031	17.0604	25.648	344	111	326	717	639	638	314	428	437	530	559	810	Chr00	2268408	2270102	+	MD00G1015800	--	--	--	PREDICTED: LOB domain-containing protein 37-like [Malus domestica]	LBD37_ARATH RecName: Full=LOB domain-containing protein 37; AltName: Full=ASYMMETRIC LEAVES 2-like protein 39; Short=AS2-like protein 39;	A0A540N839_MALBA RecName: Full=LOB domain-containing protein {ECO:0000259|PROSITE:PS50891};	At5g67420	GO:0000976,transcription regulatory region sequence-specific DNA binding; GO:0006807,nitrogen compound metabolic process; GO:0010468,regulation of gene expression; GO:0060776,simple leaf morphogenesis; GO:0001067,regulatory region nucleic acid binding; GO:0003674,molecular_function; GO:0003676,nucleic acid binding; GO:0003677,DNA binding; GO:0003690,double-stranded DNA binding; GO:0005488,binding…	PF03195.14:Lateral organ boundaries (LOB) domain	LOB	TF	LOB
MD00G1016400	4.5645	6.5251	5.2671	7.2958	8.1382	5.1842	6.4069	5.9579	3.8103	5.01	2.674	4.961	152	179	153	234	239	156	188	180	114	137	85	152	Chr00	2374504	2376063	+	MD00G1016400	--	--	--	PREDICTED: protein ROOT PRIMORDIUM DEFECTIVE 1 [Malus domestica]	WTF1_ARATH RecName: Full=Protein WHAT'S THIS FACTOR 1 homolog, chloroplastic {ECO:0000305}; Flags: Precursor;	A0A498KA67_MALDO RecName: Full=PORR domain-containing protein {ECO:0000259|Pfam:PF11955};	At5g62990	GO:0009507,chloroplast; GO:0003729,mRNA binding; GO:0003723,RNA binding; GO:0000373,Group II intron splicing; GO:0006397,mRNA processing; GO:0015979,photosynthesis; GO:0003674,molecular_function; GO:0003676,nucleic acid binding; GO:0005488,binding; GO:0097159,organic cyclic compound binding; GO:1901363,heterocyclic compound binding; GO:0000375,RNA splicing, via transesterification reactions; GO:0…	PF11955.8:Plant organelle RNA recognition domain	--	--	--
MD00G1016600	0	0	0	0	1.191	0	0	0	0	0	0	0	0	0	0	0	5	0	0	0	0	0	0	0	Chr00	2393409	2398543	+	MD00G1016600	--	--	--	PREDICTED: uncharacterized protein LOC103416078 [Malus domestica]	--	A0A5N5G5W0_9ROSA SubName: Full=Uncharacterized protein {ECO:0000313|EMBL:KAB2610537.1};	--	--	--	--	--	--
MD00G1016700	22.3097	23.0961	24.4357	33.0673	38.7094	39.4402	31.7714	30.915	31.7483	29.388	24.6299	25.5762	2154	1837	2058	3075	3296	3441	2703	2708	2754	2330	2270	2272	Chr00	2400343	2414207	+	MD00G1016700	--	K06670 cohesin complex subunit SCC1 | (RefSeq) sister chromatid cohesion 1 protein 4 (A)	--	PREDICTED: sister chromatid cohesion 1 protein 4 [Malus domestica]	SSC14_ARATH RecName: Full=Sister chromatid cohesion 1 protein 4; Short=AtRAD21-3; Short=AtRAD21.3;	A0A498K919_MALDO SubName: Full=Uncharacterized protein {ECO:0000313|EMBL:RXI02335.1};	At5g16270	GO:0000775,chromosome, centromeric region; GO:0034991,nuclear meiotic cohesin complex; GO:0034990,nuclear mitotic cohesin complex; GO:0000795,synaptonemal complex; GO:0003682,chromatin binding; GO:0051301,cell division; GO:0070601,centromeric sister chromatid cohesion; GO:0006302,double-strand break repair; GO:0007064,mitotic sister chromatid cohesion; GO:1990414,replication-born double-strand br…	PF04825.13:N terminus of Rad21 / Rec8 like protein	--	--	--
MD00G1016800	17.4027	22.5239	19.5459	12.5747	11.7066	9.395	18.4152	17.0822	20.888	17.6127	11.2834	17.7899	740	789	725	515	439	361	690	659	798	615	458	696	Chr00	2418437	2428657	-	MD00G1016800	--	K01188 beta-glucosidase [EC:3.2.1.21] | (RefSeq) beta-glucosidase 42 (A)	ko00460: Cyanoamino acid metabolism; ko00500: Starch and sucrose metabolism; ko00999: Biosynthesis of various plant secondary metabolites; ko01100: Metabolic pathways; ko01110: Biosynthesis of secondary metabolites	PREDICTED: beta-glucosidase 42-like [Pyrus x bretschneideri]	BGL42_ARATH RecName: Full=Beta-glucosidase 42 {ECO:0000303|PubMed:15604686}; Short=AtBGLU42 {ECO:0000303|PubMed:15604686}; EC=3.2.1.21 {ECO:0000250|UniProtKB:Q8L7J2};	A0A5N5FHB7_9ROSA RecName: Full=Beta-glucosidase {ECO:0000256|ARBA:ARBA00012744, ECO:0000256|RuleBase:RU361175}; EC=3.2.1.21 {ECO:0000256|ARBA:ARBA00012744, ECO:0000256|RuleBase:RU361175};	At5g36890	GO:0005829,cytosol; GO:0008422,beta-glucosidase activity; GO:0102483,scopolin beta-glucosidase activity; GO:0030245,cellulose catabolic process; GO:0009866,induced systemic resistance, ethylene mediated signaling pathway; GO:0031349,positive regulation of defense response; GO:0009617,response to bacterium; GO:1990641,response to iron ion starvation; GO:0019748,secondary metabolic process; GO:0003…	PF00232.18:Glycosyl hydrolase family 1	--	--	--
MD00G1017000	6.1709	11.6524	7.4903	6.1767	8.0263	6.7174	10.6648	7.1796	8.2825	7.9322	10.246	7.2988	306	476	324	295	351	301	466	323	369	323	485	333	Chr00	2493912	2496452	-	MD00G1017000	--	--	--	PREDICTED: pentatricopeptide repeat-containing protein At3g02650, mitochondrial-like [Malus domestica]	PP209_ARATH RecName: Full=Pentatricopeptide repeat-containing protein At3g02650, mitochondrial; Flags: Precursor;	A0A498K2E8_MALDO SubName: Full=Uncharacterized protein {ECO:0000313|EMBL:RXI02340.1};	At3g02650_2	GO:0005739,mitochondrion; GO:0003729,mRNA binding; GO:0003674,molecular_function; GO:0003676,nucleic acid binding; GO:0003723,RNA binding; GO:0005488,binding; GO:0097159,organic cyclic compound binding; GO:1901363,heterocyclic compound binding; GO:0005575,cellular_component; GO:0005622,intracellular anatomical structure; GO:0005737,cytoplasm; GO:0043226,organelle; GO:0043227,membrane-bounded orga…	PF13041.6:PPR repeat family	--	--	--
MD00G1017100	11.0686	9.5492	9.1048	7.5916	8.1195	9.5983	7.9546	10.2548	6.9877	6.847	6.8674	12.9619	439	312	315	290	284	344	278	369	249	223	260	473	Chr00	2497129	2502082	-	MD00G1017100	--	K13093 HIV Tat-specific factor 1 | (RefSeq) splicing factor U2AF-associated protein 2 isoform X1 (A)	--	PREDICTED: splicing factor U2AF-associated protein 2 isoform X1 [Malus domestica]	TAF15_ARATH RecName: Full=Transcription initiation factor TFIID subunit 15; AltName: Full=TBP-associated factor 15; Short=AtTAF15;	A0A498K493_MALDO RecName: Full=RRM domain-containing protein {ECO:0000259|PROSITE:PS50102};	At5g16260	GO:0005634,nucleus; GO:0046872,metal ion binding; GO:0003723,RNA binding; GO:0003674,molecular_function; GO:0005488,binding; GO:0043167,ion binding; GO:0043169,cation binding; GO:0003676,nucleic acid binding; GO:0097159,organic cyclic compound binding; GO:1901363,heterocyclic compound binding; GO:0005575,cellular_component; GO:0005622,intracellular anatomical structure; GO:0043226,organelle; GO:0…	PF00076.22:RNA recognition motif. (a.k.a. RRM, RBD, or RNP domain)	--	--	--
MD00G1017200	1.6182	1.0804	0.4638	0.588	0.367	0.0895	0.0918	0.0892	4.4127	1.5765	0	1.5829	20	11	5	7	4	1	1	1	49	16	0	18	Chr00	2503161	2503739	+	MD00G1017200	--	K18667 activating signal cointegrator complex subunit 2 | (RefSeq) LOW QUALITY PROTEIN: activating signal cointegrator 1 complex subunit 2-like (A)	--	PREDICTED: uncharacterized protein LOC103434299 [Malus domestica]	--	A0A498KA75_MALDO SubName: Full=Uncharacterized protein {ECO:0000313|EMBL:RXI02342.1};	At5g16250	GO:0016021,integral component of membrane; GO:0005575,cellular_component; GO:0016020,membrane; GO:0031224,intrinsic component of membrane; GO:0110165,cellular anatomical entity	--	--	--	--
MD00G1017300	43.5609	50.6866	41.6867	65.6412	65.3474	70.2974	44.9105	43.7574	46.1123	39.3045	66.6247	37.0694	1737	1665	1450	2521	2298	2533	1578	1583	1652	1287	2536	1360	Chr00	2504589	2508906	-	MD00G1017300	--	K03921 acyl-[acyl-carrier-protein] desaturase [EC:1.14.19.2 1.14.19.11 1.14.19.26] | (RefSeq) stearoyl-[acyl-carrier-protein] 9-desaturase, chloroplastic (A)	ko00061: Fatty acid biosynthesis; ko01040: Biosynthesis of unsaturated fatty acids; ko01100: Metabolic pathways; ko01212: Fatty acid metabolism	PREDICTED: stearoyl-[acyl-carrier-protein]	STAD_RICCO RecName: Full=Stearoyl-[acyl-carrier-protein] 9-desaturase, chloroplastic; Short=Stearoyl-ACP desaturase; EC=1.14.19.2 {ECO:0000269|PubMed:17088542, ECO:0000269|PubMed:21930947}; AltName: Full=Acyl-[acyl-carrier-protein] desaturase; AltName: Full=Delta(9) stearoyl-acyl carrier protein desaturase; Flags: Precursor;	A0A540LIF6_MALBA RecName: Full=Acyl-[acyl-carrier-protein] desaturase {ECO:0000256|RuleBase:RU000582}; EC=1.14.19.- {ECO:0000256|RuleBase:RU000582};	At2g43710	GO:0009507,chloroplast; GO:0045300,acyl-[acyl-carrier-protein] desaturase activity; GO:0046872,metal ion binding; GO:0102786,stearoyl-[acp] desaturase activity; GO:0006633,fatty acid biosynthetic process; GO:0003674,molecular_function; GO:0003824,catalytic activity; GO:0016491,oxidoreductase activity; GO:0016705,oxidoreductase activity, acting on paired donors, with incorporation or reduction of …	PF03405.14:Fatty acid desaturase	--	--	--
MD00G1017400	3.3283	2.2346	2.6506	4.0061	2.4047	2.4772	2.8746	2.581	3.1144	3.246	4.5974	3.4093	226	125	157	262	144	152	172	159	190	181	298	213	Chr00	2513369	2519863	-	MD00G1017400	--	K10750 chromatin assembly factor 1 subunit A | (RefSeq) chromatin assembly factor 1 subunit FAS1 isoform X1 (A)	--	PREDICTED: chromatin assembly factor 1 subunit FAS1 isoform X1 [Pyrus x bretschneideri]	FAS1_ARATH RecName: Full=Chromatin assembly factor 1 subunit FAS1; Short=CAF-1 subunit FAS1; AltName: Full=CAF-1 p150 homolog; AltName: Full=Protein FASCIATA 1;	A0A498K7S1_MALDO SubName: Full=Uncharacterized protein {ECO:0000313|EMBL:RXI02344.1};	At1g65470	GO:0033186,CAF-1 complex; GO:0005634,nucleus; GO:0042393,histone binding; GO:0051301,cell division; GO:0006325,chromatin organization; GO:0006310,DNA recombination; GO:0006260,DNA replication; GO:0000724,double-strand break repair via homologous recombination; GO:0031507,heterochromatin assembly; GO:0048366,leaf development; GO:0009825,multidimensional cell growth; GO:0006334,nucleosome assembly;…	PF12253.8:Chromatin assembly factor 1 subunit A	--	--	--
MD00G1017500	0.1048	0.0636	0.1201	0	0	0.116	0	0	0.7582	0.2552	0	0.3987	2	1	2	0	0	2	0	0	13	4	0	7	Chr00	2528287	2529180	+	MD00G1017500	--	K02903 large subunit ribosomal protein L28e | (RefSeq) 60S ribosomal protein L28-1-like (A)	ko03010: Ribosome	PREDICTED: zinc finger protein CONSTANS-LIKE 5-like [Malus domestica]	RL281_ARATH RecName: Full=60S ribosomal protein L28-1 {ECO:0000303|PubMed:11598216}; AltName: Full=Protein ASYMMETRIC LEAVES1/2 ENHANCER 5 {ECO:0000303|PubMed:18305007};	A0A540NSG6_MALBA SubName: Full=Uncharacterized protein {ECO:0000313|EMBL:TQE13988.1};	At2g19730	GO:0005618,cell wall; GO:0009507,chloroplast; GO:0005737,cytoplasm; GO:0022625,cytosolic large ribosomal subunit; GO:0022626,cytosolic ribosome; GO:0005739,mitochondrion; GO:0005730,nucleolus; GO:0005654,nucleoplasm; GO:0005634,nucleus; GO:0005886,plasma membrane; GO:0009506,plasmodesma; GO:0003729,mRNA binding; GO:0003735,structural constituent of ribosome; GO:0009955,adaxial/abaxial pattern spe…	PF01778.17:Ribosomal L28e protein family	Others	TR	Others
MD00G1017700	0.5332	0.5548	1.3099	1.5817	0.7774	1.0115	1.0373	1.0075	1.6957	0.7421	0	2.3181	7	6	15	20	9	12	12	12	20	8	0	28	Chr00	2745787	2746848	+	MD00G1017700	--	--	--	--	--	--	--	--	--	--	--	--
MD00G1017800	0.0587	0	0.2019	0	0	0	0	0	0	0.7149	0	0	1	0	3	0	0	0	0	0	0	10	0	0	Chr00	2834784	2837443	-	MD00G1017800	--	K04564 superoxide dismutase, Fe-Mn family [EC:1.15.1.1] | (RefSeq) 6-phosphofructo-2-kinase/fructose-2, 6-bisphosphatase-like (A)	ko04146: Peroxisome	PREDICTED: uncharacterized protein LOC103963624 [Pyrus x bretschneideri]	F26_ARATH RecName: Full=6-phosphofructo-2-kinase/fructose-2,6-bisphosphatase; Short=6PF-2-K/Fru-2,6-P2ase; Short=AtF2KP; Short=PFK/FBPase; Includes: RecName: Full=6-phosphofructo-2-kinase; EC=2.7.1.105; Includes: RecName: Full=Fructose-2,6-bisphosphatase; EC=3.1.3.46;	A0A498IK11_MALDO SubName: Full=Uncharacterized protein {ECO:0000313|EMBL:RXH83898.1};	At1g07110	GO:0005829,cytosol; GO:0005886,plasma membrane; GO:0003873,6-phosphofructo-2-kinase activity; GO:0005524,ATP binding; GO:0004331,fructose-2,6-bisphosphate 2-phosphatase activity; GO:2001070,starch binding; GO:0006003,fructose 2,6-bisphosphate metabolic process; GO:0006002,fructose 6-phosphate metabolic process; GO:0006000,fructose metabolic process; GO:0043609,regulation of carbon utilization; GO…	--	--	--	--
MD00G1018100	4.4779	7.6937	3.0011	5.7222	4.4527	4.1931	6.88	4.7839	5.1375	1.7618	11.2585	2.5458	65	92	38	80	57	55	88	63	67	21	156	34	Chr00	2932066	2935548	+	MD00G1018100	--	--	--	PREDICTED: uncharacterized protein LOC103449896 [Malus domestica]	--	A0A5N5FZC4_9ROSA SubName: Full=Uncharacterized protein {ECO:0000313|EMBL:KAB2608485.1};	--	GO:0016021,integral component of membrane; GO:0005575,cellular_component; GO:0016020,membrane; GO:0031224,intrinsic component of membrane; GO:0110165,cellular anatomical entity	--	--	--	--
MD00G1018200	0	0	0.1229	0.7791	0	0.8304	0	0	0	0	4.3797	0	0	0	1	7	0	7	0	0	0	0	39	0	Chr00	2938220	2938974	+	MD00G1018200	--	--	--	UDP-glucose iridoid glucosyltransferase-like [Prunus avium]	UGT7_CATRO RecName: Full=UDP-glucose iridoid glucosyltransferase; EC=2.4.1.-; AltName: Full=UDP-glucose glucosyltransferase 7; Short=CrUGT7; AltName: Full=UDP-glycosyltransferase 76A2;	A0A498I196_MALDO SubName: Full=Uncharacterized protein {ECO:0000313|EMBL:RXH76880.1};	At3g55700	GO:0035251,UDP-glucosyltransferase activity; GO:1900994,(-)-secologanin biosynthetic process; GO:0003674,molecular_function; GO:0003824,catalytic activity; GO:0008194,UDP-glycosyltransferase activity; GO:0016740,transferase activity; GO:0016757,transferase activity, transferring glycosyl groups; GO:0016758,transferase activity, transferring hexosyl groups; GO:0046527,glucosyltransferase activity;…	--	--	--	--
MD00G1018400	41.0224	24.782	38.2971	9.3689	11.248	7.4363	13.6541	23.9131	23.4352	22.8348	17.297	34.0831	641	319	522	141	155	105	188	339	329	293	258	490	Chr00	3060895	3061626	+	MD00G1018400	--	--	--	PREDICTED: uncharacterized protein LOC103444922 [Malus domestica]	NRX11_ORYSJ RecName: Full=Probable nucleoredoxin 1-1; Short=OsNrx1-1; EC=1.8.1.8;	A0A498JX22_MALDO RecName: Full=Phorbol-ester/DAG-type domain-containing protein {ECO:0000259|PROSITE:PS50081};	At2g16050	GO:0047134,protein-disulfide reductase activity; GO:0003674,molecular_function; GO:0003824,catalytic activity; GO:0015036,disulfide oxidoreductase activity; GO:0016491,oxidoreductase activity; GO:0016651,oxidoreductase activity, acting on NAD(P)H; GO:0016667,oxidoreductase activity, acting on a sulfur group of donors; GO:0016668,oxidoreductase activity, acting on a sulfur group of donors, NAD(P) …	PF03107.16:C1 domain	--	--	--
MD00G1018600	46.349	25.7176	41.2972	164.1	145.96	156.838	54.3791	43.8795	56.0999	48.5723	47.7934	42.6447	1212	554	942	4133	3366	3706	1253	1041	1318	1043	1193	1026	Chr00	3143713	3146570	-	MD00G1018600	--	K06630 14-3-3 protein epsilon | (RefSeq) 14-3-3-like protein 16R (A)	--	PREDICTED: 14-3-3-like protein 16R [Pyrus x bretschneideri]	1433_HELAN RecName: Full=14-3-3-like protein;	A0A498JX92_MALDO RecName: Full=14_3_3 domain-containing protein {ECO:0000259|SMART:SM00101};	At1g78300	--	PF00244.20:14-3-3 protein	--	--	--
MD00G1018700	0.1012	0.7369	0.058	0	0	0	0.4019	0	0	0.5545	0	0.4399	2	12	1	0	0	0	7	0	0	9	0	8	Chr00	3198553	3199867	-	MD00G1018700	--	--	--	beta-galactosidase [Malus domestica]	HBL_TRETO RecName: Full=Non-symbiotic hemoglobin; AltName: Full=TREto GLB1;	Q5GLZ7_MALDO SubName: Full=Non-symbiotic hemoglobin class 1 {ECO:0000313|EMBL:AAP57676.1};	At2g16060	GO:0020037,heme binding; GO:0046872,metal ion binding; GO:0019825,oxygen binding; GO:0003674,molecular_function; GO:0005488,binding; GO:0046906,tetrapyrrole binding; GO:0097159,organic cyclic compound binding; GO:1901363,heterocyclic compound binding; GO:0043167,ion binding; GO:0043169,cation binding; GO:0036094,small molecule binding	PF00042.22:Globin	--	--	--
MD00G1018900	31.6932	49.2238	41.7154	86.3084	66.7928	97.484	59.7035	34.5216	69.2448	55.7485	69.365	37.636	594	760	682	1558	1104	1651	986	587	1166	858	1241	649	Chr00	3293828	3296586	-	MD00G1018900	--	K02872 large subunit ribosomal protein L13Ae | (RefSeq) 60S ribosomal protein L13a-4 (A)	ko03010: Ribosome	PREDICTED: 60S ribosomal protein L13a-4 [Malus domestica]	R13A4_ARATH RecName: Full=60S ribosomal protein L13a-4;	A0A498ICY4_MALDO SubName: Full=Uncharacterized protein {ECO:0000313|EMBL:RXH79013.1};	At5g48760	GO:0022625,cytosolic large ribosomal subunit; GO:0022626,cytosolic ribosome; GO:0009536,plastid; GO:0005840,ribosome; GO:0003729,mRNA binding; GO:0003735,structural constituent of ribosome; GO:0017148,negative regulation of translation; GO:0006412,translation; GO:0003674,molecular_function; GO:0003676,nucleic acid binding; GO:0003723,RNA binding; GO:0005488,binding; GO:0097159,organic cyclic comp…	PF00572.18:Ribosomal protein L13	--	--	--
MD00G1019100	6.4925	4.6454	6.2024	5.864	3.651	2.9791	7.5178	8.9889	7.9314	6.1065	6.0549	5.4788	246	145	205	214	122	102	251	309	270	190	219	191	Chr00	3347460	3360612	+	MD00G1019100	--	K23490 cytochrome b5 | (RefSeq) cytochrome b5-like (A)	--	PREDICTED: cytochrome b5-like [Malus domestica]	CYB5B_ARATH RecName: Full=Cytochrome b5 isoform B {ECO:0000303|PubMed:19054355}; Short=AtCb5-B {ECO:0000303|PubMed:19054355}; AltName: Full=Cytochrome b5 isoform 2; AltName: Full=Cytochrome b5 isoform E {ECO:0000303|PubMed:22384013}; Short=AtCb5-E {ECO:0000303|PubMed:22384013};	A0A5N5FBD3_9ROSA SubName: Full=Cytochrome b5 {ECO:0000313|EMBL:KAB2600408.1};	At2g32720	GO:0005783,endoplasmic reticulum; GO:0005789,endoplasmic reticulum membrane; GO:0016021,integral component of membrane; GO:0043231,intracellular membrane-bounded organelle; GO:0016020,membrane; GO:0009055,electron transfer activity; GO:0020037,heme binding; GO:0046872,metal ion binding; GO:0043447,alkane biosynthetic process; GO:0042761,very long-chain fatty acid biosynthetic process; GO:0003674,…	PF00173.28:Cytochrome b5-like Heme/Steroid binding domain	--	--	--
MD00G1019200	64.1877	73.0372	56.8285	24.9737	23.2954	27.0332	54.5172	43.9746	53.0895	55.0565	54.7859	44.9171	1884	1766	1455	706	603	717	1410	1171	1400	1327	1535	1213	Chr00	3416233	3432250	+	MD00G1019200	--	K03969 phage shock protein A | (RefSeq) membrane-associated 30 kDa protein, chloroplastic-like isoform X1 (A)	--	PREDICTED: membrane-associated 30 kDa protein, chloroplastic [Pyrus x bretschneideri]	IM30_PEA RecName: Full=Membrane-associated 30 kDa protein, chloroplastic; Short=M30; Flags: Precursor;	A0A540N4V3_MALBA SubName: Full=Uncharacterized protein {ECO:0000313|EMBL:TQE06049.1};	At1g65260	GO:0009706,chloroplast inner membrane; GO:0009535,chloroplast thylakoid membrane; GO:0005575,cellular_component; GO:0005622,intracellular anatomical structure; GO:0005737,cytoplasm; GO:0009507,chloroplast; GO:0009526,plastid envelope; GO:0009528,plastid inner membrane; GO:0009536,plastid; GO:0009941,chloroplast envelope; GO:0016020,membrane; GO:0019866,organelle inner membrane; GO:0031090,organel…	PF04012.12:PspA/IM30 family	--	--	--
MD00G1019700	50.6903	59.6404	52.6757	34.7909	42.9244	39.5402	64.2039	65.0297	67.3192	61.1832	67.5778	56.719	4747	4601	4303	3138	3545	3346	5298	5525	5664	4705	6041	4887	Chr00	3612210	3625944	+	MD00G1019700	--	K10406 kinesin family member C2/C3 | (RefSeq) kinesin-like protein KIN-14R (A)	--	PREDICTED: kinesin-like protein KCA2 [Malus domestica]	KN14A_ARATH RecName: Full=Kinesin-like protein KIN-14A {ECO:0000305}; AltName: Full=Geminivirus Rep-interacting motor protein {ECO:0000303|PubMed:12172024}; AltName: Full=Geminivirus replication protein-interacting protein {ECO:0000312|EMBL:AAM49809.1}; AltName: Full=Kinesin CDKA-1-associated protein 1 {ECO:0000303|PubMed:15247388}; AltName: Full=Kinesin-like protein KCA1 {ECO:0000303|PubMed:1524…	A0A5N5F3I5_9ROSA SubName: Full=Kinesin-like protein KCA2 {ECO:0000313|EMBL:KAB2597517.1};	At5g10470	GO:0009504,cell plate; GO:0009941,chloroplast envelope; GO:0005694,chromosome; GO:0005829,cytosol; GO:0005874,microtubule; GO:0005634,nucleus; GO:0009524,phragmoplast; GO:0005886,plasma membrane; GO:0005819,spindle; GO:0005524,ATP binding; GO:1990939,ATP-dependent microtubule motor activity; GO:0008017,microtubule binding; GO:0009904,chloroplast accumulation movement; GO:0009903,chloroplast avoid…	PF00225.23:Kinesin motor domain	--	--	--
MD00G1019900	1.7431	5.8189	1.4987	3.3934	4.9414	3.3758	3.2146	6.4844	4.1228	7.4295	9.5868	0.7105	8	22	6	15	20	14	13	27	17	28	42	3	Chr00	3699180	3700015	-	MD00G1019900	--	--	--	PREDICTED: protein SUPPRESSOR OF npr1-1, CONSTITUTIVE 1-like isoform X1 [Malus domestica]	RPS4B_ARATH RecName: Full=Disease resistance protein RPS4B {ECO:0000303|PubMed:25744164}; EC=3.2.2.6 {ECO:0000255|PROSITE-ProRule:PRU00204};	A0A540MEG6_MALBA SubName: Full=Uncharacterized protein {ECO:0000313|EMBL:TQD96972.1};	At5g45060	GO:0005634,nucleus; GO:0043531,ADP binding; GO:0005524,ATP binding; GO:0050135,NAD(P)+ nucleosidase activity; GO:0061809,NAD+ nucleotidase, cyclic ADP-ribose generating; GO:0042742,defense response to bacterium; GO:0002758,innate immune response-activating signal transduction; GO:0000166,nucleotide binding; GO:0003674,molecular_function; GO:0005488,binding; GO:0017076,purine nucleotide binding; G…	PF12799.7:Leucine Rich repeats (2 copies)	--	--	--
MD00G1020000	1.9	3.0511	2.3369	3.6782	4.7577	4.5994	3.1894	2.6614	2.4231	3.3501	2.9648	2.1511	96	127	103	179	212	210	142	122	110	139	143	100	Chr00	3700105	3702594	+	MD00G1020000	--	--	--	PREDICTED: uncharacterized protein LOC109148758 [Ipomoea nil]	--	A0A498IWZ7_MALDO SubName: Full=Uncharacterized protein {ECO:0000313|EMBL:RXH87706.1};	--	--	PF13788.6:Domain of unknown function (DUF4180)	--	--	--
MD00G1020100	5.1333	2.1098	4.0313	4.7422	7.5623	8.8118	4.5871	3.9205	3.0142	5.5128	3.2181	5.3596	127	43	87	113	165	197	100	88	67	112	76	122	Chr00	3702596	3704499	+	MD00G1020100	--	--	--	PREDICTED: LOW QUALITY PROTEIN: protein TOPLESS-like [Malus domestica]	TPL_ARATH RecName: Full=Protein TOPLESS; AltName: Full=WUS-interacting protein 1;	A0A498HHK2_MALDO SubName: Full=Uncharacterized protein {ECO:0000313|EMBL:RXH68975.1};	At1g15750	GO:0005829,cytosol; GO:0005634,nucleus; GO:0042802,identical protein binding; GO:0042803,protein homodimerization activity; GO:0009867,jasmonic acid mediated signaling pathway; GO:0045892,negative regulation of transcription, DNA-templated; GO:0010072,primary shoot apical meristem specification; GO:0006355,regulation of transcription, DNA-templated; GO:0009733,response to auxin; GO:0010051,xylem …	PF17814.1:LisH-like dimerisation domain	--	--	--
MD00G1020200	6.2862	4.8439	2.5693	7.5483	7.438	8.6504	5.6452	1.3858	8.6395	7.5886	11.2238	6.8324	115	73	41	133	120	143	91	23	142	114	196	115	Chr00	3704501	3706040	+	MD00G1020200	--	--	--	PREDICTED: LOW QUALITY PROTEIN: protein TOPLESS-like [Malus domestica]	TPL_ARATH RecName: Full=Protein TOPLESS; AltName: Full=WUS-interacting protein 1;	A0A498HF79_MALDO SubName: Full=Uncharacterized protein {ECO:0000313|EMBL:RXH68974.1};	At1g15750	GO:0005829,cytosol; GO:0005634,nucleus; GO:0042802,identical protein binding; GO:0042803,protein homodimerization activity; GO:0009867,jasmonic acid mediated signaling pathway; GO:0045892,negative regulation of transcription, DNA-templated; GO:0010072,primary shoot apical meristem specification; GO:0006355,regulation of transcription, DNA-templated; GO:0009733,response to auxin; GO:0010051,xylem …	--	--	--	--
MD00G1020300	1.497	3.3431	2.8657	1.9796	1.7296	2.2975	4.3275	3.0355	2.5308	1.7543	3.536	2.5174	106	195	177	135	108	147	270	195	161	102	239	164	Chr00	3719459	3723511	+	MD00G1020300	--	K13457 disease resistance protein RPM1 | (RefSeq) disease resistance protein RPM1-like (A)	ko04626: Plant-pathogen interaction	PREDICTED: protein SUPPRESSOR OF npr1-1, CONSTITUTIVE 1-like, partial [Pyrus x bretschneideri]	RPV1_VITRO RecName: Full=Disease resistance protein RPV1 {ECO:0000305}; AltName: Full=NAD(+) hydrolase RPV1; EC=3.2.2.6 {ECO:0000305|PubMed:31439792}; AltName: Full=Resistance to Plasmopara viticola protein {ECO:0000303|PubMed:24033846}; Short=MrRVP1 {ECO:0000303|PubMed:24033846};	A0A540MDZ9_MALBA RecName: Full=TIR domain-containing protein {ECO:0000259|PROSITE:PS50104};	At5g17680	GO:0005737,cytoplasm; GO:0005634,nucleus; GO:0043531,ADP binding; GO:0050135,NAD(P)+ nucleosidase activity; GO:0061809,NAD+ nucleotidase, cyclic ADP-ribose generating; GO:0042803,protein homodimerization activity; GO:0050832,defense response to fungus; GO:0043068,positive regulation of programmed cell death; GO:0007165,signal transduction; GO:0000166,nucleotide binding; GO:0003674,molecular_funct…	PF00931.22:NB-ARC domain	--	--	--
MD00G1020400	1.6463	2.3878	1.3726	0.8658	1.2122	1.5853	2.3779	2.6159	1.2851	1.406	1.5679	1.6732	77	92	56	39	50	67	98	111	54	54	70	72	Chr00	3723587	3726476	+	MD00G1020400	--	K13457 disease resistance protein RPM1 | (RefSeq) disease resistance protein RPM1-like (A)	ko04626: Plant-pathogen interaction	PREDICTED: TMV resistance protein N-like isoform X3 [Malus domestica]	RPV1_VITRO RecName: Full=Disease resistance protein RPV1 {ECO:0000305}; AltName: Full=NAD(+) hydrolase RPV1; EC=3.2.2.6 {ECO:0000305|PubMed:31439792}; AltName: Full=Resistance to Plasmopara viticola protein {ECO:0000303|PubMed:24033846}; Short=MrRVP1 {ECO:0000303|PubMed:24033846};	A0A540MDZ9_MALBA RecName: Full=TIR domain-containing protein {ECO:0000259|PROSITE:PS50104};	At5g17680	GO:0005737,cytoplasm; GO:0005634,nucleus; GO:0043531,ADP binding; GO:0050135,NAD(P)+ nucleosidase activity; GO:0061809,NAD+ nucleotidase, cyclic ADP-ribose generating; GO:0042803,protein homodimerization activity; GO:0050832,defense response to fungus; GO:0043068,positive regulation of programmed cell death; GO:0007165,signal transduction; GO:0000166,nucleotide binding; GO:0003674,molecular_funct…	PF00931.22:NB-ARC domain	--	--	--
MD00G1020500	2.0202	1.2493	1.6605	1.6226	1.2102	1.4764	1.7736	1.6806	1.5698	1.7639	3.3143	2.03	53	27	38	41	28	35	41	40	37	38	83	49	Chr00	3726478	3727900	+	MD00G1020500	--	--	--	PREDICTED: disease resistance protein TAO1-like [Malus domestica]	ROQ1_NICBE RecName: Full=Disease resistance protein Roq1 {ECO:0000305}; AltName: Full=NAD(+) hydrolase RPV1; EC=3.2.2.6 {ECO:0000305|PubMed:31439792}; AltName: Full=Recognition of XopQ 1 protein {ECO:0000303|PubMed:28891100};	A0A5N5F7I4_9ROSA SubName: Full=TMV resistance protein N-like {ECO:0000313|EMBL:KAB2599029.1};	At5g38350	GO:0043531,ADP binding; GO:0050135,NAD(P)+ nucleosidase activity; GO:0061809,NAD+ nucleotidase, cyclic ADP-ribose generating; GO:0006952,defense response; GO:0007165,signal transduction; GO:0000166,nucleotide binding; GO:0003674,molecular_function; GO:0005488,binding; GO:0017076,purine nucleotide binding; GO:0030554,adenyl nucleotide binding; GO:0032553,ribonucleotide binding; GO:0032555,purine r…	PF13855.6:Leucine rich repeat	--	--	--
MD00G1020600	4.4378	4.5312	5.6581	14.6841	11.2635	13.2187	7.8605	6.9259	7.2246	5.1012	5.0401	5.3192	214	180	238	682	479	576	334	303	313	202	232	236	Chr00	3728563	3731629	-	MD00G1020600	--	--	--	PREDICTED: B3 domain-containing protein LOC_Os12g40080-like isoform X1 [Malus domestica]	Y1208_ORYSJ RecName: Full=B3 domain-containing protein LOC_Os12g40080;	A0A498HGG9_MALDO SubName: Full=Uncharacterized protein {ECO:0000313|EMBL:RXH68972.1};	At1g26680	GO:0005634,nucleus; GO:0003677,DNA binding; GO:0003674,molecular_function; GO:0003676,nucleic acid binding; GO:0005488,binding; GO:0097159,organic cyclic compound binding; GO:1901363,heterocyclic compound binding; GO:0005575,cellular_component; GO:0005622,intracellular anatomical structure; GO:0043226,organelle; GO:0043227,membrane-bounded organelle; GO:0043229,intracellular organelle; GO:0043231…	PF02362.21:B3 DNA binding domain	B3	TF	B3->B3
MD00G1020700	4.0027	5.6479	4.1311	10.4428	13.5127	14.0332	7.6744	7.064	6.5367	4.7077	3.775	5.5279	351	408	316	882	1045	1112	593	562	515	339	316	446	Chr00	3731631	3736778	-	MD00G1020700	--	K13457 disease resistance protein RPM1 | (RefSeq) disease resistance protein RPM1-like (A)	ko04626: Plant-pathogen interaction	PREDICTED: protein SUPPRESSOR OF npr1-1, CONSTITUTIVE 1-like [Malus domestica]	RPV1_VITRO RecName: Full=Disease resistance protein RPV1 {ECO:0000305}; AltName: Full=NAD(+) hydrolase RPV1; EC=3.2.2.6 {ECO:0000305|PubMed:31439792}; AltName: Full=Resistance to Plasmopara viticola protein {ECO:0000303|PubMed:24033846}; Short=MrRVP1 {ECO:0000303|PubMed:24033846};	A0A540MDZ9_MALBA RecName: Full=TIR domain-containing protein {ECO:0000259|PROSITE:PS50104};	At5g17680	GO:0005737,cytoplasm; GO:0005634,nucleus; GO:0043531,ADP binding; GO:0050135,NAD(P)+ nucleosidase activity; GO:0061809,NAD+ nucleotidase, cyclic ADP-ribose generating; GO:0042803,protein homodimerization activity; GO:0050832,defense response to fungus; GO:0043068,positive regulation of programmed cell death; GO:0007165,signal transduction; GO:0000166,nucleotide binding; GO:0003674,molecular_funct…	PF01582.20:TIR domain	--	--	--
MD00G1021100	2.7855	3.083	3.1745	1.2589	1.635	1.4688	2.6219	3.8469	3.5563	1.7958	2.2658	2.2439	170	155	169	74	88	81	141	213	195	90	132	126	Chr00	3757028	3760507	+	MD00G1021100	--	K13457 disease resistance protein RPM1 | (RefSeq) disease resistance protein RPM1-like (A)	ko04626: Plant-pathogen interaction	PREDICTED: disease resistance protein TAO1-like isoform X1 [Malus domestica]	ROQ1_NICBE RecName: Full=Disease resistance protein Roq1 {ECO:0000305}; AltName: Full=NAD(+) hydrolase RPV1; EC=3.2.2.6 {ECO:0000305|PubMed:31439792}; AltName: Full=Recognition of XopQ 1 protein {ECO:0000303|PubMed:28891100};	A0A540MDZ9_MALBA RecName: Full=TIR domain-containing protein {ECO:0000259|PROSITE:PS50104};	At5g17680	GO:0043531,ADP binding; GO:0050135,NAD(P)+ nucleosidase activity; GO:0061809,NAD+ nucleotidase, cyclic ADP-ribose generating; GO:0006952,defense response; GO:0007165,signal transduction; GO:0000166,nucleotide binding; GO:0003674,molecular_function; GO:0005488,binding; GO:0017076,purine nucleotide binding; GO:0030554,adenyl nucleotide binding; GO:0032553,ribonucleotide binding; GO:0032555,purine r…	PF00931.22:NB-ARC domain	--	--	--
MD00G1021200	0.9381	1.5658	2.4197	0.7914	1.1302	0.7137	2.5284	2.5204	4.5681	2.142	0	1.147	16	22	36	13	17	11	38	39	70	30	0	18	Chr00	3760510	3762796	-	MD00G1021200	--	--	--	PREDICTED: uncharacterized protein LOC109148758 [Ipomoea nil]	--	A0A498IWZ7_MALDO SubName: Full=Uncharacterized protein {ECO:0000313|EMBL:RXH87706.1};	--	--	PF06563.11:Protein of unknown function (DUF1125)	--	--	--
MD00G1021300	7.3034	1.1399	2.2726	1.9499	1.1831	0.6928	1.7761	6.095	11.0322	3.8117	5.1371	1.9278	70	9	19	18	10	6	15	53	95	30	47	17	Chr00	3762798	3771832	+	MD00G1021300	--	--	--	PREDICTED: disease resistance protein LAZ5-like isoform X1 [Malus domestica]	RPP2A_ARATH RecName: Full=Disease resistance protein RPP2A {ECO:0000305}; EC=3.2.2.6 {ECO:0000255|PROSITE-ProRule:PRU00204};	A0A498HIL8_MALDO SubName: Full=Uncharacterized protein {ECO:0000313|EMBL:RXH68971.1};	--	GO:0043531,ADP binding; GO:0005524,ATP binding; GO:0050135,NAD(P)+ nucleosidase activity; GO:0061809,NAD+ nucleotidase, cyclic ADP-ribose generating; GO:0006952,defense response; GO:0007165,signal transduction; GO:0000166,nucleotide binding; GO:0003674,molecular_function; GO:0005488,binding; GO:0017076,purine nucleotide binding; GO:0030554,adenyl nucleotide binding; GO:0032553,ribonucleotide bind…	PF12799.7:Leucine Rich repeats (2 copies)	--	--	--
MD00G1021400	5.5196	3.1783	1.947	1.396	1.0431	0.5482	2.9714	11.3879	3.5444	4.7396	0	6.153	78	37	24	19	13	7	37	146	45	55	0	80	Chr00	3772488	3773454	+	MD00G1021400	--	K01859 chalcone isomerase [EC:5.5.1.6] | (RefSeq) probable chalcone--flavonone isomerase 3 isoform X1 (A)	ko00941: Flavonoid biosynthesis; ko01100: Metabolic pathways; ko01110: Biosynthesis of secondary metabolites	PREDICTED: probable chalcone--flavonone isomerase 3 isoform X2 [Pyrus x bretschneideri]	CHIL2_HUMLU RecName: Full=Chalcone isomerase-like protein 2 {ECO:0000303|PubMed:29760092}; Short=HlCHIL2 {ECO:0000303|PubMed:29760092}; EC=5.5.1.6 {ECO:0000250|UniProtKB:Q8VZW3};	A0A498KUQ4_MALDO RecName: Full=Chalcone-flavonone isomerase family protein {ECO:0000256|RuleBase:RU361158};	At5g05270	GO:0016872,intramolecular lyase activity; GO:0003674,molecular_function; GO:0003824,catalytic activity; GO:0016853,isomerase activity	--	--	--	--
MD00G1021500	4.9701	9.7559	6.122	1.2077	2.8179	1.5213	5.2204	5.5948	4.4138	5.0223	7.8653	4.2526	94	152	101	22	47	26	87	96	75	78	142	74	Chr00	3773456	3775546	+	MD00G1021500	--	--	--	protein TOPLESS-like [Brassica napus]	TPL_ARATH RecName: Full=Protein TOPLESS; AltName: Full=WUS-interacting protein 1;	A0A540KZ20_MALBA SubName: Full=Uncharacterized protein {ECO:0000313|EMBL:TQD79476.1};	At1g15750	GO:0005829,cytosol; GO:0005634,nucleus; GO:0042802,identical protein binding; GO:0042803,protein homodimerization activity; GO:0009867,jasmonic acid mediated signaling pathway; GO:0045892,negative regulation of transcription, DNA-templated; GO:0010072,primary shoot apical meristem specification; GO:0006355,regulation of transcription, DNA-templated; GO:0009733,response to auxin; GO:0010051,xylem …	--	--	--	--
MD00G1021600	6.5229	5.2188	7.6477	0.6157	6.3878	3.2811	9.2532	6.8629	5.1151	0	2.9507	4.9949	44	29	45	4	38	20	55	42	31	0	19	31	Chr00	3775548	3776147	+	MD00G1021600	--	--	--	PREDICTED: protein TOPLESS-like [Juglans regia]	TPR3_ORYSJ RecName: Full=Protein TPR3 {ECO:0000303|PubMed:24336200}; AltName: Full=Aberrant spikelet and panicle1-related 1 {ECO:0000303|PubMed:22136599}; AltName: Full=Protein ASP1-RELATED 1 {ECO:0000303|PubMed:22136599}; Short=OsASPR1 {ECO:0000303|PubMed:22136599}; AltName: Full=Topless-related protein 1 {ECO:0000303|PubMed:26601214}; Short=OsTPR1 {ECO:0000303|PubMed:26601214}; AltName: Full=To…	A0A392PEW5_9FABA SubName: Full=Protein TOPLESS-like {ECO:0000313|EMBL:MCI10638.1}; Flags: Fragment;	At1g15750	GO:0006355,regulation of transcription, DNA-templated; GO:0006139,nucleobase-containing compound metabolic process; GO:0006351,transcription, DNA-templated; GO:0006725,cellular aromatic compound metabolic process; GO:0006807,nitrogen compound metabolic process; GO:0008150,biological_process; GO:0008152,metabolic process; GO:0009058,biosynthetic process; GO:0009059,macromolecule biosynthetic proce…	--	--	--	--
MD00G1021700	0.4127	2.7556	1.6561	1.0713	2.1061	1.5986	0	0.9099	4.8237	1.5079	0	2.6916	2	11	7	5	9	7	0	4	21	6	0	12	Chr00	3776149	3776599	+	MD00G1021700	--	--	--	PREDICTED: LOW QUALITY PROTEIN: protein TOPLESS-like [Malus domestica]	TPR1_ARATH RecName: Full=Topless-related protein 1; AltName: Full=Protein MODIFIER OF SNC1 10;	A0A5N5GGX5_9ROSA SubName: Full=Topless-related protein 1-like {ECO:0000313|EMBL:KAB2612762.1};	At1g80490	GO:0005829,cytosol; GO:0005634,nucleus; GO:0010072,primary shoot apical meristem specification; GO:0006355,regulation of transcription, DNA-templated; GO:0000003,reproduction; GO:0003006,developmental process involved in reproduction; GO:0007275,multicellular organism development; GO:0008150,biological_process; GO:0009653,anatomical structure morphogenesis; GO:0009790,embryo development; GO:00097…	--	--	--	--
MD00G1021800	2.5053	5.3325	4.0524	2.4587	1.9069	3.2282	2.0253	3.6315	8.3656	4.5137	6.9029	3.469	73	128	103	69	49	85	52	96	219	108	192	93	Chr00	3776601	3778986	+	MD00G1021800	--	K12816 pre-mRNA-processing factor 17 | (RefSeq) pre-mRNA-processing factor 17 isoform X1 (A)	ko03040: Spliceosome	PREDICTED: topless-related protein 1-like [Malus domestica]	TPR1_ARATH RecName: Full=Topless-related protein 1; AltName: Full=Protein MODIFIER OF SNC1 10;	A0A498HBX3_MALDO RecName: Full=WD_REPEATS_REGION domain-containing protein {ECO:0000259|PROSITE:PS50294};	At1g15750	GO:0005829,cytosol; GO:0005634,nucleus; GO:0010072,primary shoot apical meristem specification; GO:0006355,regulation of transcription, DNA-templated; GO:0000003,reproduction; GO:0003006,developmental process involved in reproduction; GO:0007275,multicellular organism development; GO:0008150,biological_process; GO:0009653,anatomical structure morphogenesis; GO:0009790,embryo development; GO:00097…	PF00400.32:WD domain, G-beta repeat	--	--	--
MD00G1021900	0	0	0	0.5441	0	0	0	0	0	0	0	1.253	0	0	0	5	0	0	0	0	0	0	0	11	Chr00	3797215	3800409	+	MD00G1021900	--	K01889 phenylalanyl-tRNA synthetase alpha chain [EC:6.1.1.20] | (RefSeq) phenylalanine--tRNA ligase, chloroplastic/mitochondrial (A)	ko00970: Aminoacyl-tRNA biosynthesis	unnamed protein product, partial [Vitis vinifera]	SYFM_ARATH RecName: Full=Phenylalanine--tRNA ligase, chloroplastic/mitochondrial {ECO:0000305}; EC=6.1.1.20 {ECO:0000305}; AltName: Full=Phenylalanyl-tRNA synthetase {ECO:0000305}; Short=PheRS {ECO:0000305}; Flags: Precursor;	A0A7S4RYF5_9STRA SubName: Full=Hypothetical protein {ECO:0000313|EMBL:CAE4628883.1}; Flags: Fragment;	At3g58140	GO:0009507,chloroplast; GO:0009570,chloroplast stroma; GO:0005737,cytoplasm; GO:0005829,cytosol; GO:0005759,mitochondrial matrix; GO:0005739,mitochondrion; GO:0005524,ATP binding; GO:0004826,phenylalanine-tRNA ligase activity; GO:0000049,tRNA binding; GO:0006432,phenylalanyl-tRNA aminoacylation; GO:0000166,nucleotide binding; GO:0003674,molecular_function; GO:0005488,binding; GO:0017076,purine nu…	--	--	--	--
MD00G1022000	0.2276	0.1658	0.3653	0.2836	0.7227	0.4534	0.9816	0.2509	1.3681	0.6098	2.6231	0.2474	5	3	7	6	14	9	19	5	27	11	55	5	Chr00	3800996	3802245	-	MD00G1022000	--	--	--	PREDICTED: B3 domain-containing protein LOC_Os12g40080-like [Malus domestica]	Y1176_ORYSJ RecName: Full=B3 domain-containing protein Os11g0197600;	A0A498HHW4_MALDO SubName: Full=Uncharacterized protein {ECO:0000313|EMBL:RXH68967.1};	At1g49480	GO:0005634,nucleus; GO:0003677,DNA binding; GO:0003674,molecular_function; GO:0003676,nucleic acid binding; GO:0005488,binding; GO:0097159,organic cyclic compound binding; GO:1901363,heterocyclic compound binding; GO:0005575,cellular_component; GO:0005622,intracellular anatomical structure; GO:0043226,organelle; GO:0043227,membrane-bounded organelle; GO:0043229,intracellular organelle; GO:0043231…	PF02362.21:B3 DNA binding domain	B3	TF	B3->B3
MD00G1022100	0.7207	0	0.338	0	0.0743	0.2175	0.3346	0.1444	0	0	0	0.4273	22	0	9	0	2	6	9	4	0	0	0	12	Chr00	3802289	3804604	-	MD00G1022100	--	--	--	PREDICTED: B3 domain-containing protein LOC_Os12g40080-like [Malus domestica]	VRN1_ARATH RecName: Full=B3 domain-containing transcription factor VRN1; AltName: Full=Protein VERNALIZATION 1;	A0A498HHW4_MALDO SubName: Full=Uncharacterized protein {ECO:0000313|EMBL:RXH68967.1};	At4g01580	GO:0005654,nucleoplasm; GO:0003677,DNA binding; GO:0000976,transcription regulatory region sequence-specific DNA binding; GO:0009909,regulation of flower development; GO:0010048,vernalization response; GO:0003674,molecular_function; GO:0003676,nucleic acid binding; GO:0005488,binding; GO:0097159,organic cyclic compound binding; GO:1901363,heterocyclic compound binding; GO:0001067,regulatory regio…	PF02362.21:B3 DNA binding domain	B3	TF	B3->B3
MD00G1022200	37.2179	44.0168	36.4051	17.8887	14.0461	15.8267	29.2018	22.7146	32.0244	37.6434	44.2386	34.6375	661	644	564	306	220	254	457	366	511	549	750	566	Chr00	3807949	3824497	+	MD00G1022200	--	--	--	PREDICTED: DCC family protein At1g52590, chloroplastic [Malus domestica]	Y1259_ARATH RecName: Full=DCC family protein At1g52590, chloroplastic; Flags: Precursor;	A0A498HBX9_MALDO SubName: Full=Uncharacterized protein {ECO:0000313|EMBL:RXH68966.1};	At1g52590	GO:0010287,plastoglobule; GO:0015035,protein disulfide oxidoreductase activity; GO:0003674,molecular_function; GO:0003824,catalytic activity; GO:0015036,disulfide oxidoreductase activity; GO:0016491,oxidoreductase activity; GO:0016667,oxidoreductase activity, acting on a sulfur group of donors; GO:0005575,cellular_component; GO:0005622,intracellular anatomical structure; GO:0005737,cytoplasm; GO:…	PF04134.12:Protein of unknown function, DUF393	--	--	--
MD00G1022400	1.3267	2.109	2.1728	1.3119	1.7193	3.1811	4.0868	3.0292	2.637	6.1933	6.1882	3.2616	42	55	60	40	48	91	114	87	75	161	187	95	Chr00	3829798	3832220	-	MD00G1022400	--	--	--	PREDICTED: RHOMBOID-like protein 5 [Malus domestica]	RBL5_ARATH RecName: Full=RHOMBOID-like protein 5 {ECO:0000303|PubMed:16223493, ECO:0000303|PubMed:17181860}; Short=AtRBL5 {ECO:0000303|PubMed:16223493, ECO:0000303|PubMed:17181860}; EC=3.4.21.- {ECO:0000305};	A0A498HHJ7_MALDO RecName: Full=RHOMBOID-like protein {ECO:0000256|RuleBase:RU362115}; EC=3.4.21.- {ECO:0000256|RuleBase:RU362115}; AltName: Full=Rhomboid-like protein {ECO:0000256|RuleBase:RU362115};	At1g52580	GO:0016021,integral component of membrane; GO:0004252,serine-type endopeptidase activity; GO:0003674,molecular_function; GO:0003824,catalytic activity; GO:0004175,endopeptidase activity; GO:0008233,peptidase activity; GO:0008236,serine-type peptidase activity; GO:0016787,hydrolase activity; GO:0017171,serine hydrolase activity; GO:0140096,catalytic activity, acting on a protein; GO:0005575,cellul…	PF01694.22:Rhomboid family	--	--	--
MD00G1022900	16.3874	19.409	16.1597	21.9791	25.642	27.2301	15.4885	17.9255	15.1074	18.0758	16.6454	20.3826	658	642	566	850	908	988	548	653	545	596	638	753	Chr00	3860265	3866862	-	MD00G1022900	--	K12812 ATP-dependent RNA helicase UAP56/SUB2 [EC:3.6.4.13] | (RefSeq) DEAD-box ATP-dependent RNA helicase 56-like isoform X1 (A)	ko03013: Nucleocytoplasmic transport; ko03015: mRNA surveillance pathway; ko03040: Spliceosome	PREDICTED: DEAD-box ATP-dependent RNA helicase 56-like [Pyrus x bretschneideri]	RH15_ARATH RecName: Full=DEAD-box ATP-dependent RNA helicase 15; EC=3.6.4.13; AltName: Full=UAP56 homolog A;	A0A5N5G7V0_9ROSA SubName: Full=DEAD-box ATP-dependent RNA helicase 56-like {ECO:0000313|EMBL:KAB2611426.1};	At5g11200	GO:0005829,cytosol; GO:0005730,nucleolus; GO:0005634,nucleus; GO:0009506,plasmodesma; GO:0005524,ATP binding; GO:0016887,ATPase activity; GO:0003690,double-stranded DNA binding; GO:0003725,double-stranded RNA binding; GO:0003729,mRNA binding; GO:0003723,RNA binding; GO:0003724,RNA helicase activity; GO:0003727,single-stranded RNA binding; GO:0006397,mRNA processing; GO:0051028,mRNA transport; GO:…	PF00270.29:DEAD/DEAH box helicase	--	--	--
MD00G1023000	0.3539	0	1.7749	0.4593	0	0.6854	1.1044	1.0727	2.6095	0.5926	0	1.1539	8	0	35	10	0	14	22	22	53	11	0	24	Chr00	3868404	3869714	-	MD00G1023000	--	--	--	PREDICTED: uncharacterized protein LOC103437258 [Malus domestica]	ATS3B_ARATH RecName: Full=Embryo-specific protein ATS3B {ECO:0000305}; AltName: Full=Protein ARABIDOPSIS THALIANA SEED 3B {ECO:0000305}; Flags: Precursor;	A0A540MCS2_MALBA SubName: Full=Uncharacterized protein {ECO:0000313|EMBL:TQD96550.1};	At5g62200	GO:0031225,anchored component of membrane; GO:0005576,extracellular region; GO:0009536,plastid; GO:0005774,vacuolar membrane; GO:0005575,cellular_component; GO:0016020,membrane; GO:0031224,intrinsic component of membrane; GO:0110165,cellular anatomical entity; GO:0005622,intracellular anatomical structure; GO:0005737,cytoplasm; GO:0043226,organelle; GO:0043227,membrane-bounded organelle; GO:00432…	PF06232.11:Embryo-specific protein 3, (ATS3)	--	--	--
MD00G1023100	0	0	0.1346	0.6095	1.1982	0	0	0	0.2614	0	0	0	0	0	1	5	9	0	0	0	2	0	0	0	Chr00	3873058	3873547	-	MD00G1023100	--	--	--	PREDICTED: uncharacterized protein LOC103437306 [Malus domestica]	ATS3B_ARATH RecName: Full=Embryo-specific protein ATS3B {ECO:0000305}; AltName: Full=Protein ARABIDOPSIS THALIANA SEED 3B {ECO:0000305}; Flags: Precursor;	A0A540MDP4_MALBA SubName: Full=Uncharacterized protein {ECO:0000313|EMBL:TQD96549.1};	At5g62200	GO:0031225,anchored component of membrane; GO:0005576,extracellular region; GO:0009536,plastid; GO:0005774,vacuolar membrane; GO:0005575,cellular_component; GO:0016020,membrane; GO:0031224,intrinsic component of membrane; GO:0110165,cellular anatomical entity; GO:0005622,intracellular anatomical structure; GO:0005737,cytoplasm; GO:0043226,organelle; GO:0043227,membrane-bounded organelle; GO:00432…	PF06232.11:Embryo-specific protein 3, (ATS3)	--	--	--
MD00G1023300	14.6394	19.2471	16.2661	10.1954	8.5298	12.7611	19.1186	15.5403	18.3999	19.0343	12.0329	21.2476	325	352	315	218	167	256	374	313	367	347	255	434	Chr00	3910733	3913567	+	MD00G1023300	--	K22698 protein SEY1 [EC:3.6.5.-] | (RefSeq) protein ROOT HAIR DEFECTIVE 3 homolog 2-like isoform X1 (A)	--	PREDICTED: protein ROOT HAIR DEFECTIVE 3 homolog 2-like [Malus domestica]	RHD32_ARATH RecName: Full=Protein ROOT HAIR DEFECTIVE 3 homolog 2 {ECO:0000255|HAMAP-Rule:MF_03109}; EC=3.6.5.- {ECO:0000255|HAMAP-Rule:MF_03109}; AltName: Full=Protein SEY1 homolog 3 {ECO:0000255|HAMAP-Rule:MF_03109};	A0A5N5IF05_9ROSA RecName: Full=Protein ROOT HAIR DEFECTIVE 3 homolog {ECO:0000256|HAMAP-Rule:MF_03109}; EC=3.6.5.- {ECO:0000256|HAMAP-Rule:MF_03109}; AltName: Full=Protein SEY1 homolog {ECO:0000256|HAMAP-Rule:MF_03109};	At5g45160	GO:0005783,endoplasmic reticulum; GO:0005789,endoplasmic reticulum membrane; GO:0016021,integral component of membrane; GO:0005525,GTP binding; GO:0003924,GTPase activity; GO:0016320,endoplasmic reticulum membrane fusion; GO:0000166,nucleotide binding; GO:0001882,nucleoside binding; GO:0001883,purine nucleoside binding; GO:0003674,molecular_function; GO:0005488,binding; GO:0017076,purine nucleoti…	PF05879.12:Root hair defective 3 GTP-binding protein (RHD3)	--	--	--
MD00G1023400	3.4159	3.8503	4.825	1.7099	2.2133	1.0125	2.6305	5.3115	4.2772	2.4513	8.7543	3.7789	56	52	69	27	32	15	38	79	63	33	137	57	Chr00	3913695	3917095	-	MD00G1023400	--	--	--	predicted protein [Malus domestica]	--	E4Z8N9_MALDO SubName: Full=Predicted protein {ECO:0000313|EMBL:CBL94164.1};	--	--	PF05622.12:HOOK protein	--	--	--
MD00G1023500	6.8083	4.9284	5.5852	3.5668	2.9039	3.3179	2.481	3.3735	9.9416	11.3335	22.5092	9.0291	109	65	78	55	41	48	35	49	143	149	344	133	Chr00	3917178	3919056	+	MD00G1023500	--	K22698 protein SEY1 [EC:3.6.5.-] | (RefSeq) protein ROOT HAIR DEFECTIVE 3 homolog 2-like (A)	--	PREDICTED: protein ROOT HAIR DEFECTIVE 3 homolog 2-like isoform X8 [Pyrus x bretschneideri]	RHD32_ARATH RecName: Full=Protein ROOT HAIR DEFECTIVE 3 homolog 2 {ECO:0000255|HAMAP-Rule:MF_03109}; EC=3.6.5.- {ECO:0000255|HAMAP-Rule:MF_03109}; AltName: Full=Protein SEY1 homolog 3 {ECO:0000255|HAMAP-Rule:MF_03109};	A0A540MXD7_MALBA SubName: Full=Uncharacterized protein {ECO:0000313|EMBL:TQE03462.1};	At5g45160	GO:0005783,endoplasmic reticulum; GO:0005789,endoplasmic reticulum membrane; GO:0016021,integral component of membrane; GO:0005525,GTP binding; GO:0003924,GTPase activity; GO:0016320,endoplasmic reticulum membrane fusion; GO:0000166,nucleotide binding; GO:0001882,nucleoside binding; GO:0001883,purine nucleoside binding; GO:0003674,molecular_function; GO:0005488,binding; GO:0017076,purine nucleoti…	PF05879.12:Root hair defective 3 GTP-binding protein (RHD3)	--	--	--
MD00G1023600	12.1861	15.3276	12.6099	1.8477	1.7297	1.1441	16.33	11.433	16.1103	18.9678	17.2403	16.5422	719	745	649	105	90	61	849	612	854	919	971	898	Chr00	3929608	3937138	+	MD00G1023600	--	K13418 somatic embryogenesis receptor kinase 1 [EC:2.7.10.1 2.7.11.1] | (RefSeq) LOW QUALITY PROTEIN: somatic embryogenesis receptor kinase 2 (A)	--	PREDICTED: probable LRR receptor-like serine/threonine-protein kinase At1g56140 [Malus domestica]	Y1561_ARATH RecName: Full=Probable LRR receptor-like serine/threonine-protein kinase At1g56130; EC=2.7.11.1; Flags: Precursor;	A0A498JZ59_MALDO RecName: Full=Non-specific serine/threonine protein kinase {ECO:0000256|ARBA:ARBA00012513}; EC=2.7.11.1 {ECO:0000256|ARBA:ARBA00012513};	At1g56130	GO:0016021,integral component of membrane; GO:0005886,plasma membrane; GO:0005524,ATP binding; GO:0106310,protein serine kinase activity; GO:0004674,protein serine/threonine kinase activity; GO:0106311,protein threonine kinase activity; GO:0046777,protein autophosphorylation; GO:0000166,nucleotide binding; GO:0003674,molecular_function; GO:0005488,binding; GO:0017076,purine nucleotide binding; GO…	PF00069.25:Protein kinase domain	--	--	--
MD00G1023700	27.9541	27.4699	29.229	26.1	24.7892	18.9804	35.1521	23.0243	24.7886	43.3315	35.6668	29.6592	546	442	498	491	427	335	605	408	435	695	665	533	Chr00	3941750	3950345	-	MD00G1023700	--	--	--	PREDICTED: uncharacterized protein LOC103419842 [Malus domestica]	--	A0A498JUN6_MALDO SubName: Full=Uncharacterized protein {ECO:0000313|EMBL:RXH98776.1};	--	GO:0005525,GTP binding; GO:0003924,GTPase activity; GO:0000166,nucleotide binding; GO:0001882,nucleoside binding; GO:0001883,purine nucleoside binding; GO:0003674,molecular_function; GO:0005488,binding; GO:0017076,purine nucleotide binding; GO:0019001,guanyl nucleotide binding; GO:0032549,ribonucleoside binding; GO:0032550,purine ribonucleoside binding; GO:0032553,ribonucleotide binding; GO:00325…	--	--	--	--
MD00G1023800	1.5112	0	0	0	0	0	0	0	0	0	0	0	6	0	0	0	0	0	0	0	0	0	0	0	Chr00	3956881	3957066	-	MD00G1023800	--	K03798 cell division protease FtsH [EC:3.4.24.-] | (RefSeq) ATP-dependent zinc metalloprotease FTSH 6, chloroplastic (A)	--	pentatricopeptide repeat-containing protein At5g56310 [Zea mays]	PP146_ARATH RecName: Full=Pentatricopeptide repeat-containing protein At2g03380, mitochondrial; Flags: Precursor;	A0A498JUA5_MALDO SubName: Full=Uncharacterized protein {ECO:0000313|EMBL:RXH98765.1};	At2g03380	GO:0043231,intracellular membrane-bounded organelle; GO:0005739,mitochondrion; GO:0003723,RNA binding; GO:0009451,RNA modification; GO:0003674,molecular_function; GO:0003676,nucleic acid binding; GO:0005488,binding; GO:0097159,organic cyclic compound binding; GO:1901363,heterocyclic compound binding; GO:0006139,nucleobase-containing compound metabolic process; GO:0006725,cellular aromatic compoun…	PF01535.20:PPR repeat	--	--	--
MD00G1024000	10.3173	4.7389	9.9736	1.216	4.1105	2.5921	6.2658	19.6092	5.897	4.754	2.629	8.6072	185	70	156	21	65	42	99	319	95	70	45	142	Chr00	3968007	3969376	+	MD00G1024000	--	K01868 threonyl-tRNA synthetase [EC:6.1.1.3] | (RefSeq) threonine--tRNA ligase, chloroplastic/mitochondrial 2-like (A)	ko00970: Aminoacyl-tRNA biosynthesis	PREDICTED: LOW QUALITY PROTEIN: threonine--tRNA ligase, chloroplastic/mitochondrial 2-like [Malus domestica]	SYTM2_ARATH RecName: Full=Threonine--tRNA ligase, chloroplastic/mitochondrial 2 {ECO:0000305}; EC=6.1.1.3 {ECO:0000305}; AltName: Full=Protein EMBRYO DEFECTIVE 2761 {ECO:0000303|PubMed:16297076}; AltName: Full=Threonyl-tRNA synthetase {ECO:0000305}; Short=ThrRS {ECO:0000305}; Flags: Precursor;	A0A498JUM4_MALDO RecName: Full=Threonyl-tRNA synthetase {ECO:0000256|ARBA:ARBA00015389}; EC=6.1.1.3 {ECO:0000256|ARBA:ARBA00013163};	ECU07g1570	GO:0009507,chloroplast; GO:0009570,chloroplast stroma; GO:0005739,mitochondrion; GO:0005524,ATP binding; GO:0046872,metal ion binding; GO:0004829,threonine-tRNA ligase activity; GO:0009793,embryo development ending in seed dormancy; GO:0006435,threonyl-tRNA aminoacylation; GO:0000166,nucleotide binding; GO:0003674,molecular_function; GO:0005488,binding; GO:0017076,purine nucleotide binding; GO:00…	PF07973.14:Threonyl and Alanyl tRNA synthetase second additional domain	--	--	--
MD00G1024100	8.2801	9.4174	11.2881	3.4078	3.2988	2.4765	10.1587	8.9622	9.3821	8.9932	2.8132	8.513	111	104	132	44	39	30	120	109	113	99	36	105	Chr00	3969378	3970213	+	MD00G1024100	--	K01868 threonyl-tRNA synthetase [EC:6.1.1.3] | (RefSeq) threonine--tRNA ligase, chloroplastic/mitochondrial 2-like (A)	ko00970: Aminoacyl-tRNA biosynthesis	hypothetical protein PRUPE_3G203100 [Prunus persica]	SYTM2_ARATH RecName: Full=Threonine--tRNA ligase, chloroplastic/mitochondrial 2 {ECO:0000305}; EC=6.1.1.3 {ECO:0000305}; AltName: Full=Protein EMBRYO DEFECTIVE 2761 {ECO:0000303|PubMed:16297076}; AltName: Full=Threonyl-tRNA synthetase {ECO:0000305}; Short=ThrRS {ECO:0000305}; Flags: Precursor;	A0A5N5H802_9ROSA RecName: Full=Threonyl-tRNA synthetase {ECO:0000256|ARBA:ARBA00015389}; EC=6.1.1.3 {ECO:0000256|ARBA:ARBA00013163};	Hs20542271	GO:0009507,chloroplast; GO:0009570,chloroplast stroma; GO:0005739,mitochondrion; GO:0005524,ATP binding; GO:0046872,metal ion binding; GO:0004829,threonine-tRNA ligase activity; GO:0009793,embryo development ending in seed dormancy; GO:0006435,threonyl-tRNA aminoacylation; GO:0000166,nucleotide binding; GO:0003674,molecular_function; GO:0005488,binding; GO:0017076,purine nucleotide binding; GO:00…	PF00587.25:tRNA synthetase class II core domain (G, H, P, S and T)	--	--	--
MD00G1024200	8.7011	6.2713	9.7077	3.2668	4.4046	2.1493	4.9814	12.5021	6.8744	7.7578	6.7143	7.3461	224	133	218	81	100	50	113	292	159	164	165	174	Chr00	3970215	3974496	+	MD00G1024200	--	K01868 threonyl-tRNA synthetase [EC:6.1.1.3] | (RefSeq) threonine--tRNA ligase, chloroplastic/mitochondrial 2-like (A)	ko00970: Aminoacyl-tRNA biosynthesis	PREDICTED: threonine--tRNA ligase-like [Malus domestica]	SYTM2_ARATH RecName: Full=Threonine--tRNA ligase, chloroplastic/mitochondrial 2 {ECO:0000305}; EC=6.1.1.3 {ECO:0000305}; AltName: Full=Protein EMBRYO DEFECTIVE 2761 {ECO:0000303|PubMed:16297076}; AltName: Full=Threonyl-tRNA synthetase {ECO:0000305}; Short=ThrRS {ECO:0000305}; Flags: Precursor;	A0A540MIS3_MALBA RecName: Full=Threonyl-tRNA synthetase {ECO:0000256|ARBA:ARBA00015389}; EC=6.1.1.3 {ECO:0000256|ARBA:ARBA00013163};	At5g26830	GO:0009507,chloroplast; GO:0009570,chloroplast stroma; GO:0005739,mitochondrion; GO:0005524,ATP binding; GO:0046872,metal ion binding; GO:0004829,threonine-tRNA ligase activity; GO:0009793,embryo development ending in seed dormancy; GO:0006435,threonyl-tRNA aminoacylation; GO:0000166,nucleotide binding; GO:0003674,molecular_function; GO:0005488,binding; GO:0017076,purine nucleotide binding; GO:00…	--	--	--	--
MD00G1024300	10.3111	10.9521	9.5474	3.8087	4.7217	3.6207	13.2769	7.5404	14.0147	9.2967	11.8923	7.597	208	182	168	74	84	66	236	138	254	154	229	141	Chr00	3974498	3987631	+	MD00G1024300	--	K04077 chaperonin GroEL | (RefSeq) chaperonin 60 subunit beta 2, chloroplastic (A)	ko03018: RNA degradation	hypothetical protein GLYMA_18G270500 [Glycine max]	RUBB_PEA RecName: Full=RuBisCO large subunit-binding protein subunit beta, chloroplastic; AltName: Full=60 kDa chaperonin subunit beta; AltName: Full=CPN-60 beta; Flags: Precursor;	A0A498JXR1_MALDO SubName: Full=Uncharacterized protein {ECO:0000313|EMBL:RXH98753.1};	At5g56500	GO:0009507,chloroplast; GO:0005524,ATP binding; GO:0016887,ATPase activity; GO:0042026,protein refolding; GO:0000166,nucleotide binding; GO:0003674,molecular_function; GO:0005488,binding; GO:0017076,purine nucleotide binding; GO:0030554,adenyl nucleotide binding; GO:0032553,ribonucleotide binding; GO:0032555,purine ribonucleotide binding; GO:0032559,adenyl ribonucleotide binding; GO:0035639,purin…	--	--	--	--
MD00G1024400	6.0834	5.6264	8.4921	2.578	2.2524	2.7478	6.8099	7.8913	7.0474	3.2253	1.5173	3.5983	147	112	179	60	48	60	145	173	153	64	35	80	Chr00	3988001	3990480	+	MD00G1024400	--	--	--	PREDICTED: probable LRR receptor-like serine/threonine-protein kinase At1g56140 isoform X2 [Malus domestica]	Y1561_ARATH RecName: Full=Probable LRR receptor-like serine/threonine-protein kinase At1g56130; EC=2.7.11.1; Flags: Precursor;	A0A540MXD6_MALBA SubName: Full=Uncharacterized protein {ECO:0000313|EMBL:TQE03466.1};	At1g56140	GO:0016021,integral component of membrane; GO:0005886,plasma membrane; GO:0005524,ATP binding; GO:0106310,protein serine kinase activity; GO:0004674,protein serine/threonine kinase activity; GO:0106311,protein threonine kinase activity; GO:0046777,protein autophosphorylation; GO:0000166,nucleotide binding; GO:0003674,molecular_function; GO:0005488,binding; GO:0017076,purine nucleotide binding; GO…	--	--	--	--
MD00G1024500	8.4769	9.1554	7.1362	3.3308	3.734	3.1505	5.4249	4.9177	4.2801	2.7683	1.3131	2.0782	399	355	293	151	155	134	225	210	181	107	59	90	Chr00	3990984	3994595	+	MD00G1024500	--	K13416 brassinosteroid insensitive 1-associated receptor kinase 1 [EC:2.7.10.1 2.7.11.1] | (RefSeq) BRASSINOSTEROID INSENSITIVE 1-associated receptor kinase 1-like isoform X1 (A)	ko04016: MAPK signaling pathway - plant; ko04075: Plant hormone signal transduction; ko04626: Plant-pathogen interaction	PREDICTED: probable LRR receptor-like serine/threonine-protein kinase At1g56140 [Malus domestica]	Y1561_ARATH RecName: Full=Probable LRR receptor-like serine/threonine-protein kinase At1g56130; EC=2.7.11.1; Flags: Precursor;	A0A5N5ICT7_9ROSA RecName: Full=Non-specific serine/threonine protein kinase {ECO:0000256|ARBA:ARBA00012513}; EC=2.7.11.1 {ECO:0000256|ARBA:ARBA00012513};	At1g56130	GO:0016021,integral component of membrane; GO:0005886,plasma membrane; GO:0005524,ATP binding; GO:0106310,protein serine kinase activity; GO:0004674,protein serine/threonine kinase activity; GO:0106311,protein threonine kinase activity; GO:0046777,protein autophosphorylation; GO:0000166,nucleotide binding; GO:0003674,molecular_function; GO:0005488,binding; GO:0017076,purine nucleotide binding; GO…	PF11721.8:Malectin domain	--	--	--
MD00G1024700	1.0193	0	0.4674	0.0847	0.1387	0.1354	0	0.0449	0.0454	0.2979	0	0.9749	25	0	10	2	3	3	0	1	1	6	0	22	Chr00	4001786	4005339	-	MD00G1024700	--	--	--	PREDICTED: uncharacterized protein LOC103432869 isoform X1 [Malus domestica]	RAF2A_ARATH RecName: Full=Ras-related protein RABF2a; Short=AtRABF2a; AltName: Full=Ras-related protein Rab5A; Short=AtRab5A; AltName: Full=Ras-related protein Rha1;	A0A540MXF9_MALBA SubName: Full=Uncharacterized protein {ECO:0000313|EMBL:TQE03454.1};	At4g19640	GO:0030139,endocytic vesicle; GO:0012505,endomembrane system; GO:0005783,endoplasmic reticulum; GO:0005768,endosome; GO:0010008,endosome membrane; GO:0005774,vacuolar membrane; GO:0005525,GTP binding; GO:0003924,GTPase activity; GO:0006886,intracellular protein transport; GO:0007034,vacuolar transport; GO:0000166,nucleotide binding; GO:0001882,nucleoside binding; GO:0001883,purine nucleoside bind…	PF00071.22:Ras family	--	--	--
MD00G1024800	50.1579	54.8996	56.0309	4.4923	2.7256	3.665	86.6668	73.4592	82.6613	54.4894	46.2774	42.8267	2817	2540	2745	243	135	186	4289	3743	4171	2513	2481	2213	Chr00	4046820	4061053	-	MD00G1024800	--	K22698 protein SEY1 [EC:3.6.5.-] | (RefSeq) protein ROOT HAIR DEFECTIVE 3 homolog 2-like isoform X1 (A)	--	PREDICTED: protein ROOT HAIR DEFECTIVE 3 homolog 2-like [Pyrus x bretschneideri]	RHD32_ARATH RecName: Full=Protein ROOT HAIR DEFECTIVE 3 homolog 2 {ECO:0000255|HAMAP-Rule:MF_03109}; EC=3.6.5.- {ECO:0000255|HAMAP-Rule:MF_03109}; AltName: Full=Protein SEY1 homolog 3 {ECO:0000255|HAMAP-Rule:MF_03109};	A0A498JS50_MALDO RecName: Full=GB1/RHD3-type G domain-containing protein {ECO:0000259|PROSITE:PS51715};	At5g45160	GO:0005783,endoplasmic reticulum; GO:0005789,endoplasmic reticulum membrane; GO:0016021,integral component of membrane; GO:0005525,GTP binding; GO:0003924,GTPase activity; GO:0016320,endoplasmic reticulum membrane fusion; GO:0000166,nucleotide binding; GO:0001882,nucleoside binding; GO:0001883,purine nucleoside binding; GO:0003674,molecular_function; GO:0005488,binding; GO:0017076,purine nucleoti…	PF05879.12:Root hair defective 3 GTP-binding protein (RHD3)	--	--	--
MD00G1024900	0.2278	0.0922	3.1335	0.6306	1.0331	3.4449	0.517	2.2596	0.338	1.6643	0.1591	0.6602	3	1	36	8	12	41	6	27	4	18	2	8	Chr00	4071406	4073362	+	MD00G1024900	--	--	--	PREDICTED: uncharacterized protein LOC103446608 isoform X2 [Malus domestica]	CYL2_ARATH RecName: Full=Cyclase-like protein 2 {ECO:0000305}; Flags: Precursor;	A0A498JTI3_MALDO RecName: Full=Non-specific serine/threonine protein kinase {ECO:0000256|ARBA:ARBA00012513}; EC=2.7.11.1 {ECO:0000256|ARBA:ARBA00012513};	At1g44542	GO:0005783,endoplasmic reticulum; GO:0005576,extracellular region; GO:0005794,Golgi apparatus; GO:0005886,plasma membrane; GO:0099503,secretory vesicle; GO:0004061,arylformamidase activity; GO:0019441,tryptophan catabolic process to kynurenine; GO:0003674,molecular_function; GO:0003824,catalytic activity; GO:0016787,hydrolase activity; GO:0016810,hydrolase activity, acting on carbon-nitrogen (but…	--	GARP-G2-like	TF	GARP->GARP-G2-like
MD00G1025200	26.5346	27.5827	27.0161	8.9955	6.168	8.2207	33.1398	37.7674	31.1943	28.6983	28.4286	30.0517	1761	1508	1564	575	361	493	1938	2274	1860	1564	1801	1835	Chr00	4322761	4333186	-	MD00G1025200	--	K00705 4-alpha-glucanotransferase [EC:2.4.1.25] | (RefSeq) 4-alpha-glucanotransferase DPE2 (A)	ko00500: Starch and sucrose metabolism; ko01100: Metabolic pathways; ko01110: Biosynthesis of secondary metabolites	PREDICTED: 4-alpha-glucanotransferase DPE2 [Pyrus x bretschneideri]	DPE2_ARATH RecName: Full=4-alpha-glucanotransferase DPE2; EC=2.4.1.25; AltName: Full=Amylomaltase; AltName: Full=Disproportionating enzyme; Short=D-enzyme; AltName: Full=Protein DISPROPORTIONATING ENZYME 2;	A0A540KEG2_MALBA RecName: Full=Amylomaltase {ECO:0000256|ARBA:ARBA00017155}; EC=2.4.1.25 {ECO:0000256|ARBA:ARBA00012560}; AltName: Full=Disproportionating enzyme {ECO:0000256|ARBA:ARBA00013936};	At2g40840	GO:0005829,cytosol; GO:0004134,4-alpha-glucanotransferase activity; GO:0102500,beta-maltose 4-alpha-glucanotransferase activity; GO:0010297,heteropolysaccharide binding; GO:2001070,starch binding; GO:0000025,maltose catabolic process; GO:0000023,maltose metabolic process; GO:0005976,polysaccharide metabolic process; GO:0005983,starch catabolic process; GO:0003674,molecular_function; GO:0003824,ca…	PF02446.17:4-alpha-glucanotransferase	--	--	--
MD00G1025500	19.2621	15.8918	18.6597	30.8211	41.0926	27.4435	17.2229	25.9004	19.2677	15.3333	17.4009	22.0412	1155	785	976	1780	2173	1487	910	1409	1038	755	996	1216	Chr00	4439287	4443845	-	MD00G1025500	--	K11292 transcription elongation factor SPT6 | (RefSeq) transcription elongation factor SPT6 homolog (A)	--	PREDICTED: transcription elongation factor SPT6 [Pyrus x bretschneideri]	SPT61_ARATH RecName: Full=Transcription elongation factor SPT6 homolog {ECO:0000305}; Short=AtSPT6 {ECO:0000303|PubMed:20139304};	A0A498II64_MALDO RecName: Full=Transcription elongation factor spt6 {ECO:0000256|PIRNR:PIRNR036947};	At1g65440	GO:0005829,cytosol; GO:0009506,plasmodesma; GO:0008023,transcription elongation factor complex; GO:0035327,transcriptionally active chromatin; GO:0042393,histone binding; GO:0031491,nucleosome binding; GO:0003746,translation elongation factor activity; GO:0070827,chromatin maintenance; GO:0009793,embryo development ending in seed dormancy; GO:0042789,mRNA transcription by RNA polymerase II; GO:00…	PF14633.6:SH2 domain	--	--	--
MD00G1025600	6.958	4.5159	3.317	8.5833	6.9524	8.005	3.44	2.5818	3.9873	4.5303	8.2995	4.7921	101	54	42	120	89	105	44	34	52	54	115	64	Chr00	4453952	4454914	+	MD00G1025600	--	K13137 serine-threonine kinase receptor-associated protein | (RefSeq) serine-threonine kinase receptor-associated protein-like (A)	--	PREDICTED: serine-threonine kinase receptor-associated protein-like [Malus domestica]	EIF3I_ARATH RecName: Full=Eukaryotic translation initiation factor 3 subunit I {ECO:0000255|HAMAP-Rule:MF_03008}; Short=eIF3i {ECO:0000255|HAMAP-Rule:MF_03008}; AltName: Full=Eukaryotic translation initiation factor 3 subunit 2 {ECO:0000255|HAMAP-Rule:MF_03008}; AltName: Full=TGF-beta receptor-interacting protein 1; Short=TRIP-1; AltName: Full=eIF-3-beta {ECO:0000255|HAMAP-Rule:MF_03008}; AltName…	A0A498KER2_MALDO RecName: Full=WD_REPEATS_REGION domain-containing protein {ECO:0000259|PROSITE:PS50294};	At3g15610	GO:0080008,Cul4-RING E3 ubiquitin ligase complex; GO:0005829,cytosol; GO:0016282,eukaryotic 43S preinitiation complex; GO:0033290,eukaryotic 48S preinitiation complex; GO:0071541,eukaryotic translation initiation factor 3 complex, eIF3m; GO:0003723,RNA binding; GO:0003743,translation initiation factor activity; GO:0002183,cytoplasmic translational initiation; GO:0001732,formation of cytoplasmic t…	PF00400.32:WD domain, G-beta repeat	--	--	--
MD00G1025700	10.0599	22.9045	16.9259	12.2116	8.456	15.8406	18.8005	11.9159	18.1604	18.4065	8.3365	15.0137	201	377	295	235	149	286	331	216	326	302	159	276	Chr00	4455540	4458016	+	MD00G1025700	--	K11251 histone H2A | (RefSeq) probable histone H2A variant 3 (A)	--	PREDICTED: probable histone H2A variant 3 [Malus domestica]	H2AV3_ARATH RecName: Full=Probable histone H2A variant 3; AltName: Full=H2A.F/Z 3; AltName: Full=HTA9;	A0A498KJL9_MALDO RecName: Full=Histone H2A {ECO:0000256|RuleBase:RU003767};	At1g52740	GO:0000786,nucleosome; GO:0005634,nucleus; GO:0005773,vacuole; GO:0003677,DNA binding; GO:0046982,protein heterodimerization activity; GO:0006342,chromatin silencing; GO:0044030,regulation of DNA methylation; GO:0010468,regulation of gene expression; GO:0009266,response to temperature stimulus; GO:0003674,molecular_function; GO:0003676,nucleic acid binding; GO:0005488,binding; GO:0097159,organic …	PF00125.24:Core histone H2A/H2B/H3/H4	--	--	--
MD00G1025800	2.6691	2.0665	4.0477	20.2933	21.3766	17.0015	3.5777	6.2315	4.0001	2.9433	2.9943	3.769	127	81	168	930	897	731	150	269	171	115	136	165	Chr00	4458227	4461069	-	MD00G1025800	--	K15397 3-ketoacyl-CoA synthase [EC:2.3.1.199] | (RefSeq) 3-ketoacyl-CoA synthase 11 (A)	ko00062: Fatty acid elongation; ko01100: Metabolic pathways; ko01110: Biosynthesis of secondary metabolites; ko04626: Plant-pathogen interaction	PREDICTED: 3-ketoacyl-CoA synthase 11-like [Pyrus x bretschneideri]	KCS11_ARATH RecName: Full=3-ketoacyl-CoA synthase 11 {ECO:0000303|PubMed:18465198}; Short=KCS-11 {ECO:0000303|PubMed:18465198}; EC=2.3.1.199 {ECO:0000269|PubMed:16765910}; AltName: Full=Very long-chain fatty acid condensing enzyme 11 {ECO:0000303|PubMed:18465198}; Short=VLCFA condensing enzyme 11 {ECO:0000303|PubMed:18465198};	A0A498KKD7_MALDO RecName: Full=Very-long-chain 3-oxoacyl-CoA synthase {ECO:0000256|ARBA:ARBA00012307}; EC=2.3.1.199 {ECO:0000256|ARBA:ARBA00012307};	At2g26640	GO:0016021,integral component of membrane; GO:0102336,3-oxo-arachidoyl-CoA synthase activity; GO:0102337,3-oxo-cerotoyl-CoA synthase activity; GO:0102338,3-oxo-lignoceronyl-CoA synthase activity; GO:0102756,very-long-chain 3-ketoacyl-CoA synthase activity; GO:0006633,fatty acid biosynthetic process; GO:0009409,response to cold; GO:0009416,response to light stimulus; GO:0003674,molecular_function;…	PF08392.12:FAE1/Type III polyketide synthase-like protein	--	--	--
MD00G1025900	22.0652	34.7517	22.528	2.5455	2.6089	2.5044	26.9244	14.26	18.43	19.9346	20.9815	21.3995	585	759	521	65	61	60	629	343	439	434	531	522	Chr00	4462600	4464768	-	MD00G1025900	--	--	--	PREDICTED: uncharacterized protein LOC103963003 isoform X1 [Pyrus x bretschneideri]	--	A0A498KHC2_MALDO SubName: Full=Uncharacterized protein {ECO:0000313|EMBL:RXI05804.1};	At5g20140	GO:0009941,chloroplast envelope; GO:0009535,chloroplast thylakoid membrane; GO:0020037,heme binding; GO:0006979,response to oxidative stress; GO:0003674,molecular_function; GO:0005488,binding; GO:0046906,tetrapyrrole binding; GO:0097159,organic cyclic compound binding; GO:1901363,heterocyclic compound binding; GO:0006950,response to stress; GO:0008150,biological_process; GO:0050896,response to st…	PF10184.9:Uncharacterized conserved protein (DUF2358)	--	--	--
MD00G1026000	3.9648	3.0358	3.5663	6.2065	4.6341	4.6577	4.9149	6.8578	6.7893	4.3083	2.4921	7.4252	65	41	51	98	67	69	71	102	100	58	39	112	Chr00	4468447	4469497	+	MD00G1026000	--	--	--	PREDICTED: TMV resistance protein N-like [Malus domestica]	RPV1_VITRO RecName: Full=Disease resistance protein RPV1 {ECO:0000305}; AltName: Full=NAD(+) hydrolase RPV1; EC=3.2.2.6 {ECO:0000305|PubMed:31439792}; AltName: Full=Resistance to Plasmopara viticola protein {ECO:0000303|PubMed:24033846}; Short=MrRVP1 {ECO:0000303|PubMed:24033846};	A0A540LVG9_MALBA RecName: Full=TIR domain-containing protein {ECO:0000259|PROSITE:PS50104};	At1g72920	GO:0005737,cytoplasm; GO:0005634,nucleus; GO:0043531,ADP binding; GO:0050135,NAD(P)+ nucleosidase activity; GO:0061809,NAD+ nucleotidase, cyclic ADP-ribose generating; GO:0042803,protein homodimerization activity; GO:0050832,defense response to fungus; GO:0043068,positive regulation of programmed cell death; GO:0007165,signal transduction; GO:0000166,nucleotide binding; GO:0003674,molecular_funct…	PF01582.20:TIR domain	--	--	--
MD00G1026100	3.0387	7.5053	5.3462	3.0454	6.5323	5.3944	6.8969	7.3964	6.5529	6.0903	8.8424	4.7705	144	293	221	139	273	231	288	318	279	237	400	208	Chr00	4470038	4472759	+	MD00G1026100	--	K13459 disease resistance protein RPS2 | (RefSeq) disease resistance protein At4g27190-like (A)	ko04626: Plant-pathogen interaction	NBS-LRR protein [Malus domestica]	ROQ1_NICBE RecName: Full=Disease resistance protein Roq1 {ECO:0000305}; AltName: Full=NAD(+) hydrolase RPV1; EC=3.2.2.6 {ECO:0000305|PubMed:31439792}; AltName: Full=Recognition of XopQ 1 protein {ECO:0000303|PubMed:28891100};	A0A540L834_MALBA RecName: Full=NB-ARC domain-containing protein {ECO:0000259|Pfam:PF00931};	At5g36930	GO:0043531,ADP binding; GO:0050135,NAD(P)+ nucleosidase activity; GO:0061809,NAD+ nucleotidase, cyclic ADP-ribose generating; GO:0006952,defense response; GO:0007165,signal transduction; GO:0000166,nucleotide binding; GO:0003674,molecular_function; GO:0005488,binding; GO:0017076,purine nucleotide binding; GO:0030554,adenyl nucleotide binding; GO:0032553,ribonucleotide binding; GO:0032555,purine r…	PF13855.6:Leucine rich repeat	--	--	--
MD00G1026200	1.2991	0.7061	1.0447	1.1676	1.3412	0.8583	1.1002	1.1327	1.5755	0.2597	1.1984	1.1169	67	30	47	58	61	40	50	53	73	11	59	53	Chr00	4472998	4477225	-	MD00G1026200	--	K18404 tudor domain-containing protein 3 | (RefSeq) tudor domain-containing protein 3 (A)	--	PREDICTED: tudor domain-containing protein 3 [Prunus mume]	ROQ1_NICBE RecName: Full=Disease resistance protein Roq1 {ECO:0000305}; AltName: Full=NAD(+) hydrolase RPV1; EC=3.2.2.6 {ECO:0000305|PubMed:31439792}; AltName: Full=Recognition of XopQ 1 protein {ECO:0000303|PubMed:28891100};	A0A498KEI8_MALDO RecName: Full=RMI1_N domain-containing protein {ECO:0000259|Pfam:PF08585}; Flags: Fragment;	At5g19950	GO:0043531,ADP binding; GO:0050135,NAD(P)+ nucleosidase activity; GO:0061809,NAD+ nucleotidase, cyclic ADP-ribose generating; GO:0006952,defense response; GO:0007165,signal transduction; GO:0000166,nucleotide binding; GO:0003674,molecular_function; GO:0005488,binding; GO:0017076,purine nucleotide binding; GO:0030554,adenyl nucleotide binding; GO:0032553,ribonucleotide binding; GO:0032555,purine r…	PF08585.12:RecQ mediated genome instability protein	--	--	--
MD00G1026500	0.0234	0	0.0538	0	0	0	0	0	0	0	0	0.1274	1	0	2	0	0	0	0	0	0	0	0	5	Chr00	4502048	4504437	+	MD00G1026500	--	K13459 disease resistance protein RPS2 | (RefSeq) LOW QUALITY PROTEIN: disease resistance protein At4g27190-like (A)	ko04626: Plant-pathogen interaction	PREDICTED: TMV resistance protein N-like [Pyrus x bretschneideri]	ROQ1_NICBE RecName: Full=Disease resistance protein Roq1 {ECO:0000305}; AltName: Full=NAD(+) hydrolase RPV1; EC=3.2.2.6 {ECO:0000305|PubMed:31439792}; AltName: Full=Recognition of XopQ 1 protein {ECO:0000303|PubMed:28891100};	A0A540LBF1_MALBA RecName: Full=TIR domain-containing protein {ECO:0000259|PROSITE:PS50104};	At5g36930	GO:0043531,ADP binding; GO:0050135,NAD(P)+ nucleosidase activity; GO:0061809,NAD+ nucleotidase, cyclic ADP-ribose generating; GO:0006952,defense response; GO:0007165,signal transduction; GO:0000166,nucleotide binding; GO:0003674,molecular_function; GO:0005488,binding; GO:0017076,purine nucleotide binding; GO:0030554,adenyl nucleotide binding; GO:0032553,ribonucleotide binding; GO:0032555,purine r…	PF00931.22:NB-ARC domain	--	--	--
MD00G1026700	0.244	0.9873	0.5594	8.022	8.0233	4.2302	1.846	2.8686	0	1.4856	0.0852	2.0331	3	10	6	95	87	47	20	32	0	15	1	23	Chr00	4508582	4509157	-	MD00G1026700	--	K15397 3-ketoacyl-CoA synthase [EC:2.3.1.199] | (RefSeq) 3-ketoacyl-CoA synthase 11 (A)	ko00062: Fatty acid elongation; ko01100: Metabolic pathways; ko01110: Biosynthesis of secondary metabolites; ko04626: Plant-pathogen interaction	PREDICTED: 3-ketoacyl-CoA synthase 11-like [Malus domestica]	KCS11_ARATH RecName: Full=3-ketoacyl-CoA synthase 11 {ECO:0000303|PubMed:18465198}; Short=KCS-11 {ECO:0000303|PubMed:18465198}; EC=2.3.1.199 {ECO:0000269|PubMed:16765910}; AltName: Full=Very long-chain fatty acid condensing enzyme 11 {ECO:0000303|PubMed:18465198}; Short=VLCFA condensing enzyme 11 {ECO:0000303|PubMed:18465198};	A0A5N5FWT4_9ROSA RecName: Full=3-ketoacyl-CoA synthase {ECO:0000256|PIRNR:PIRNR036417}; EC=2.3.1.- {ECO:0000256|PIRNR:PIRNR036417};	At2g26640	GO:0016021,integral component of membrane; GO:0102336,3-oxo-arachidoyl-CoA synthase activity; GO:0102337,3-oxo-cerotoyl-CoA synthase activity; GO:0102338,3-oxo-lignoceronyl-CoA synthase activity; GO:0102756,very-long-chain 3-ketoacyl-CoA synthase activity; GO:0006633,fatty acid biosynthetic process; GO:0009409,response to cold; GO:0009416,response to light stimulus; GO:0003674,molecular_function;…	PF08392.12:FAE1/Type III polyketide synthase-like protein	--	--	--
MD00G1026800	5.982	3.8665	3.4734	0.3226	0.0881	0.1719	4.3201	4.7953	3.3723	5.9602	4.8017	6.0795	77	41	39	4	1	2	49	56	39	63	59	72	Chr00	4512487	4513505	-	MD00G1026800	--	--	--	PREDICTED: uncharacterized protein LOC101313543 [Fragaria vesca subsp. vesca]	--	A0A251NFW8_PRUPE SubName: Full=Uncharacterized protein {ECO:0000313|EMBL:ONH98223.1};	At5g20140	--	PF10184.9:Uncharacterized conserved protein (DUF2358)	--	--	--
MD00G1027000	0	0	0	0	0	0	0.3228	0	0	0	0	0.0713	0	0	0	0	0	0	13	0	0	0	0	3	Chr00	4521310	4524179	+	MD00G1027000	--	K13457 disease resistance protein RPM1 | (RefSeq) disease resistance protein RPM1 (A)	ko04626: Plant-pathogen interaction	PREDICTED: TMV resistance protein N-like [Malus domestica]	RPV1_VITRO RecName: Full=Disease resistance protein RPV1 {ECO:0000305}; AltName: Full=NAD(+) hydrolase RPV1; EC=3.2.2.6 {ECO:0000305|PubMed:31439792}; AltName: Full=Resistance to Plasmopara viticola protein {ECO:0000303|PubMed:24033846}; Short=MrRVP1 {ECO:0000303|PubMed:24033846};	A0A540LVG9_MALBA RecName: Full=TIR domain-containing protein {ECO:0000259|PROSITE:PS50104};	At5g36930	GO:0005737,cytoplasm; GO:0005634,nucleus; GO:0043531,ADP binding; GO:0050135,NAD(P)+ nucleosidase activity; GO:0061809,NAD+ nucleotidase, cyclic ADP-ribose generating; GO:0042803,protein homodimerization activity; GO:0050832,defense response to fungus; GO:0043068,positive regulation of programmed cell death; GO:0007165,signal transduction; GO:0000166,nucleotide binding; GO:0003674,molecular_funct…	PF01582.20:TIR domain	--	--	--
MD00G1027100	0.9862	1.9754	1.809	0.8704	0.3914	0	1.6229	1.7937	1.2624	1.6214	2.4796	1.5007	20	33	32	17	7	0	29	33	23	27	48	28	Chr00	4524537	4525710	+	MD00G1027100	--	K12795 suppressor of G2 allele of SKP1 | (RefSeq) uncharacterized protein LOC103446284 (A)	ko04626: Plant-pathogen interaction	PREDICTED: TMV resistance protein N-like [Malus domestica]	RPP2D_ARATH RecName: Full=Probable disease resistance protein At4g19530 {ECO:0000305|PubMed:15165183}; EC=3.2.2.6 {ECO:0000255|PROSITE-ProRule:PRU00204};	A0A540LVR9_MALBA SubName: Full=Uncharacterized protein {ECO:0000313|EMBL:TQD90488.1};	At5g36930	GO:0043531,ADP binding; GO:0005524,ATP binding; GO:0050135,NAD(P)+ nucleosidase activity; GO:0061809,NAD+ nucleotidase, cyclic ADP-ribose generating; GO:0006952,defense response; GO:0002758,innate immune response-activating signal transduction; GO:0000166,nucleotide binding; GO:0003674,molecular_function; GO:0005488,binding; GO:0017076,purine nucleotide binding; GO:0030554,adenyl nucleotide bindi…	PF12799.7:Leucine Rich repeats (2 copies)	--	--	--
MD00G1027600	0.0394	0	0	0.0409	0.134	0	0	0	0	0.1439	0	0.1285	1	0	0	1	3	0	0	0	0	3	0	3	Chr00	4563262	4568358	+	MD00G1027600	--	K08486 syntaxin 1B/2/3 | (RefSeq) syntaxin-132-like isoform X1 (A)	ko04130: SNARE interactions in vesicular transport	PREDICTED: putative syntaxin-131 [Malus domestica]	SY132_ARATH RecName: Full=Syntaxin-132 {ECO:0000305}; Short=AtSYP132 {ECO:0000305};	A0A5N5HUY6_9ROSA SubName: Full=Syntaxin-132-like {ECO:0000313|EMBL:KAB2631715.1};	At5g08080	GO:0012505,endomembrane system; GO:0016021,integral component of membrane; GO:0005886,plasma membrane; GO:0031201,SNARE complex; GO:0005484,SNAP receptor activity; GO:0000149,SNARE binding; GO:0007049,cell cycle; GO:0051301,cell division; GO:0006887,exocytosis; GO:0006886,intracellular protein transport; GO:0040008,regulation of growth; GO:0048278,vesicle docking; GO:0006906,vesicle fusion; GO:00…	PF00804.25:Syntaxin	--	--	--
MD00G1027700	0.4886	0	0.4705	0.0609	0.3324	0.1298	0.1996	0.517	0.0435	0.3332	0.1024	0.2549	25	0	21	3	15	6	9	24	2	14	5	12	Chr00	4568698	4571864	+	MD00G1027700	--	K13459 disease resistance protein RPS2 | (RefSeq) disease resistance protein At4g27190-like (A)	ko04626: Plant-pathogen interaction	PREDICTED: TMV resistance protein N-like [Malus domestica]	RUN1_VITRO RecName: Full=Disease resistance protein RUN1 {ECO:0000305}; AltName: Full=NAD(+) hydrolase RUN1; EC=3.2.2.6 {ECO:0000269|PubMed:31439792}; AltName: Full=NADP(+) hydrolase RUN1 {ECO:0000305}; EC=3.2.2.- {ECO:0000269|PubMed:31439792}; AltName: Full=Resistance to Uncinula necator protein {ECO:0000303|PubMed:24033846}; Short=MrRUN1 {ECO:0000303|PubMed:24033846};	A0A540LVG9_MALBA RecName: Full=TIR domain-containing protein {ECO:0000259|PROSITE:PS50104};	At5g36930	GO:0005737,cytoplasm; GO:0005634,nucleus; GO:0043531,ADP binding; GO:0050135,NAD(P)+ nucleosidase activity; GO:0003953,NAD+ nucleosidase activity; GO:0061809,NAD+ nucleotidase, cyclic ADP-ribose generating; GO:0050832,defense response to fungus; GO:0019677,NAD catabolic process; GO:0043068,positive regulation of programmed cell death; GO:0007165,signal transduction; GO:0000166,nucleotide binding;…	PF00931.22:NB-ARC domain	--	--	--
MD00G1027800	0.2189	1.3528	0.9354	0.0826	0.0451	0.1982	0.3388	0.4387	0.6645	0.2908	0.6671	0.6273	11	56	41	4	2	9	15	20	30	12	32	29	Chr00	4571866	4577005	+	MD00G1027800	--	--	--	PREDICTED: TMV resistance protein N-like [Pyrus x bretschneideri]	ROQ1_NICBE RecName: Full=Disease resistance protein Roq1 {ECO:0000305}; AltName: Full=NAD(+) hydrolase RPV1; EC=3.2.2.6 {ECO:0000305|PubMed:31439792}; AltName: Full=Recognition of XopQ 1 protein {ECO:0000303|PubMed:28891100};	A0A540LBF1_MALBA RecName: Full=TIR domain-containing protein {ECO:0000259|PROSITE:PS50104};	At5g36930	GO:0043531,ADP binding; GO:0050135,NAD(P)+ nucleosidase activity; GO:0061809,NAD+ nucleotidase, cyclic ADP-ribose generating; GO:0006952,defense response; GO:0007165,signal transduction; GO:0000166,nucleotide binding; GO:0003674,molecular_function; GO:0005488,binding; GO:0017076,purine nucleotide binding; GO:0030554,adenyl nucleotide binding; GO:0032553,ribonucleotide binding; GO:0032555,purine r…	PF13855.6:Leucine rich repeat	--	--	--
MD00G1027900	1.6204	1.1802	1.1971	2.7291	4.1238	3.5066	0.9807	1.8654	1.6031	1.1401	1.2448	1.0175	45	27	29	73	101	88	24	47	40	26	33	26	Chr00	4590395	4593117	+	MD00G1027900	--	K13457 disease resistance protein RPM1 | (RefSeq) disease resistance protein RPM1-like (A)	ko04626: Plant-pathogen interaction	PREDICTED: TMV resistance protein N-like [Malus domestica]	RPV1_VITRO RecName: Full=Disease resistance protein RPV1 {ECO:0000305}; AltName: Full=NAD(+) hydrolase RPV1; EC=3.2.2.6 {ECO:0000305|PubMed:31439792}; AltName: Full=Resistance to Plasmopara viticola protein {ECO:0000303|PubMed:24033846}; Short=MrRVP1 {ECO:0000303|PubMed:24033846};	A0A540L7G9_MALBA RecName: Full=TIR domain-containing protein {ECO:0000259|PROSITE:PS50104};	At5g36930	GO:0005737,cytoplasm; GO:0005634,nucleus; GO:0043531,ADP binding; GO:0050135,NAD(P)+ nucleosidase activity; GO:0061809,NAD+ nucleotidase, cyclic ADP-ribose generating; GO:0042803,protein homodimerization activity; GO:0050832,defense response to fungus; GO:0043068,positive regulation of programmed cell death; GO:0007165,signal transduction; GO:0000166,nucleotide binding; GO:0003674,molecular_funct…	PF01582.20:TIR domain	--	--	--
MD00G1028000	2.2881	1.803	2.1169	2.7091	3.6415	4.4423	1.9134	3.053	2.6808	3.2264	6.6864	2.1815	57	37	46	65	80	100	42	69	60	66	159	50	Chr00	4593873	4595267	+	MD00G1028000	--	--	--	PREDICTED: disease resistance-like protein CSA1 [Malus domestica]	DSC1_ARATH RecName: Full=Disease resistance-like protein DSC1 {ECO:0000305}; EC=3.2.2.6 {ECO:0000255|PROSITE-ProRule:PRU00204}; AltName: Full=Protein DOMINANT SUPPRESSOR OF CAMTA3 NUMBER 1 {ECO:0000303|PubMed:28407487};	A0A540LVG1_MALBA SubName: Full=Uncharacterized protein {ECO:0000313|EMBL:TQD90491.1};	At5g36930	GO:0043531,ADP binding; GO:0005524,ATP binding; GO:0050135,NAD(P)+ nucleosidase activity; GO:0061809,NAD+ nucleotidase, cyclic ADP-ribose generating; GO:0042742,defense response to bacterium; GO:0009626,plant-type hypersensitive response; GO:0007165,signal transduction; GO:0000166,nucleotide binding; GO:0003674,molecular_function; GO:0005488,binding; GO:0017076,purine nucleotide binding; GO:00305…	PF12799.7:Leucine Rich repeats (2 copies)	--	--	--
MD00G1028200	2.2126	3.9825	3.2362	0	0	0.1689	3.7232	2.3547	1.9532	1.8582	0	2.3219	29	43	37	0	0	2	43	28	23	20	0	28	Chr00	4612004	4615820	+	MD00G1028200	--	--	--	PREDICTED: TMV resistance protein N-like [Malus domestica]	ROQ1_NICBE RecName: Full=Disease resistance protein Roq1 {ECO:0000305}; AltName: Full=NAD(+) hydrolase RPV1; EC=3.2.2.6 {ECO:0000305|PubMed:31439792}; AltName: Full=Recognition of XopQ 1 protein {ECO:0000303|PubMed:28891100};	A0A540LVR1_MALBA RecName: Full=TIR domain-containing protein {ECO:0000259|PROSITE:PS50104};	At1g72890	GO:0043531,ADP binding; GO:0050135,NAD(P)+ nucleosidase activity; GO:0061809,NAD+ nucleotidase, cyclic ADP-ribose generating; GO:0006952,defense response; GO:0007165,signal transduction; GO:0000166,nucleotide binding; GO:0003674,molecular_function; GO:0005488,binding; GO:0017076,purine nucleotide binding; GO:0030554,adenyl nucleotide binding; GO:0032553,ribonucleotide binding; GO:0032555,purine r…	PF01582.20:TIR domain	--	--	--
MD00G1028300	0	0	2.1404	0.1762	0	0.1878	0	2.6192	0	0.2067	0	0	0	0	11	1	0	1	0	14	0	1	0	0	Chr00	4619530	4619882	-	MD00G1028300	--	--	--	PREDICTED: uncharacterized protein LOC103406737 isoform X1 [Malus domestica]	--	A0A540L7G0_MALBA SubName: Full=Uncharacterized protein {ECO:0000313|EMBL:TQD82423.1};	--	--	--	--	--	--
MD00G1028400	24.47	21.5803	25.4164	53.1145	47.0209	52.8415	24.0892	22.944	28.0586	24.3991	24.2581	19.1437	596	433	540	1246	1010	1163	517	507	614	488	564	429	Chr00	4663515	4666492	+	MD00G1028400	--	K02735 20S proteasome subunit beta 3 [EC:3.4.25.1] | (RefSeq) proteasome subunit beta type-3-A-like (A)	ko03050: Proteasome	PREDICTED: proteasome subunit beta type-3-A-like [Malus domestica]	PSB3A_ARATH RecName: Full=Proteasome subunit beta type-3-A; AltName: Full=20S proteasome beta subunit C-1; AltName: Full=Proteasome component T;	A0A540LWU5_MALBA RecName: Full=Proteasome subunit beta {ECO:0000256|RuleBase:RU004203};	At1g21720	GO:0005737,cytoplasm; GO:0005829,cytosol; GO:0005634,nucleus; GO:0000502,proteasome complex; GO:0005839,proteasome core complex; GO:0019774,proteasome core complex, beta-subunit complex; GO:0099503,secretory vesicle; GO:0005774,vacuolar membrane; GO:0004175,endopeptidase activity; GO:0004298,threonine-type endopeptidase activity; GO:0010499,proteasomal ubiquitin-independent protein catabolic proc…	PF00227.26:Proteasome subunit	--	--	--
MD00G1028500	0	1.2229	0	0	0.0816	0.1593	0	0	0	0	0	0	0	14	0	0	1	2	0	0	0	0	0	0	Chr00	4667678	4668328	+	MD00G1028500	--	K19045 E3 ubiquitin-protein ligase BIG BROTHER and related proteins [EC:2.3.2.27] | (RefSeq) E3 ubiquitin ligase BIG BROTHER-related-like (A)	--	PREDICTED: E3 ubiquitin ligase BIG BROTHER-related-like [Pyrus x bretschneideri]	BBR_ARATH RecName: Full=E3 ubiquitin ligase BIG BROTHER-related; Short=AtBBR; EC=2.3.2.27 {ECO:0000250|UniProtKB:Q8L649}; AltName: Full=RING-type E3 ubiquitin transferase BIG BROTHER-related {ECO:0000305};	A0A498JC90_MALDO RecName: Full=RING-type domain-containing protein {ECO:0000259|PROSITE:PS50089};	At3g47180	GO:0046872,metal ion binding; GO:0004842,ubiquitin-protein transferase activity; GO:0051865,protein autoubiquitination; GO:0016567,protein ubiquitination; GO:0003674,molecular_function; GO:0005488,binding; GO:0043167,ion binding; GO:0043169,cation binding; GO:0003824,catalytic activity; GO:0016740,transferase activity; GO:0019787,ubiquitin-like protein transferase activity; GO:0140096,catalytic a…	PF13639.6:Ring finger domain	--	--	--
MD00G1028700	8.6865	12.0125	8.952	5.0081	6.0807	6.2785	13.7478	16.3993	13.3373	9.5094	12.1982	9.3435	1257	1432	1130	698	776	821	1753	2153	1734	1130	1685	1244	Chr00	4724315	4732315	+	MD00G1028700	--	--	--	PREDICTED: uncharacterized protein LOC103441541 [Malus domestica]	CSI3_ARATH RecName: Full=Protein CELLULOSE SYNTHASE INTERACTIVE 3 {ECO:0000303|PubMed:20616083};	A0A540LWH8_MALBA RecName: Full=C2 domain-containing protein {ECO:0000259|PROSITE:PS50004};	At1g77460	GO:0010330,cellulose synthase complex; GO:0055028,cortical microtubule; GO:0012505,endomembrane system; GO:0005886,plasma membrane; GO:0008017,microtubule binding; GO:0051211,anisotropic cell growth; GO:0007275,multicellular organism development; GO:0052324,plant-type cell wall cellulose biosynthetic process; GO:0072699,protein localization to cortical microtubule cytoskeleton; GO:0008360,regulat…	PF00514.23:Armadillo/beta-catenin-like repeat	--	--	--
MD00G1028800	11.5878	7.0833	13.0951	15.3494	18.5872	16.269	14.344	11.7498	12.8288	11.6506	16.0056	11.6981	562	283	554	717	795	713	613	517	559	464	741	522	Chr00	4732978	4737281	-	MD00G1028800	--	K10756 replication factor C subunit 3/5 | (RefSeq) replication factor C subunit 3 (A)	ko03030: DNA replication; ko03420: Nucleotide excision repair; ko03430: Mismatch repair	PREDICTED: replication factor C subunit 3 [Malus domestica]	RFC3_ORYSJ RecName: Full=Replication factor C subunit 3; Short=OsRFC3; AltName: Full=Activator 1 subunit 3;	A0A498J5P6_MALDO RecName: Full=AAA domain-containing protein {ECO:0000259|SMART:SM00382};	At1g77470	GO:0005663,DNA replication factor C complex; GO:0005634,nucleus; GO:0005524,ATP binding; GO:0016887,ATPase activity; GO:0003677,DNA binding; GO:0006281,DNA repair; GO:0006261,DNA-dependent DNA replication; GO:0000166,nucleotide binding; GO:0003674,molecular_function; GO:0005488,binding; GO:0017076,purine nucleotide binding; GO:0030554,adenyl nucleotide binding; GO:0032553,ribonucleotide binding; …	PF08542.11:Replication factor C C-terminal domain	--	--	--
MD00G1028900	1.2147	1.4319	1.9682	2.3282	1.9733	2.2102	0.5037	1.6478	1.508	1.8063	1.2725	1.5868	104	101	147	192	149	171	38	128	116	127	104	125	Chr00	4742168	4754594	+	MD00G1028900	--	K11498 centromeric protein E | (RefSeq) kinesin-like protein KIN-7C, mitochondrial (A)	--	PREDICTED: kinesin-like protein KIN-7C, mitochondrial [Malus domestica]	KN7E_ORYSJ RecName: Full=Kinesin-like protein KIN-7E, chloroplastic {ECO:0000305}; Flags: Precursor;	A0A540LWH0_MALBA RecName: Full=Kinesin motor domain-containing protein {ECO:0000259|PROSITE:PS50067};	At1g21730	GO:0009507,chloroplast; GO:0005871,kinesin complex; GO:0005874,microtubule; GO:0005524,ATP binding; GO:1990939,ATP-dependent microtubule motor activity; GO:0016887,ATPase activity; GO:0008017,microtubule binding; GO:0003777,microtubule motor activity; GO:0007018,microtubule-based movement; GO:0000166,nucleotide binding; GO:0003674,molecular_function; GO:0005488,binding; GO:0017076,purine nucleoti…	PF00225.23:Kinesin motor domain	--	--	--
MD00G1029000	0	0	0	0.0412	0.2699	0.0439	0	0	0	0	0	0	0	0	0	1	6	1	0	0	0	0	0	0	Chr00	4758635	4760615	+	MD00G1029000	--	K09519 DnaJ homolog subfamily B member 13 | (RefSeq) uncharacterized protein LOC103441539 (A)	--	PREDICTED: uncharacterized protein LOC103441539 [Malus domestica]	DNJH1_ALLPO RecName: Full=DnaJ protein homolog 1; Short=DNAJ-1; Flags: Precursor; Fragment;	A0A540LWL2_MALBA RecName: Full=DnaJ_C domain-containing protein {ECO:0000259|Pfam:PF01556};	At1g11040	GO:0016020,membrane; GO:0030544,Hsp70 protein binding; GO:0046872,metal ion binding; GO:0051082,unfolded protein binding; GO:0006457,protein folding; GO:0003674,molecular_function; GO:0005488,binding; GO:0005515,protein binding; GO:0031072,heat shock protein binding; GO:0043167,ion binding; GO:0043169,cation binding; GO:0008150,biological_process; GO:0009987,cellular process; GO:0005575,cellular_…	PF01556.18:DnaJ C terminal domain	--	--	--
MD00G1029100	22.3339	30.7279	26.0626	39.124	41.8768	46.3557	24.6356	24.9484	25.9453	30.3077	24.8918	24.247	892	1011	908	1505	1475	1673	867	904	931	994	949	891	Chr00	4760820	4767160	-	MD00G1029100	--	K00128 aldehyde dehydrogenase (NAD+) [EC:1.2.1.3] | (RefSeq) aldehyde dehydrogenase family 3 member H1-like isoform X1 (A)	ko00010: Glycolysis / Gluconeogenesis; ko00053: Ascorbate and aldarate metabolism; ko00071: Fatty acid degradation; ko00280: Valine, leucine and isoleucine degradation; ko00310: Lysine degradation; ko00330: Arginine and proline metabolism; ko00340: Histidine metabolism; ko00380: Tryptophan metabolism; ko00410: beta-Alanine metabolism; ko00561: Glycerolipid metabolism; ko00620: Pyruvate metabolism…	PREDICTED: aldehyde dehydrogenase family 3 member H1-like isoform X2 [Malus domestica]	AL3H1_ARATH RecName: Full=Aldehyde dehydrogenase family 3 member H1; Short=AtALDH4; Short=Ath-ALDH4; EC=1.2.1.3;	A0A498J835_MALDO RecName: Full=Aldehyde dehydrogenase {ECO:0000256|PIRNR:PIRNR036492};	At1g44170	GO:0005783,endoplasmic reticulum; GO:0005794,Golgi apparatus; GO:0005634,nucleus; GO:0009506,plasmodesma; GO:0009536,plastid; GO:0005773,vacuole; GO:0004028,3-chloroallyl aldehyde dehydrogenase activity; GO:0004029,aldehyde dehydrogenase (NAD+) activity; GO:0043878,glyceraldehyde-3-phosphate dehydrogenase (NAD+) (non-phosphorylating) activity; GO:0006081,cellular aldehyde metabolic process; GO:00…	PF00171.22:Aldehyde dehydrogenase family	--	--	--
MD00G1029200	10.4715	0	4.6333	0.9537	1.2499	2.4396	5.4206	10.9346	4.0895	1.3423	9.2377	8.1865	57	0	22	5	6	12	26	54	20	6	48	41	Chr00	4768807	4769061	-	MD00G1029200	--	K00128 aldehyde dehydrogenase (NAD+) [EC:1.2.1.3] | (RefSeq) aldehyde dehydrogenase family 3 member H1-like isoform X1 (A)	ko00010: Glycolysis / Gluconeogenesis; ko00053: Ascorbate and aldarate metabolism; ko00071: Fatty acid degradation; ko00280: Valine, leucine and isoleucine degradation; ko00310: Lysine degradation; ko00330: Arginine and proline metabolism; ko00340: Histidine metabolism; ko00380: Tryptophan metabolism; ko00410: beta-Alanine metabolism; ko00561: Glycerolipid metabolism; ko00620: Pyruvate metabolism…	PREDICTED: aldehyde dehydrogenase family 3 member H1-like [Malus domestica]	ALDH_CRAPL RecName: Full=Aldehyde dehydrogenase; EC=1.2.1.3; AltName: Full=Cp-ALDH;	A0A5N5HUF0_9ROSA RecName: Full=Aldehyde dehydrogenase {ECO:0000256|PIRNR:PIRNR036492};	At4g34240	GO:0009501,amyloplast; GO:0009507,chloroplast; GO:0004029,aldehyde dehydrogenase (NAD+) activity; GO:0043878,glyceraldehyde-3-phosphate dehydrogenase (NAD+) (non-phosphorylating) activity; GO:0006081,cellular aldehyde metabolic process; GO:0003674,molecular_function; GO:0003824,catalytic activity; GO:0004030,aldehyde dehydrogenase [NAD(P)+] activity; GO:0016491,oxidoreductase activity; GO:0016620…	--	--	--	--
MD00G1029300	56.6544	45.6909	58.9404	56.028	63.3983	59.0128	51.1547	53.6259	51.7473	41.7834	36.2779	54.8414	1600	1063	1452	1524	1579	1506	1273	1374	1313	969	978	1425	Chr00	4782067	4784625	+	MD00G1029300	--	K00434 L-ascorbate peroxidase [EC:1.11.1.11] | (RefSeq) probable L-ascorbate peroxidase 6, chloroplastic/mitochondrial isoform X1 (A)	ko00053: Ascorbate and aldarate metabolism; ko00480: Glutathione metabolism; ko01100: Metabolic pathways	PREDICTED: probable L-ascorbate peroxidase 6, chloroplastic isoform X2 [Malus domestica]	APXT_ARATH RecName: Full=L-ascorbate peroxidase T, chloroplastic; EC=1.11.1.11; AltName: Full=Thylakoid-bound ascorbate peroxidase; Short=AtAPx06; Short=tAPX; Flags: Precursor;	A0A540LWR9_MALBA RecName: Full=L-ascorbate peroxidase {ECO:0000256|ARBA:ARBA00012940}; EC=1.11.1.11 {ECO:0000256|ARBA:ARBA00012940};	At1g77490	GO:0009507,chloroplast; GO:0009534,chloroplast thylakoid; GO:0009535,chloroplast thylakoid membrane; GO:0016021,integral component of membrane; GO:0005739,mitochondrion; GO:0009579,thylakoid; GO:0020037,heme binding; GO:0016688,L-ascorbate peroxidase activity; GO:0046872,metal ion binding; GO:0004601,peroxidase activity; GO:0034599,cellular response to oxidative stress; GO:0010019,chloroplast-nuc…	PF00141.23:Peroxidase	--	--	--
MD00G1029400	25.8787	34.6243	30.1002	75.1151	55.4758	53.5142	35.5856	11.4514	24.1785	28.294	32.8488	28.127	137	151	139	383	259	256	166	55	115	123	166	137	Chr00	4784627	4785007	+	MD00G1029400	--	K00434 L-ascorbate peroxidase [EC:1.11.1.11] | (RefSeq) probable L-ascorbate peroxidase 6, chloroplastic/mitochondrial isoform X1 (A)	ko00053: Ascorbate and aldarate metabolism; ko00480: Glutathione metabolism; ko01100: Metabolic pathways	PREDICTED: probable L-ascorbate peroxidase 6, chloroplastic isoform X1 [Pyrus x bretschneideri]	APXT_ARATH RecName: Full=L-ascorbate peroxidase T, chloroplastic; EC=1.11.1.11; AltName: Full=Thylakoid-bound ascorbate peroxidase; Short=AtAPx06; Short=tAPX; Flags: Precursor;	A0A498JA08_MALDO RecName: Full=L-ascorbate peroxidase {ECO:0000256|ARBA:ARBA00012940}; EC=1.11.1.11 {ECO:0000256|ARBA:ARBA00012940};	At1g77490	GO:0009507,chloroplast; GO:0009534,chloroplast thylakoid; GO:0009535,chloroplast thylakoid membrane; GO:0016021,integral component of membrane; GO:0005739,mitochondrion; GO:0009579,thylakoid; GO:0020037,heme binding; GO:0016688,L-ascorbate peroxidase activity; GO:0046872,metal ion binding; GO:0004601,peroxidase activity; GO:0034599,cellular response to oxidative stress; GO:0010019,chloroplast-nuc…	--	--	--	--
MD00G1029500	2.9007	2.1127	5.3205	1.3553	3.2891	0.1605	4.6086	10.391	2.7443	1.413	0	1.4187	20	12	32	9	20	1	28	65	17	8	0	9	Chr00	4801506	4801920	+	MD00G1029500	--	--	--	PREDICTED: uncharacterized protein LOC103408521 isoform X2 [Malus domestica]	--	--	--	--	--	--	--	--
MD00G1030000	5.848	4.9392	5.0547	7.0837	7.3504	6.6258	6.2505	8.7992	8.231	5.9158	2.7066	7.365	378	263	285	441	419	387	356	516	478	314	167	438	Chr00	4849493	4858271	+	MD00G1030000	--	K11649 SWI/SNF-related matrix-associated actin-dependent regulator of chromatin subfamily C | (RefSeq) SWI/SNF complex subunit SWI3C isoform X1 (A)	--	PREDICTED: SWI/SNF complex subunit SWI3C isoform X1 [Malus domestica]	SWI3C_ARATH RecName: Full=SWI/SNF complex subunit SWI3C; Short=AtSWI3C; AltName: Full=Transcription regulatory protein SWI3C;	A0A498I129_MALDO SubName: Full=Uncharacterized protein {ECO:0000313|EMBL:RXH76024.1};	At1g21700	GO:0016514,SWI/SNF complex; GO:0003677,DNA binding; GO:0006338,chromatin remodeling; GO:0007275,multicellular organism development; GO:0003674,molecular_function; GO:0003676,nucleic acid binding; GO:0005488,binding; GO:0097159,organic cyclic compound binding; GO:1901363,heterocyclic compound binding; GO:0006325,chromatin organization; GO:0006996,organelle organization; GO:0008150,biological_proce…	PF16495.5:SWIRM-associated region 1	--	--	--
MD00G1030300	0.1628	0.2964	0.0622	0	0	0	0.2155	0.5382	0	1.6186	0.4262	0.6781	6	9	2	0	0	0	7	18	0	49	15	23	Chr00	4876960	4883173	+	MD00G1030300	--	K21398 natural resistance-associated macrophage protein 2 | (RefSeq) metal transporter Nramp5-like isoform X1 (A)	--	metal transporter Nramp1 [Pyrus betulifolia]	NRAM5_ORYSJ RecName: Full=Metal transporter Nramp5;	A0A540KNF5_MALBA SubName: Full=Uncharacterized protein {ECO:0000313|EMBL:TQD75758.1};	At1g15960	GO:0016021,integral component of membrane; GO:0015086,cadmium ion transmembrane transporter activity; GO:0005384,manganese ion transmembrane transporter activity; GO:0055072,iron ion homeostasis; GO:0003674,molecular_function; GO:0005215,transporter activity; GO:0008324,cation transmembrane transporter activity; GO:0015075,ion transmembrane transporter activity; GO:0015318,inorganic molecular ent…	PF01566.18:Natural resistance-associated macrophage protein	--	--	--
MD00G1030400	2.8794	2.5325	1.5813	2.5241	2.5612	2.6331	1.0958	2.7367	2.1878	1.0288	1.4992	2.0239	167	121	80	141	131	138	56	144	114	49	83	108	Chr00	4910906	4913743	-	MD00G1030400	--	--	--	PREDICTED: pentatricopeptide repeat-containing protein At1g77405-like [Malus domestica]	PP130_ARATH RecName: Full=Pentatricopeptide repeat-containing protein At1g77405;	A0A498I290_MALDO SubName: Full=Uncharacterized protein {ECO:0000313|EMBL:RXH76027.1};	At1g77405	--	PF13041.6:PPR repeat family	--	--	--
MD00G1030500	5.2626	6.1527	7.3929	4.9713	5.1603	3.1506	5.6542	4.6833	3.817	6.6714	4.903	5.1572	244	235	299	222	211	132	231	197	159	254	217	220	Chr00	4945917	4948323	+	MD00G1030500	--	K05302 N-lysine methyltransferase SETD6 [EC:2.1.1.-] | (RefSeq) N-lysine methyltransferase setd6 (A)	--	PREDICTED: N-lysine methyltransferase setd6-like [Malus domestica]	--	A0A540KL55_MALBA RecName: Full=N-lysine methyltransferase {ECO:0000256|PIRNR:PIRNR011771}; EC=2.1.1.- {ECO:0000256|PIRNR:PIRNR011771};	At3g56570	GO:0005634,nucleus; GO:0016279,protein-lysine N-methyltransferase activity; GO:0018026,peptidyl-lysine monomethylation; GO:0003674,molecular_function; GO:0003824,catalytic activity; GO:0008168,methyltransferase activity; GO:0008170,N-methyltransferase activity; GO:0008276,protein methyltransferase activity; GO:0008757,S-adenosylmethionine-dependent methyltransferase activity; GO:0016278,lysine N-…	PF00856.28:SET domain	SET	TR	SET
MD00G1030600	3.153	3.3417	3.1742	1.2795	1.1796	1.4346	3.1241	3.8105	4.0972	2.7871	2.7832	2.1048	197	172	173	77	65	81	172	216	230	143	166	121	Chr00	4948430	4952791	-	MD00G1030600	--	K05016 chloride channel 7 | (RefSeq) chloride channel protein CLC-c (A)	--	PREDICTED: chloride channel protein CLC-c-like [Malus domestica]	CLCC_ARATH RecName: Full=Chloride channel protein CLC-c; Short=AtCLC-c; AltName: Full=CBS domain-containing protein CBSCLC4;	A0A540KL63_MALBA SubName: Full=Uncharacterized protein {ECO:0000313|EMBL:TQD74953.1};	At5g49890	GO:0034707,chloride channel complex; GO:0043231,intracellular membrane-bounded organelle; GO:0009705,plant-type vacuole membrane; GO:0009536,plastid; GO:0005774,vacuolar membrane; GO:0015108,chloride transmembrane transporter activity; GO:0005247,voltage-gated chloride channel activity; GO:0034765,regulation of ion transmembrane transport; GO:0003674,molecular_function; GO:0005215,transporter act…	PF00654.20:Voltage gated chloride channel	--	--	--
MD00G1031100	9.7153	11.8152	10.4193	13.1603	14.8532	14.4827	15.1094	13.5831	14.5398	11.5186	15.8416	11.8696	1628	1631	1523	2124	2195	2193	2231	2065	2189	1585	2534	1830	Chr00	5158760	5185116	+	MD00G1031100	--	K07203 serine/threonine-protein kinase mTOR [EC:2.7.11.1] | (RefSeq) LOW QUALITY PROTEIN: serine/threonine-protein kinase TOR-like (A)	ko04136: Autophagy - other	PREDICTED: serine/threonine-protein kinase TOR isoform X2 [Pyrus x bretschneideri]	TOR_ARATH RecName: Full=Serine/threonine-protein kinase TOR {ECO:0000250|UniProtKB:Q9Y7K2}; EC=2.7.11.1 {ECO:0000250|UniProtKB:Q9Y7K2}; AltName: Full=Protein TARGET OF RAPAMYCIN {ECO:0000303|PubMed:11983923}; Short=AtTOR {ECO:0000303|PubMed:11983923};	A0A540NM23_MALBA RecName: Full=Serine/threonine-protein kinase TOR {ECO:0000256|RuleBase:RU364109}; EC=2.7.11.1 {ECO:0000256|RuleBase:RU364109};	At1g50030	GO:0005737,cytoplasm; GO:0005634,nucleus; GO:0005844,polysome; GO:0031931,TORC1 complex; GO:0031932,TORC2 complex; GO:0016303,1-phosphatidylinositol-3-kinase activity; GO:0005524,ATP binding; GO:0042802,identical protein binding; GO:0004672,protein kinase activity; GO:0043621,protein self-association; GO:0106310,protein serine kinase activity; GO:0004674,protein serine/threonine kinase activity; …	PF02259.23:FAT domain	--	--	--
MD00G1031200	16.8261	20.845	15.777	5.1563	7.7606	6.9724	29.2738	21.3786	24.9707	20.8213	15.789	14.1791	681	695	557	201	277	255	1044	785	908	692	610	528	Chr00	5201286	5205822	-	MD00G1031200	--	K00913 inositol-1,3,4-trisphosphate 5/6-kinase / inositol-tetrakisphosphate 1-kinase [EC:2.7.1.159 2.7.1.134] | (RefSeq) inositol-tetrakisphosphate 1-kinase 3-like isoform X1 (A)	ko00562: Inositol phosphate metabolism; ko01100: Metabolic pathways; ko04070: Phosphatidylinositol signaling system	PREDICTED: inositol-tetrakisphosphate 1-kinase 3 isoform X1 [Pyrus x bretschneideri]	ITPK3_ARATH RecName: Full=Inositol-tetrakisphosphate 1-kinase 3; EC=2.7.1.134 {ECO:0000269|PubMed:17698066}; AltName: Full=Inositol 1,3,4-trisphosphate 5/6-kinase 3; Short=AtItpk-3; Short=Inositol-triphosphate 5/6-kinase 3; Short=Ins(1,3,4)P(3) 5/6-kinase 3; EC=2.7.1.159 {ECO:0000269|PubMed:17698066};	A0A540NM16_MALBA RecName: Full=Inositol-tetrakisphosphate 1-kinase {ECO:0000256|PIRNR:PIRNR038186}; EC=2.7.1.134 {ECO:0000256|PIRNR:PIRNR038186};	At4g08170	GO:0005737,cytoplasm; GO:0005634,nucleus; GO:0005524,ATP binding; GO:0047325,inositol tetrakisphosphate 1-kinase activity; GO:0052726,inositol-1,3,4-trisphosphate 5-kinase activity; GO:0052725,inositol-1,3,4-trisphosphate 6-kinase activity; GO:0000287,magnesium ion binding; GO:0052746,inositol phosphorylation; GO:0032957,inositol trisphosphate metabolic process; GO:0009611,response to wounding; G…	PF05770.11:Inositol 1,3,4-trisphosphate 5/6-kinase ATP-grasp domain	--	--	--
MD00G1031300	0.4416	0.7225	0.3522	0.1595	0	0.6162	0.5665	0.1693	0.0641	0.5845	0	0.3965	23	31	16	8	0	29	26	8	3	25	0	19	Chr00	5301024	5304542	+	MD00G1031300	--	K00873 pyruvate kinase [EC:2.7.1.40] | (RefSeq) pyruvate kinase isozyme A, chloroplastic-like isoform X2 (A)	ko00010: Glycolysis / Gluconeogenesis; ko00620: Pyruvate metabolism; ko01100: Metabolic pathways; ko01110: Biosynthesis of secondary metabolites; ko01200: Carbon metabolism; ko01230: Biosynthesis of amino acids	PREDICTED: pyruvate kinase isozyme A, chloroplastic-like isoform X2 [Malus domestica]	KPYA_RICCO RecName: Full=Pyruvate kinase isozyme A, chloroplastic; EC=2.7.1.40; Flags: Precursor;	A0A498J157_MALDO RecName: Full=Pyruvate kinase {ECO:0000256|ARBA:ARBA00012142, ECO:0000256|RuleBase:RU000504}; EC=2.7.1.40 {ECO:0000256|ARBA:ARBA00012142, ECO:0000256|RuleBase:RU000504};	At3g22960	GO:0009507,chloroplast; GO:0005524,ATP binding; GO:0016301,kinase activity; GO:0000287,magnesium ion binding; GO:0030955,potassium ion binding; GO:0004743,pyruvate kinase activity; GO:0000166,nucleotide binding; GO:0003674,molecular_function; GO:0005488,binding; GO:0017076,purine nucleotide binding; GO:0030554,adenyl nucleotide binding; GO:0032553,ribonucleotide binding; GO:0032555,purine ribonuc…	PF00224.21:Pyruvate kinase, barrel domain	--	--	--
MD00G1031500	0	0	0	0.082	0.0896	0.2186	0	0.2177	0.3957	0	0	0	0	0	0	2	2	5	0	5	9	0	0	0	Chr00	5416541	5417951	+	MD00G1031500	--	--	--	PREDICTED: uncharacterized protein LOC103427985 [Malus domestica]	--	A0A540M827_MALBA SubName: Full=Uncharacterized protein {ECO:0000313|EMBL:TQD94875.1};	At1g20990	--	PF03107.16:C1 domain	--	--	--
MD00G1031600	15.0614	20.0466	17.9852	19.6638	23.9761	22.6938	23.9368	21.6357	24.2908	19.436	26.4319	20.9026	1441	1580	1501	1812	2023	1962	2018	1878	2088	1527	2414	1840	Chr00	5420024	5426111	-	MD00G1031600	--	K13415 protein brassinosteroid insensitive 1 [EC:2.7.10.1 2.7.11.1] | (RefSeq) uncharacterized protein LOC103413440 isoform X1 (A)	ko04075: Plant hormone signal transduction	PREDICTED: squamosa promoter-binding-like protein 14 [Malus domestica]	SPL14_ARATH RecName: Full=Squamosa promoter-binding-like protein 14; AltName: Full=Protein FUMONISIN B1-RESISTANT 6; AltName: Full=SPL1-related protein 2;	A0A498HMP4_MALDO RecName: Full=SBP-type domain-containing protein {ECO:0000259|PROSITE:PS51141};	At1g20980	GO:0005737,cytoplasm; GO:0005634,nucleus; GO:0005886,plasma membrane; GO:0003677,DNA binding; GO:0003700,DNA-binding transcription factor activity; GO:0046872,metal ion binding; GO:0042742,defense response to bacterium; GO:0045893,positive regulation of transcription, DNA-templated; GO:0006355,regulation of transcription, DNA-templated; GO:0003674,molecular_function; GO:0003676,nucleic acid bindi…	PF03110.14:SBP domain	SBP	TF	SBP
MD00G1031700	16.9416	11.6385	18.0384	20.6202	18.5262	18.4415	13.0088	19.8238	14.882	11.0601	10.5393	17.5627	1039	588	965	1218	1002	1022	703	1103	820	557	617	991	Chr00	5522631	5530405	-	MD00G1031700	--	--	--	SE [Malus domestica]	SRRT_ARATH RecName: Full=Serrate RNA effector molecule;	A0A248XBF3_MALDO SubName: Full=SE {ECO:0000313|EMBL:ASW25825.1};	At2g27100	GO:0005829,cytosol; GO:0016604,nuclear body; GO:0005846,nuclear cap binding complex; GO:0010445,nuclear dicing body; GO:0016607,nuclear speck; GO:0005730,nucleolus; GO:0005634,nucleus; GO:0003677,DNA binding; GO:0003700,DNA-binding transcription factor activity; GO:0046872,metal ion binding; GO:0006397,mRNA processing; GO:0031053,primary miRNA processing; GO:0010267,production of ta-siRNAs involv…	PF04959.13:Arsenite-resistance protein 2	--	--	--
MD00G1031900	7.2827	10.7802	10.4273	13.3042	11.5682	15.0816	11.1942	11.3127	10.5856	12.1618	16.4336	10.8712	474	578	592	834	664	887	642	668	619	650	1021	651	Chr00	5571268	5574554	-	MD00G1031900	--	K14829 pre-rRNA-processing protein IPI3 | (RefSeq) protein ROOT INITIATION DEFECTIVE 3 (A)	--	PREDICTED: F-box/WD-40 repeat-containing protein At5g21040-like [Malus domestica]	FBW3_ARATH RecName: Full=F-box/WD-40 repeat-containing protein At5g21040;	A0A540KQZ7_MALBA SubName: Full=Uncharacterized protein {ECO:0000313|EMBL:TQD76569.1};	At5g21040	GO:0005737,cytoplasm; GO:0005634,nucleus; GO:0016036,cellular response to phosphate starvation; GO:0006950,response to stress; GO:0007154,cell communication; GO:0008150,biological_process; GO:0009267,cellular response to starvation; GO:0009605,response to external stimulus; GO:0009987,cellular process; GO:0009991,response to extracellular stimulus; GO:0031667,response to nutrient levels; GO:00316…	PF00400.32:WD domain, G-beta repeat	--	--	--
MD00G1032200	6.916	8.6329	7.0683	2.5064	3.3662	3.2491	7.5896	4.9622	5.1197	5.9193	10.0816	5.9567	212	218	189	74	91	90	205	138	141	149	295	168	Chr00	5607861	5611306	+	MD00G1032200	--	K15095 (+)-neomenthol dehydrogenase [EC:1.1.1.208] | (RefSeq) (+)-neomenthol dehydrogenase-like isoform X3 (A)	ko00902: Monoterpenoid biosynthesis; ko01110: Biosynthesis of secondary metabolites	PREDICTED: (+)-neomenthol dehydrogenase-like isoform X2 [Malus domestica]	SALR_PAPBR RecName: Full=Salutaridine reductase {ECO:0000312|EMBL:ABO93462.1}; EC=1.1.1.248;	A0A498KGQ1_MALDO SubName: Full=Uncharacterized protein {ECO:0000313|EMBL:RXI04945.1};	At3g61220	GO:0047037,salutaridine reductase (NADPH) activity; GO:0009820,alkaloid metabolic process; GO:0003674,molecular_function; GO:0003824,catalytic activity; GO:0016491,oxidoreductase activity; GO:0016614,oxidoreductase activity, acting on CH-OH group of donors; GO:0016616,oxidoreductase activity, acting on the CH-OH group of donors, NAD or NADP as acceptor; GO:0006807,nitrogen compound metabolic proc…	PF00106.25:short chain dehydrogenase	--	--	--
MD00G1032300	5.3486	2.2015	7.224	8.1702	7.0408	7.6878	4.1513	4.5062	3.3871	2.5829	0	4.0091	174	59	205	256	202	226	119	133	99	69	0	120	Chr00	5669330	5672924	+	MD00G1032300	--	K12193 charged multivesicular body protein 3 | (RefSeq) vacuolar protein sorting-associated protein 24 homolog 1-like (A)	ko04144: Endocytosis	PREDICTED: vacuolar protein sorting-associated protein 24 homolog 1-like [Malus domestica]	VP241_ARATH RecName: Full=Vacuolar protein sorting-associated protein 24 homolog 1; Short=AtVPS24-1; AltName: Full=Charged multivesicular body protein 3 homolog 1; AltName: Full=ESCRT-III complex subunit VPS24 homolog 1;	A0A498KBB9_MALDO SubName: Full=Uncharacterized protein {ECO:0000313|EMBL:RXI04657.1};	At5g22950	GO:0005829,cytosol; GO:0000815,ESCRT III complex; GO:0005770,late endosome; GO:0005771,multivesicular body; GO:0032509,endosome transport via multivesicular body sorting pathway; GO:0070676,intralumenal vesicle formation; GO:0045324,late endosome to vacuole transport; GO:0015031,protein transport; GO:0006810,transport; GO:0008150,biological_process; GO:0009987,cellular process; GO:0016192,vesicle…	PF03357.21:Snf7	--	--	--
MD00G1032400	0.7712	0.5738	0.5134	2.0923	2.7364	2.7256	1.7787	1.4808	1.0522	0.818	0.4952	2.5958	31	19	18	81	97	99	63	54	38	27	19	96	Chr00	5675721	5678340	+	MD00G1032400	--	K16298 serine carboxypeptidase-like clade IV [EC:3.4.16.-] | (RefSeq) serine carboxypeptidase-like (A)	--	PREDICTED: serine carboxypeptidase-like [Malus domestica]	SCP48_ARATH RecName: Full=Serine carboxypeptidase-like 48; EC=3.4.16.-; Flags: Precursor;	A0A498KBD1_MALDO RecName: Full=Carboxypeptidase {ECO:0000256|RuleBase:RU361156}; EC=3.4.16.- {ECO:0000256|RuleBase:RU361156};	At3g45010	GO:0005576,extracellular region; GO:0005773,vacuole; GO:0004185,serine-type carboxypeptidase activity; GO:0003674,molecular_function; GO:0003824,catalytic activity; GO:0004180,carboxypeptidase activity; GO:0008233,peptidase activity; GO:0008236,serine-type peptidase activity; GO:0008238,exopeptidase activity; GO:0016787,hydrolase activity; GO:0017171,serine hydrolase activity; GO:0070008,serine-t…	PF00450.22:Serine carboxypeptidase	--	--	--
MD00G1032500	4.8955	3.6984	4.03	4.9206	3.2775	3.1699	3.1916	4.8794	4.3186	5.4543	0.5729	3.4246	188	117	135	182	111	110	108	170	149	172	21	121	Chr00	5679204	5683207	-	MD00G1032500	--	K01206 alpha-L-fucosidase [EC:3.2.1.51] | (RefSeq) alpha-L-fucosidase 1 (A)	ko00511: Other glycan degradation	PREDICTED: LOW QUALITY PROTEIN: alpha-L-fucosidase 1-like [Malus domestica]	FUCO1_ARATH RecName: Full=Alpha-L-fucosidase 1; EC=3.2.1.51; AltName: Full=Alpha-1,3/4-fucosidase; Short=AtFUC1; AltName: Full=Alpha-L-fucoside fucohydrolase; Flags: Precursor;	A0A498KFX3_MALDO RecName: Full=Alpha-L-fucosidase {ECO:0000256|ARBA:ARBA00012662}; EC=3.2.1.51 {ECO:0000256|ARBA:ARBA00012662};	At2g28100	GO:0048046,apoplast; GO:0005764,lysosome; GO:0099503,secretory vesicle; GO:0005773,vacuole; GO:0004560,alpha-L-fucosidase activity; GO:0006004,fucose metabolic process; GO:0006516,glycoprotein catabolic process; GO:0016139,glycoside catabolic process; GO:0003674,molecular_function; GO:0003824,catalytic activity; GO:0004553,hydrolase activity, hydrolyzing O-glycosyl compounds; GO:0015928,fucosidas…	PF01120.17:Alpha-L-fucosidase	--	--	--
MD00G1032600	0	0	0	0	0	0	0	0	0	0.2158	0	0	0	0	0	0	0	0	0	0	0	6	0	0	Chr00	5708791	5710879	+	MD00G1032600	--	K09422 transcription factor MYB, plant | (RefSeq) MYB24; transcription factor RAX1 (A)	--	MYB24 [Malus domestica]	MYB36_ARATH RecName: Full=Transcription factor MYB36 {ECO:0000303|PubMed:9839469}; AltName: Full=Myb-related protein 36 {ECO:0000303|PubMed:9839469}; Short=AtMYB36 {ECO:0000303|PubMed:9839469};	A0A498KE40_MALDO SubName: Full=Uncharacterized protein {ECO:0000313|EMBL:RXI04654.1};	At5g57620	GO:0048226,Casparian strip; GO:0005634,nucleus; GO:0003700,DNA-binding transcription factor activity; GO:0000976,transcription regulatory region sequence-specific DNA binding; GO:0030154,cell differentiation; GO:0035987,endodermal cell differentiation; GO:0050801,ion homeostasis; GO:0008285,negative regulation of cell population proliferation; GO:0045892,negative regulation of transcription, DNA-…	PF00249.31:Myb-like DNA-binding domain	MYB	TF	MYB->MYB
MD00G1032700	14.7324	16.6192	17.435	28.8617	25.3786	26.0527	21.144	14.6311	14.2445	21.6376	23.1658	20.0882	495	460	511	934	752	791	626	446	430	597	743	621	Chr00	5730664	5738738	-	MD00G1032700	--	K01759 lactoylglutathione lyase [EC:4.4.1.5] | (RefSeq) lactoylglutathione lyase isoform X3 (A)	ko00620: Pyruvate metabolism; ko01100: Metabolic pathways	PREDICTED: lactoylglutathione lyase isoform X2 [Malus domestica]	LGUL_SOYBN RecName: Full=Lactoylglutathione lyase; EC=4.4.1.5; AltName: Full=Aldoketomutase; AltName: Full=Glyoxalase I; Short=GmGlyoxI; AltName: Full=Ketone-aldehyde mutase; AltName: Full=Methylglyoxalase; AltName: Full=S-D-lactoylglutathione methylglyoxal lyase;	A0A498KGP6_MALDO RecName: Full=Lactoylglutathione lyase {ECO:0000256|RuleBase:RU361179}; EC=4.4.1.5 {ECO:0000256|RuleBase:RU361179}; AltName: Full=Glyoxalase I {ECO:0000256|RuleBase:RU361179};	At1g08110	GO:0004462,lactoylglutathione lyase activity; GO:0046872,metal ion binding; GO:0003674,molecular_function; GO:0003824,catalytic activity; GO:0016829,lyase activity; GO:0016846,carbon-sulfur lyase activity; GO:0005488,binding; GO:0043167,ion binding; GO:0043169,cation binding	PF00903.25:Glyoxalase/Bleomycin resistance protein/Dioxygenase superfamily	--	--	--
MD00G1033000	1.4359	1.5252	1.5775	1.056	1.6282	1.4566	0	0.7913	1.798	1.1657	1.6296	1.1705	24	21	23	17	24	22	0	12	27	16	26	18	Chr00	5754675	5755457	+	MD00G1033000	--	K01904 4-coumarate--CoA ligase [EC:6.2.1.12] | (RefSeq) 4-coumarate--CoA ligase-like 7 (A)	ko00130: Ubiquinone and other terpenoid-quinone biosynthesis; ko00940: Phenylpropanoid biosynthesis; ko01100: Metabolic pathways; ko01110: Biosynthesis of secondary metabolites	PREDICTED: 4-coumarate--CoA ligase-like 7 [Malus domestica]	CCL7_HUMLU RecName: Full=Probable CoA ligase CCL7 {ECO:0000305|PubMed:23300257}; Short=HlCCL7 {ECO:0000303|PubMed:23300257}; EC=6.2.1.- {ECO:0000305|PubMed:23300257};	A0A498KB43_MALDO RecName: Full=AMP-binding domain-containing protein {ECO:0000259|Pfam:PF00501};	At4g05160	GO:0016021,integral component of membrane; GO:0003987,acetate-CoA ligase activity; GO:0003674,molecular_function; GO:0003824,catalytic activity; GO:0016405,CoA-ligase activity; GO:0016874,ligase activity; GO:0016877,ligase activity, forming carbon-sulfur bonds; GO:0016878,acid-thiol ligase activity; GO:0005575,cellular_component; GO:0016020,membrane; GO:0031224,intrinsic component of membrane; GO…	PF00501.28:AMP-binding enzyme	--	--	--
MD00G1033100	1.2776	2.0104	2.8208	1.7687	1.556	1.6233	0	2.8686	2.5807	5.1286	1.1401	1.4915	27	35	52	36	29	31	0	55	49	89	23	29	Chr00	5755459	5758017	+	MD00G1033100	--	K01904 4-coumarate--CoA ligase [EC:6.2.1.12] | (RefSeq) 4-coumarate--CoA ligase-like 7 (A)	ko00130: Ubiquinone and other terpenoid-quinone biosynthesis; ko00940: Phenylpropanoid biosynthesis; ko01100: Metabolic pathways; ko01110: Biosynthesis of secondary metabolites	PREDICTED: 4-coumarate--CoA ligase-like 7 [Malus domestica]	CCL7_HUMLU RecName: Full=Probable CoA ligase CCL7 {ECO:0000305|PubMed:23300257}; Short=HlCCL7 {ECO:0000303|PubMed:23300257}; EC=6.2.1.- {ECO:0000305|PubMed:23300257};	A0A498K8Q0_MALDO SubName: Full=Uncharacterized protein {ECO:0000313|EMBL:RXI04650.1};	At4g05160	GO:0016021,integral component of membrane; GO:0003987,acetate-CoA ligase activity; GO:0003674,molecular_function; GO:0003824,catalytic activity; GO:0016405,CoA-ligase activity; GO:0016874,ligase activity; GO:0016877,ligase activity, forming carbon-sulfur bonds; GO:0016878,acid-thiol ligase activity; GO:0005575,cellular_component; GO:0016020,membrane; GO:0031224,intrinsic component of membrane; GO…	PF00501.28:AMP-binding enzyme	--	--	--
MD00G1033200	1.0133	0.5677	2.502	0	0	0	3.273	6.2719	3.8173	13.8586	6.0426	11.0134	13	6	28	0	0	0	37	73	44	146	74	130	Chr00	5766102	5766796	-	MD00G1033200	--	--	--	PREDICTED: uncharacterized protein LOC103947158 [Pyrus x bretschneideri]	--	A0A4Y1RTF2_PRUDU SubName: Full=Multidrug resistance-associated protein 9 {ECO:0000313|EMBL:BBH07158.1};	At2g17490	GO:0003676,nucleic acid binding; GO:0008270,zinc ion binding; GO:0015074,DNA integration; GO:0003674,molecular_function; GO:0005488,binding; GO:0097159,organic cyclic compound binding; GO:1901363,heterocyclic compound binding; GO:0043167,ion binding; GO:0043169,cation binding; GO:0046872,metal ion binding; GO:0046914,transition metal ion binding; GO:0006139,nucleobase-containing compound metaboli…	PF13976.6:GAG-pre-integrase domain	--	--	--
MD00G1033400	0.0363	0	0	0	0	0	0	0.0801	0	0	0	0	1	0	0	0	0	0	0	2	0	0	0	0	Chr00	5778304	5780314	+	MD00G1033400	--	--	--	PREDICTED: heavy metal-associated isoprenylated plant protein 3-like [Malus domestica]	HIP3_ARATH RecName: Full=Heavy metal-associated isoprenylated plant protein 3 {ECO:0000303|PubMed:21072340, ECO:0000303|PubMed:23368984}; Short=AtHIP03 {ECO:0000303|PubMed:21072340, ECO:0000303|PubMed:23368984}; Short=AtHIPP3 {ECO:0000303|PubMed:21072340, ECO:0000303|PubMed:23368984}; Flags: Precursor;	A0A498K8P0_MALDO SubName: Full=Uncharacterized protein {ECO:0000313|EMBL:RXI04649.1};	At5g60800	GO:0005737,cytoplasm; GO:0005730,nucleolus; GO:0005634,nucleus; GO:0008270,zinc ion binding; GO:0009910,negative regulation of flower development; GO:0003674,molecular_function; GO:0005488,binding; GO:0043167,ion binding; GO:0043169,cation binding; GO:0046872,metal ion binding; GO:0046914,transition metal ion binding; GO:0000003,reproduction; GO:0003006,developmental process involved in reproduct…	PF00403.26:Heavy-metal-associated domain	--	--	--
MD00G1033500	3.3289	4.8882	3.4469	1.6724	1.4307	2.3173	2.5896	2.3968	4.9602	2.5827	3.5717	4.7852	124	150	112	60	47	78	85	81	166	79	127	164	Chr00	5789826	5793068	-	MD00G1033500	--	--	--	PREDICTED: uncharacterized protein LOC103928613 isoform X2 [Pyrus x bretschneideri]	RK18_CYACA RecName: Full=50S ribosomal protein L18, chloroplastic;	A0A498KAY8_MALDO SubName: Full=Uncharacterized protein {ECO:0000313|EMBL:RXI04648.1};	At3g45020	GO:0009507,chloroplast; GO:0005840,ribosome; GO:0019843,rRNA binding; GO:0003735,structural constituent of ribosome; GO:0006412,translation; GO:0003674,molecular_function; GO:0003676,nucleic acid binding; GO:0003723,RNA binding; GO:0005488,binding; GO:0097159,organic cyclic compound binding; GO:1901363,heterocyclic compound binding; GO:0005198,structural molecule activity; GO:0006518,peptide meta…	PF00861.22:Ribosomal L18 of archaea, bacteria, mitoch. and chloroplast	--	--	--
MD00G1033600	18.9058	18.4816	18.2758	112.836	131.281	118.126	30.515	25.3435	21.9473	20.578	28.4186	24.6786	791	637	667	4547	4844	4466	1125	962	825	707	1135	950	Chr00	5794313	5798553	+	MD00G1033600	--	K06185 ATP-binding cassette, subfamily F, member 2 | (RefSeq) ABC transporter F family member 1-like (A)	--	PREDICTED: ABC transporter F family member 1 [Pyrus x bretschneideri]	AB1F_ARATH RecName: Full=ABC transporter F family member 1; Short=ABC transporter ABCF.1; Short=AtABCF1; AltName: Full=GCN20-type ATP-binding cassette protein GCN1;	A0A540KJI8_MALBA SubName: Full=Uncharacterized protein {ECO:0000313|EMBL:TQD74182.1};	At5g60790	GO:0005886,plasma membrane; GO:0009536,plastid; GO:0005524,ATP binding; GO:0042626,ATPase-coupled transmembrane transporter activity; GO:0000166,nucleotide binding; GO:0003674,molecular_function; GO:0005488,binding; GO:0017076,purine nucleotide binding; GO:0030554,adenyl nucleotide binding; GO:0032553,ribonucleotide binding; GO:0032555,purine ribonucleotide binding; GO:0032559,adenyl ribonucleoti…	PF00005.27:ABC transporter	--	--	--
MD00G1033700	0	0	0	0	0	0	0	0	0	0.3989	0	0	0	0	0	0	0	0	0	0	0	3	0	0	Chr00	5801113	5801541	-	MD00G1033700	--	K14488 SAUR family protein | (RefSeq) auxin-responsive protein SAUR50-like (A)	ko04075: Plant hormone signal transduction	PREDICTED: auxin-induced protein 6B-like [Malus domestica]	SAU50_ARATH RecName: Full=Auxin-responsive protein SAUR50 {ECO:0000303|PubMed:12036261}; AltName: Full=Protein SMALL AUXIN UP RNA 50 {ECO:0000303|PubMed:12036261};	A0A540KIY3_MALBA SubName: Full=Uncharacterized protein {ECO:0000313|EMBL:TQD74181.1};	At3g09870	GO:0009734,auxin-activated signaling pathway; GO:0040008,regulation of growth; GO:0007154,cell communication; GO:0007165,signal transduction; GO:0008150,biological_process; GO:0009719,response to endogenous stimulus; GO:0009725,response to hormone; GO:0009733,response to auxin; GO:0009755,hormone-mediated signaling pathway; GO:0009987,cellular process; GO:0010033,response to organic substance; GO…	PF02519.14:Auxin responsive protein	--	--	--
MD00G1033800	1.3196	0	0.7564	2.0551	0.2993	1.4603	0	3.3454	0	0.6428	0	1.7211	10	0	5	15	2	10	0	23	0	4	0	12	Chr00	5807134	5808102	-	MD00G1033800	--	K00902 dolichol kinase [EC:2.7.1.108] | (RefSeq) LOW QUALITY PROTEIN: dolichol kinase EVAN (A)	ko00510: N-Glycan biosynthesis; ko01100: Metabolic pathways	phosphatidate cytidylyltransferase family protein [Medicago truncatula]	EVN_ARATH RecName: Full=Dolichol kinase EVAN {ECO:0000303|PubMed:25919390}; EC=2.7.1.108;	A0A498KFW5_MALDO RecName: Full=Dolichol kinase {ECO:0000256|ARBA:ARBA00012132}; EC=2.7.1.108 {ECO:0000256|ARBA:ARBA00012132};	At3g45040	GO:0005783,endoplasmic reticulum; GO:0030176,integral component of endoplasmic reticulum membrane; GO:0004168,dolichol kinase activity; GO:0043048,dolichyl monophosphate biosynthetic process; GO:0009555,pollen development; GO:0010483,pollen tube reception; GO:0006486,protein glycosylation; GO:0003674,molecular_function; GO:0003824,catalytic activity; GO:0016301,kinase activity; GO:0016740,transfe…	--	--	--	--
MD00G1033900	0.4193	0.0925	0.2622	0.3958	0.4754	0.7171	0.3028	0.3781	0	0.1393	0	0.2486	11	2	6	10	11	17	7	9	0	3	0	6	Chr00	5808104	5812630	-	MD00G1033900	--	K00902 dolichol kinase [EC:2.7.1.108] | (RefSeq) LOW QUALITY PROTEIN: dolichol kinase EVAN (A)	ko00510: N-Glycan biosynthesis; ko01100: Metabolic pathways	PREDICTED: dolichol kinase EVAN isoform X1 [Pyrus x bretschneideri]	EVN_ARATH RecName: Full=Dolichol kinase EVAN {ECO:0000303|PubMed:25919390}; EC=2.7.1.108;	A0A5N5FU43_9ROSA RecName: Full=Dolichol kinase {ECO:0000256|ARBA:ARBA00012132}; EC=2.7.1.108 {ECO:0000256|ARBA:ARBA00012132};	At3g45040	GO:0005783,endoplasmic reticulum; GO:0030176,integral component of endoplasmic reticulum membrane; GO:0004168,dolichol kinase activity; GO:0043048,dolichyl monophosphate biosynthetic process; GO:0009555,pollen development; GO:0010483,pollen tube reception; GO:0006486,protein glycosylation; GO:0003674,molecular_function; GO:0003824,catalytic activity; GO:0016301,kinase activity; GO:0016740,transfe…	--	--	--	--
MD00G1034500	38.8178	55.3388	40.0727	115.84	102.327	122.413	59.714	44.604	56.4161	103.897	102.492	87.2104	1789	2101	1611	5142	4159	5098	2425	1865	2336	3932	4509	3698	Chr00	6024365	6027820	-	MD00G1034500	--	--	--	PREDICTED: uncharacterized protein LOC103454832 [Malus domestica]	--	A0A498I722_MALDO RecName: Full=START domain-containing protein {ECO:0000259|PROSITE:PS50848};	At1g64720	GO:0016021,integral component of membrane; GO:0008289,lipid binding; GO:0003674,molecular_function; GO:0005488,binding; GO:0005575,cellular_component; GO:0016020,membrane; GO:0031224,intrinsic component of membrane; GO:0110165,cellular anatomical entity	PF01852.19:START domain	--	--	--
MD00G1034600	0.1944	0.3371	0	0	0.3149	0	0	0	0	0.372	0	0.2113	7	10	0	0	10	0	0	0	0	11	0	7	Chr00	6038053	6042067	-	MD00G1034600	--	K20856 beta-1,6-galactosyltransferase [EC:2.4.1.-] | (RefSeq) beta-1,6-galactosyltransferase GALT31A-like (A)	--	PREDICTED: beta-1,6-galactosyltransferase GALT31A-like [Malus domestica]	B3GT6_ARATH RecName: Full=Beta-1,6-galactosyltransferase GALT31A {ECO:0000305}; EC=2.4.1.- {ECO:0000305}; AltName: Full=Beta-1,3-galactosyltransferase 6 {ECO:0000305|PubMed:18548197}; AltName: Full=GT31 family galactosyltransferase 1 {ECO:0000305}; Short=AtGALT31A {ECO:0000303|PubMed:23837821};	A0A5N5G5A5_9ROSA RecName: Full=Hexosyltransferase {ECO:0000256|RuleBase:RU363063}; EC=2.4.1.- {ECO:0000256|RuleBase:RU363063};	At1g32930	GO:0000139,Golgi membrane; GO:0016021,integral component of membrane; GO:0008378,galactosyltransferase activity; GO:0009793,embryo development ending in seed dormancy; GO:0006486,protein glycosylation; GO:0003674,molecular_function; GO:0003824,catalytic activity; GO:0016740,transferase activity; GO:0016757,transferase activity, transferring glycosyl groups; GO:0016758,transferase activity, transf…	PF01762.21:Galactosyltransferase	--	--	--
MD00G1034800	0	0	0	0	0	0.1239	0	0	0	0	0	0	0	0	0	0	0	4	0	0	0	0	0	0	Chr00	6075970	6080752	-	MD00G1034800	--	K14494 DELLA protein | (RefSeq) DELLA protein GAIP-B-like (A)	ko04075: Plant hormone signal transduction	PREDICTED: nuclear pore complex protein NUP160-like [Malus domestica]	NU160_ARATH RecName: Full=Nuclear pore complex protein NUP160 {ECO:0000303|PubMed:21189294}; Short=AtNUP160; AltName: Full=Nucleoporin 160; AltName: Full=Protein SUPPRESSOR OF AUXIN RESISTANCE 1 {ECO:0000303|PubMed:16751346};	A0A498JNI5_MALDO RecName: Full=DUF5311 domain-containing protein {ECO:0000259|Pfam:PF17238};	At1g33410	GO:0005635,nuclear envelope; GO:0031965,nuclear membrane; GO:0005643,nuclear pore; GO:0017056,structural constituent of nuclear pore; GO:0006952,defense response; GO:0016973,poly(A)+ mRNA export from nucleus; GO:0048510,regulation of timing of transition from vegetative to reproductive phase; GO:0009733,response to auxin; GO:0009409,response to cold; GO:0003674,molecular_function; GO:0005198,stru…	PF17238.2:Family of unknown function (DUF5311)	--	--	--
MD00G1035200	0	0	0	0	0.651	0.5083	0	0	0	0	0	0.2496	0	0	0	0	10	8	0	0	0	0	0	4	Chr00	6180180	6181189	-	MD00G1035200	--	K01176 alpha-amylase [EC:3.2.1.1] | (RefSeq) LOW QUALITY PROTEIN: alpha-amylase-like (A)	ko00500: Starch and sucrose metabolism; ko01100: Metabolic pathways; ko01110: Biosynthesis of secondary metabolites	PREDICTED: alpha-amylase-like [Malus domestica]	AMYA_VIGMU RecName: Full=Alpha-amylase; EC=3.2.1.1 {ECO:0000250|UniProtKB:P00693}; AltName: Full=1,4-alpha-D-glucan glucanohydrolase; Flags: Precursor;	A0A498IY88_MALDO RecName: Full=1,4-alpha-D-glucan glucanohydrolase {ECO:0000256|ARBA:ARBA00021256}; EC=3.2.1.1 {ECO:0000256|ARBA:ARBA00012595};	At4g25000	GO:0004556,alpha-amylase activity; GO:0103025,alpha-amylase activity (releasing maltohexaose); GO:0005509,calcium ion binding; GO:0005975,carbohydrate metabolic process; GO:0003674,molecular_function; GO:0003824,catalytic activity; GO:0004553,hydrolase activity, hydrolyzing O-glycosyl compounds; GO:0016160,amylase activity; GO:0016787,hydrolase activity; GO:0016798,hydrolase activity, acting on g…	--	--	--	--
MD00G1035300	0	0	2.1239	0.8244	0	0	0	0	0	0	0	0	0	0	7	3	0	0	0	0	0	0	0	0	Chr00	6182552	6183003	-	MD00G1035300	--	K01176 alpha-amylase [EC:3.2.1.1] | (RefSeq) alpha-amylase (A)	ko00500: Starch and sucrose metabolism; ko01100: Metabolic pathways; ko01110: Biosynthesis of secondary metabolites	PREDICTED: alpha-amylase-like [Pyrus x bretschneideri]	AMYA_VIGMU RecName: Full=Alpha-amylase; EC=3.2.1.1 {ECO:0000250|UniProtKB:P00693}; AltName: Full=1,4-alpha-D-glucan glucanohydrolase; Flags: Precursor;	A0A5N5FNT3_9ROSA SubName: Full=Alpha-amylase-like {ECO:0000313|EMBL:KAB2602892.1};	At1g76130	GO:0004556,alpha-amylase activity; GO:0103025,alpha-amylase activity (releasing maltohexaose); GO:0005509,calcium ion binding; GO:0005975,carbohydrate metabolic process; GO:0003674,molecular_function; GO:0003824,catalytic activity; GO:0004553,hydrolase activity, hydrolyzing O-glycosyl compounds; GO:0016160,amylase activity; GO:0016787,hydrolase activity; GO:0016798,hydrolase activity, acting on g…	--	--	--	--
MD00G1035400	4.7697	4.6836	5.1545	14.3203	15.1229	12.8092	4.4131	8.405	5.3765	6.1044	8.6248	5.3491	157	127	148	454	439	381	128	251	159	165	271	162	Chr00	6184376	6191521	-	MD00G1035400	--	--	--	PREDICTED: LAG1 longevity assurance homolog 2-like [Pyrus x bretschneideri]	LOH2_ARATH RecName: Full=Ceramide synthase LOH2 {ECO:0000303|PubMed:25822663}; Short=CS2 {ECO:0000303|PubMed:23505340}; Short=CSI {ECO:0000303|PubMed:23499054}; EC=2.3.1.291 {ECO:0000269|PubMed:21666002, ECO:0000269|PubMed:21883234, ECO:0000269|PubMed:26635357}; AltName: Full=Protein LONGEVITY ASSURANCE GENE ONE HOMOLOG 2 {ECO:0000303|PubMed:26276842}; Short=LAG One Homolog 2 {ECO:0000303|PubMed:…	A0A5N5FMJ6_9ROSA SubName: Full=LAG1 longevity assurance 2-like {ECO:0000313|EMBL:KAB2602891.1};	At3g19260	GO:0005783,endoplasmic reticulum; GO:0005789,endoplasmic reticulum membrane; GO:0005794,Golgi apparatus; GO:0016021,integral component of membrane; GO:0005886,plasma membrane; GO:0016410,N-acyltransferase activity; GO:0050291,sphingosine N-acyltransferase activity; GO:0046513,ceramide biosynthetic process; GO:0010256,endomembrane system organization; GO:0042759,long-chain fatty acid biosynthetic …	PF03798.16:TLC domain	--	--	--
MD00G1035800	0.2949	0	0	0	0.0418	0	0.4601	0.1625	0.3692	0.6284	0	0.4006	8	0	0	0	1	0	11	4	9	14	0	10	Chr00	6355537	6358563	+	MD00G1035800	--	--	--	PREDICTED: uncharacterized protein LOC103417628 [Malus domestica]	TAC1_PRUPE RecName: Full=Protein TILLER ANGLE CONTROL 1 {ECO:0000303|PubMed:23663106}; Short=PpeTAC1 {ECO:0000303|PubMed:23663106};	A0A540NQT5_MALBA SubName: Full=Uncharacterized protein {ECO:0000313|EMBL:TQE13394.1};	At2g46640	GO:0001763,morphogenesis of a branching structure; GO:0060771,phyllotactic patterning; GO:0040008,regulation of growth; GO:0008150,biological_process; GO:0009653,anatomical structure morphogenesis; GO:0032501,multicellular organismal process; GO:0032502,developmental process; GO:0048856,anatomical structure development; GO:0003002,regionalization; GO:0007275,multicellular organism development; GO…	--	--	--	--
MD00G1035900	58.8638	55.2149	54.5358	24.1545	17.278	23.236	53.5757	40.7385	47.1444	53.8449	66.6056	36.1784	1298	1003	1049	513	336	463	1041	815	934	975	1402	734	Chr00	6383889	6386464	+	MD00G1035900	--	K23490 cytochrome b5 | (RefSeq) cytochrome b5-like (A)	--	PREDICTED: cytochrome b5-like [Malus domestica]	CYB5E_ARATH RecName: Full=Cytochrome b5 isoform E {ECO:0000303|PubMed:19054355}; Short=AtCb5-E {ECO:0000303|PubMed:19054355}; AltName: Full=Cytochrome b5 isoform 1; AltName: Full=Cytochrome b5 isoform A {ECO:0000303|PubMed:22384013}; Short=AtCb5-A {ECO:0000303|PubMed:22384013};	A0A540NRZ6_MALBA RecName: Full=Cytochrome b5 heme-binding domain-containing protein {ECO:0000259|PROSITE:PS50255};	At5g53560	GO:0009535,chloroplast thylakoid membrane; GO:0005783,endoplasmic reticulum; GO:0005789,endoplasmic reticulum membrane; GO:0016021,integral component of membrane; GO:0043231,intracellular membrane-bounded organelle; GO:0016020,membrane; GO:0005886,plasma membrane; GO:0009536,plastid; GO:0005774,vacuolar membrane; GO:0005773,vacuole; GO:0009055,electron transfer activity; GO:0020037,heme binding; …	PF00173.28:Cytochrome b5-like Heme/Steroid binding domain	--	--	--
MD00G1036000	0	0.3467	0	0	0	0	0	0	0	0	0	0.1774	0	7	0	0	0	0	0	0	0	0	0	4	Chr00	6398020	6399962	+	MD00G1036000	--	K09291 nucleoprotein TPR | (RefSeq) nuclear-pore anchor-like isoform X1 (A)	ko03013: Nucleocytoplasmic transport	PREDICTED: nuclear-pore anchor-like isoform X2 [Pyrus x bretschneideri]	--	A0A540MV80_MALBA SubName: Full=Uncharacterized protein {ECO:0000313|EMBL:TQE02707.1};	--	--	--	--	--	--
MD00G1036100	5.655	4.7459	3.815	0	0	0	5.9159	2.8986	4.6624	1.332	4.1201	3.6929	243	168	143	0	0	0	224	113	180	47	169	146	Chr00	6401546	6403634	-	MD00G1036100	--	K20619 cytochrome P450 family 78 subfamily A | (RefSeq) cytochrome P450 78A6-like (A)	--	PREDICTED: cytochrome P450 78A9-like [Malus domestica]	C78A9_ARATH RecName: Full=Cytochrome P450 78A9; EC=1.14.-.-;	A0A498KHL7_MALDO SubName: Full=Uncharacterized protein {ECO:0000313|EMBL:RXI07659.1};	At3g61880	GO:0016021,integral component of membrane; GO:0020037,heme binding; GO:0005506,iron ion binding; GO:0004497,monooxygenase activity; GO:0016705,oxidoreductase activity, acting on paired donors, with incorporation or reduction of molecular oxygen; GO:0010154,fruit development; GO:0040008,regulation of growth; GO:0048316,seed development; GO:0003674,molecular_function; GO:0005488,binding; GO:0046906…	PF00067.22:Cytochrome P450	--	--	--
MD00G1036200	1.9829	0.6018	1.989	5.1469	1.9674	4.8002	3.7974	0.9562	1.2415	2.2638	0	0.8082	16	4	14	40	14	35	27	7	9	15	0	6	Chr00	6426308	6428144	-	MD00G1036200	--	K02111 F-type H+/Na+-transporting ATPase subunit alpha [EC:7.1.2.2 7.2.2.1] | (RefSeq) LOW QUALITY PROTEIN: uncharacterized protein LOC114822316 (A)	ko00190: Oxidative phosphorylation; ko00195: Photosynthesis; ko01100: Metabolic pathways	PREDICTED: uncharacterized protein LOC108172506 [Malus domestica]	--	A0A540M0K0_MALBA SubName: Full=Uncharacterized protein {ECO:0000313|EMBL:TQD92253.1};	At3g30843	--	--	--	--	--
MD00G1036300	1.905	1.7519	3.0773	40.3373	39.1115	37.468	1.2775	2.9906	3.052	1.1599	1.905	1.5686	66	50	93	1346	1195	1173	39	94	95	33	63	50	Chr00	6430446	6432342	-	MD00G1036300	--	K09338 homeobox-leucine zipper protein | (RefSeq) homeobox-leucine zipper protein ATHB-12-like (A)	--	PREDICTED: homeobox-leucine zipper protein ATHB-12-like [Malus domestica]	ATHB7_ARATH RecName: Full=Homeobox-leucine zipper protein ATHB-7; AltName: Full=HD-ZIP protein ATHB-7; AltName: Full=Homeodomain transcription factor ATHB-7;	A0A498KJL4_MALDO SubName: Full=Homeobox 7 {ECO:0000313|EMBL:AZB48882.1};	At2g46680	GO:0005634,nucleus; GO:0003700,DNA-binding transcription factor activity; GO:0000981,DNA-binding transcription factor activity, RNA polymerase II-specific; GO:0043565,sequence-specific DNA binding; GO:0000976,transcription regulatory region sequence-specific DNA binding; GO:0045893,positive regulation of transcription, DNA-templated; GO:0009737,response to abscisic acid; GO:0009414,response to wa…	PF00046.29:Homeodomain	HB-HD-ZIP	TF	HB->HB-HD-ZIP
MD00G1036600	69.7655	86.5226	64.8201	11.2444	20.4197	14.0754	53.4498	34.9788	46.3947	65.0224	73.4811	53.7902	554	566	449	86	143	101	374	252	331	424	557	393	Chr00	6463961	6464332	+	MD00G1036600	--	K14488 SAUR family protein | (RefSeq) auxin-responsive protein SAUR32-like (A)	ko04075: Plant hormone signal transduction	PREDICTED: auxin-responsive protein SAUR32-like [Malus domestica]	SAU32_ARATH RecName: Full=Auxin-responsive protein SAUR32 {ECO:0000305}; AltName: Full=Protein ABOLISHED APICAL HOOK MAINTENANCE 1 {ECO:0000303|Ref.6}; AltName: Full=Protein SMALL AUXIN UP RNA 32 {ECO:0000303|PubMed:12036261};	A0A540NQT2_MALBA SubName: Full=Uncharacterized protein {ECO:0000313|EMBL:TQE13389.1};	At2g46690	GO:0005737,cytoplasm; GO:0005634,nucleus; GO:0009734,auxin-activated signaling pathway; GO:0007275,multicellular organism development; GO:0040008,regulation of growth; GO:1900140,regulation of seedling development; GO:0007154,cell communication; GO:0007165,signal transduction; GO:0008150,biological_process; GO:0009719,response to endogenous stimulus; GO:0009725,response to hormone; GO:0009733,res…	PF02519.14:Auxin responsive protein	--	--	--
MD00G1036800	0.1872	0	0	1.5746	1.3588	0.9117	0.1275	0.1238	0	0	0	0	10	0	0	81	64	44	6	6	0	0	0	0	Chr00	6511425	6516185	+	MD00G1036800	--	K05681 ATP-binding cassette, subfamily G (WHITE), member 2 | (RefSeq) ABC transporter G family member 22-like (A)	ko02010: ABC transporters	PREDICTED: ABC transporter G family member 11-like [Malus domestica]	ABCG1_PETHY RecName: Full=ABC transporter G family member 1 {ECO:0000303|PubMed:22345641}; Short=ABC transporter ABCG.1 {ECO:0000303|PubMed:22345641}; Short=PhABCG1 {ECO:0000303|PubMed:22345641};	A0A498HXL6_MALDO RecName: Full=ABC transporter domain-containing protein {ECO:0000259|PROSITE:PS50893};	At1g17840	GO:0016021,integral component of membrane; GO:0005886,plasma membrane; GO:0140359,ABC-type transporter activity; GO:0005524,ATP binding; GO:0010597,green leaf volatile biosynthetic process; GO:0055085,transmembrane transport; GO:0003674,molecular_function; GO:0003824,catalytic activity; GO:0005215,transporter activity; GO:0015399,primary active transmembrane transporter activity; GO:0016462,pyrop…	PF01061.24:ABC-2 type transporter	--	--	--
MD00G1036900	0.205	0	0	0	0	0	0	0	0	0	0	0	2	0	0	0	0	0	0	0	0	0	0	0	Chr00	6518153	6527857	-	MD00G1036900	--	K00688 glycogen phosphorylase [EC:2.4.1.1] | (RefSeq) LOW QUALITY PROTEIN: alpha-1,4 glucan phosphorylase L isozyme, chloroplastic/amyloplastic (A)	ko00500: Starch and sucrose metabolism; ko01100: Metabolic pathways; ko01110: Biosynthesis of secondary metabolites	PREDICTED: uncharacterized protein LOC108865879 [Pyrus x bretschneideri]	--	A0A540M967_MALBA RecName: Full=Alpha-1,4 glucan phosphorylase {ECO:0000256|RuleBase:RU000587}; EC=2.4.1.1 {ECO:0000256|RuleBase:RU000587};	--	GO:0008184,glycogen phosphorylase activity; GO:0102250,linear malto-oligosaccharide phosphorylase activity; GO:0030170,pyridoxal phosphate binding; GO:0102499,SHG alpha-glucan phosphorylase activity; GO:0005975,carbohydrate metabolic process; GO:0003674,molecular_function; GO:0003824,catalytic activity; GO:0004645,1,4-alpha-oligoglucan phosphorylase activity; GO:0016740,transferase activity; GO:0…	--	--	--	--
MD00G1037000	16.7516	17.5565	16.8034	20.9823	18.3876	20.4242	19.0108	10.896	11.8158	19.9253	6.3257	15.3489	344	297	301	415	333	379	344	203	218	336	124	290	Chr00	6564927	6569496	+	MD00G1037000	--	K14396 polyadenylate-binding protein 2 | (RefSeq) polyadenylate-binding protein 2 isoform X1 (A)	ko03015: mRNA surveillance pathway	PREDICTED: polyadenylate-binding protein 2 isoform X1 [Malus domestica]	PABN2_ARATH RecName: Full=Polyadenylate-binding protein 2 {ECO:0000303|PubMed:18479511}; Short=AtPabN2 {ECO:0000303|PubMed:18479511}; Short=AtPabN3 {ECO:0000303|PubMed:23334891}; Short=Poly(A)-binding protein 2 {ECO:0000303|PubMed:18479511}; AltName: Full=Nuclear poly(A)-binding protein 2 {ECO:0000305}; AltName: Full=Poly(A)-binding protein II {ECO:0000305}; Short=PABII {ECO:0000305};	A0A540NT26_MALBA RecName: Full=RRM domain-containing protein {ECO:0000259|PROSITE:PS50102};	At5g65260	GO:0005737,cytoplasm; GO:0016607,nuclear speck; GO:0003729,mRNA binding; GO:0003674,molecular_function; GO:0003676,nucleic acid binding; GO:0003723,RNA binding; GO:0005488,binding; GO:0097159,organic cyclic compound binding; GO:1901363,heterocyclic compound binding; GO:0005575,cellular_component; GO:0005622,intracellular anatomical structure; GO:0110165,cellular anatomical entity; GO:0005634,nucl…	PF00076.22:RNA recognition motif. (a.k.a. RRM, RBD, or RNP domain)	--	--	--
MD00G1037100	45.6394	33.8217	44.7862	11.7234	12.1193	8.7516	69.255	88.6399	84.0163	10.5226	14.0409	14.9188	2118	1293	1813	524	496	367	2832	3732	3503	401	622	637	Chr00	6582906	6586310	-	MD00G1037100	--	K01626 3-deoxy-7-phosphoheptulonate synthase [EC:2.5.1.54] | (RefSeq) phospho-2-dehydro-3-deoxyheptonate aldolase 2, chloroplastic-like (A)	ko00400: Phenylalanine, tyrosine and tryptophan biosynthesis; ko01100: Metabolic pathways; ko01110: Biosynthesis of secondary metabolites; ko01230: Biosynthesis of amino acids	PREDICTED: phospho-2-dehydro-3-deoxyheptonate aldolase 2, chloroplastic-like [Malus domestica]	AROG1_PETHY RecName: Full=Phospho-2-dehydro-3-deoxyheptonate aldolase 1, chloroplastic {ECO:0000305}; EC=2.5.1.54 {ECO:0000250|UniProtKB:O53512}; AltName: Full=3-deoxy-D-arabino-heptulosonate 7-phosphate synthase 1 {ECO:0000303|PubMed:23275577, ECO:0000303|PubMed:24815009}; Short=DAHP synthase 1 {ECO:0000305}; Short=PhDAHP1 {ECO:0000303|PubMed:24815009}; AltName: Full=Phospho-2-keto-3-deoxyhepton…	A0A498I014_MALDO RecName: Full=Phospho-2-dehydro-3-deoxyheptonate aldolase {ECO:0000256|RuleBase:RU363071}; EC=2.5.1.54 {ECO:0000256|RuleBase:RU363071};	At1g22410	GO:0009507,chloroplast; GO:0003849,3-deoxy-7-phosphoheptulonate synthase activity; GO:0046872,metal ion binding; GO:0009073,aromatic amino acid family biosynthetic process; GO:0008652,cellular amino acid biosynthetic process; GO:0009423,chorismate biosynthetic process; GO:0010597,green leaf volatile biosynthetic process; GO:0003674,molecular_function; GO:0003824,catalytic activity; GO:0016740,tra…	PF01474.16:Class-II DAHP synthetase family	--	--	--
MD00G1037200	5.2765	6.795	2.893	3.287	4.2662	4.8237	8.5916	2.9838	5.7708	5.1405	2.884	3.6404	115	122	55	69	82	95	165	59	113	92	60	73	Chr00	6594203	6596264	-	MD00G1037200	--	--	--	--	--	A0A540NSY6_MALBA SubName: Full=Uncharacterized protein {ECO:0000313|EMBL:TQE14156.1};	--	GO:0016021,integral component of membrane; GO:0005575,cellular_component; GO:0016020,membrane; GO:0031224,intrinsic component of membrane; GO:0110165,cellular anatomical entity	--	--	--	--
MD00G1037300	11.4871	4.8109	11.0389	8.519	8.1101	5.8249	8.6088	11.0233	10.9935	7.0132	3.3409	11.7783	371	128	311	265	231	170	245	323	319	186	103	350	Chr00	6599595	6603719	+	MD00G1037300	--	--	--	uncharacterized protein LOC18774232 [Prunus persica]	--	A0A498HZM3_MALDO SubName: Full=Uncharacterized protein {ECO:0000313|EMBL:RXH75564.1};	At5g65250	GO:0016021,integral component of membrane; GO:0005575,cellular_component; GO:0016020,membrane; GO:0031224,intrinsic component of membrane; GO:0110165,cellular anatomical entity	--	--	--	--
MD00G1037500	0.0771	0.1404	0.0884	0	0	0	0.175	0.34	0.1287	0.4695	0.3635	0.4191	2	3	2	0	0	0	4	8	3	10	9	10	Chr00	6647458	6649270	+	MD00G1037500	--	K23136 fraxetin 5-hydroxylase [EC:1.14.14.164] | (RefSeq) xanthotoxin 5-hydroxylase CYP82C4-like (A)	ko00999: Biosynthesis of various plant secondary metabolites; ko01110: Biosynthesis of secondary metabolites	PREDICTED: cytochrome P450 82A3-like [Pyrus x bretschneideri]	C82A3_SOYBN RecName: Full=Cytochrome P450 82A3; EC=1.14.-.-; AltName: Full=Cytochrome P450 CP6;	A0A540MGA1_MALBA SubName: Full=Uncharacterized protein {ECO:0000313|EMBL:TQD97741.1};	At4g31940	GO:0016020,membrane; GO:0020037,heme binding; GO:0005506,iron ion binding; GO:0004497,monooxygenase activity; GO:0016705,oxidoreductase activity, acting on paired donors, with incorporation or reduction of molecular oxygen; GO:0098542,defense response to other organism; GO:0003674,molecular_function; GO:0005488,binding; GO:0046906,tetrapyrrole binding; GO:0097159,organic cyclic compound binding; …	PF00067.22:Cytochrome P450	--	--	--
MD00G1037600	0.9423	0	0	0	0	0	0	0	0	0	0	0.3658	14	0	0	0	0	0	0	0	0	0	0	5	Chr00	6652090	6652960	+	MD00G1037600	--	K23136 fraxetin 5-hydroxylase [EC:1.14.14.164] | (RefSeq) xanthotoxin 5-hydroxylase CYP82C4-like (A)	ko00999: Biosynthesis of various plant secondary metabolites; ko01110: Biosynthesis of secondary metabolites	PREDICTED: cytochrome P450 82A3-like [Malus domestica]	C82A3_SOYBN RecName: Full=Cytochrome P450 82A3; EC=1.14.-.-; AltName: Full=Cytochrome P450 CP6;	A0A498HR34_MALDO SubName: Full=Uncharacterized protein {ECO:0000313|EMBL:RXH73200.1};	At4g31940	GO:0016020,membrane; GO:0020037,heme binding; GO:0005506,iron ion binding; GO:0004497,monooxygenase activity; GO:0016705,oxidoreductase activity, acting on paired donors, with incorporation or reduction of molecular oxygen; GO:0098542,defense response to other organism; GO:0003674,molecular_function; GO:0005488,binding; GO:0046906,tetrapyrrole binding; GO:0097159,organic cyclic compound binding; …	PF00067.22:Cytochrome P450	--	--	--
MD00G1037700	0.0113	0	0.0259	0	0	0	0	0	0	0.1516	0	0.1107	1	0	2	0	0	0	0	0	0	11	0	9	Chr00	6654398	6660147	+	MD00G1037700	--	K13457 disease resistance protein RPM1 | (RefSeq) disease resistance protein RPM1-like (A)	ko04626: Plant-pathogen interaction	hypothetical protein VITISV_024577 [Vitis vinifera]	POLR2_ARATH RecName: Full=Retrovirus-related Pol polyprotein from transposon RE2; AltName: Full=Retro element 2 {ECO:0000303|PubMed:10689195}; Short=AtRE2 {ECO:0000303|PubMed:10689195}; Includes: RecName: Full=Protease RE2; EC=3.4.23.-; Includes: RecName: Full=Reverse transcriptase RE2; EC=2.7.7.49; Includes: RecName: Full=Endonuclease RE2;	A0A4Y1RY05_PRUDU SubName: Full=BURP domain-containing protein {ECO:0000313|EMBL:BBH08758.1};	At2g15650	GO:0004190,aspartic-type endopeptidase activity; GO:0004519,endonuclease activity; GO:0046872,metal ion binding; GO:0003676,nucleic acid binding; GO:0003964,RNA-directed DNA polymerase activity; GO:0015074,DNA integration; GO:0006310,DNA recombination; GO:0003674,molecular_function; GO:0003824,catalytic activity; GO:0004175,endopeptidase activity; GO:0008233,peptidase activity; GO:0016787,hydrola…	PF07727.14:Reverse transcriptase (RNA-dependent DNA polymerase)	--	--	--
MD00G1038200	3.3186	2.5897	3.0232	0.8614	0.0336	0.4263	2.9928	1.6983	1.4181	1.1908	2.8247	1.2238	112	72	89	28	1	13	89	52	43	33	91	38	Chr00	6672666	6674682	-	MD00G1038200	--	--	--	PREDICTED: uncharacterized protein LOC103954112 [Pyrus x bretschneideri]	JGB_ARATH RecName: Full=Protein JINGUBANG {ECO:0000303|PubMed:27468890};	A0A540MH66_MALBA SubName: Full=Uncharacterized protein {ECO:0000313|EMBL:TQD97739.1};	At2g26490	GO:0005737,cytoplasm; GO:0005634,nucleus; GO:0009846,pollen germination; GO:0000003,reproduction; GO:0008150,biological_process; GO:0009856,pollination; GO:0022414,reproductive process; GO:0032501,multicellular organismal process; GO:0044706,multi-multicellular organism process; GO:0051704,multi-organism process; GO:0005575,cellular_component; GO:0005622,intracellular anatomical structure; GO:011…	PF00400.32:WD domain, G-beta repeat	--	--	--
MD00G1038300	0.038	0	0	2.5672	2.5449	2.8415	0	0.0419	0	0	0	0	2	0	0	130	118	135	0	2	0	0	0	0	Chr00	6690882	6695677	+	MD00G1038300	--	K13430 serine/threonine-protein kinase PBS1 [EC:2.7.11.1] | (RefSeq) serine/threonine-protein kinase PBS1-like (A)	ko04626: Plant-pathogen interaction	PREDICTED: wall-associated receptor kinase-like 14 [Pyrus x bretschneideri]	WAKLO_ARATH RecName: Full=Wall-associated receptor kinase-like 14; EC=2.7.11.-; Flags: Precursor;	A0A498HQM4_MALDO RecName: Full=Protein kinase domain-containing protein {ECO:0000259|PROSITE:PS50011};	At2g23450	GO:0016021,integral component of membrane; GO:0005886,plasma membrane; GO:0005524,ATP binding; GO:0106310,protein serine kinase activity; GO:0004674,protein serine/threonine kinase activity; GO:0106311,protein threonine kinase activity; GO:0007166,cell surface receptor signaling pathway; GO:0006468,protein phosphorylation; GO:0000166,nucleotide binding; GO:0003674,molecular_function; GO:0005488,b…	PF00069.25:Protein kinase domain	--	--	--
MD00G1038400	6.8603	3.8749	3.8841	18.9844	16.5741	14.626	8.008	7.7469	6.8878	8.1497	5.3094	15.7343	245	114	121	653	522	472	252	251	221	239	181	517	Chr00	6706267	6707939	-	MD00G1038400	--	K01723 hydroperoxide dehydratase [EC:4.2.1.92] | (RefSeq) allene oxide synthase 1, chloroplastic-like (A)	ko00592: alpha-Linolenic acid metabolism; ko01100: Metabolic pathways; ko01110: Biosynthesis of secondary metabolites	PREDICTED: allene oxide synthase 1, chloroplastic-like [Malus domestica]	AOS1_SOLLC RecName: Full=Allene oxide synthase 1, chloroplastic {ECO:0000303|PubMed:12351632}; Short=LeAOS1 {ECO:0000303|PubMed:12351632}; EC=4.2.1.92 {ECO:0000305}; AltName: Full=Cytochrome P450 74A {ECO:0000305}; Flags: Precursor;	A0A498HQY9_MALDO SubName: Full=Uncharacterized protein {ECO:0000313|EMBL:RXH73150.1};	At5g42650	GO:0009941,chloroplast envelope; GO:0009535,chloroplast thylakoid membrane; GO:0009978,allene oxide synthase activity; GO:0020037,heme binding; GO:0047987,hydroperoxide dehydratase activity; GO:0005506,iron ion binding; GO:0004497,monooxygenase activity; GO:0016491,oxidoreductase activity; GO:0016705,oxidoreductase activity, acting on paired donors, with incorporation or reduction of molecular ox…	PF00067.22:Cytochrome P450	--	--	--
MD00G1038500	1.5937	0.4049	1.1896	18.7397	15.9275	22.3527	1.8506	2.737	3.3413	0.5867	0	1.4501	43	9	28	487	379	545	44	67	81	13	0	36	Chr00	6713329	6715933	+	MD00G1038500	--	--	--	PREDICTED: uncharacterized protein LOC103440453 [Malus domestica]	--	A0A498HVF4_MALDO SubName: Full=Uncharacterized protein {ECO:0000313|EMBL:RXH73151.1};	At1g48460	GO:0016021,integral component of membrane; GO:0005575,cellular_component; GO:0016020,membrane; GO:0031224,intrinsic component of membrane; GO:0110165,cellular anatomical entity	--	--	--	--
MD00G1038600	0	0	0	1.297	3.3052	2.5345	0	0	0	0	0	0	0	0	0	6	14	11	0	0	0	0	0	0	Chr00	6724049	6724273	+	MD00G1038600	--	K18178 cytochrome c oxidase assembly factor 5 | (RefSeq) cytochrome c oxidase assembly factor 5 (A)	--	PREDICTED: cytochrome c oxidase assembly factor 5 [Malus domestica]	--	A0A540KUL8_MALBA SubName: Full=Uncharacterized protein {ECO:0000313|EMBL:TQD77923.1};	CE21412	--	PF10203.9:Cytochrome c oxidase assembly protein PET191	--	--	--
MD00G1038700	2.8818	10.0879	3.9951	109.106	94.0803	96.3414	6.4649	10.4896	9.2497	2.8565	3.5806	5.3902	43	124	52	1568	1238	1299	85	142	124	35	51	74	Chr00	6725423	6726431	+	MD00G1038700	--	--	--	PREDICTED: uncharacterized protein LOC103440452 [Malus domestica]	--	A0A540KN81_MALBA SubName: Full=Uncharacterized protein {ECO:0000313|EMBL:TQD75619.1};	At5g13720	GO:0016021,integral component of membrane; GO:0005575,cellular_component; GO:0016020,membrane; GO:0031224,intrinsic component of membrane; GO:0110165,cellular anatomical entity	PF03350.16:Uncharacterized protein family, UPF0114	--	--	--
MD00G1038800	9.5543	6.3427	8.5913	9.0519	10.6307	8.822	8.9793	12.045	7.9093	7.2719	14.5443	6.4902	320	175	251	292	314	267	265	366	238	200	465	200	Chr00	6735052	6736620	-	MD00G1038800	--	K11968 ariadne-1 [EC:2.3.2.31] | (RefSeq) probable E3 ubiquitin-protein ligase ARI8 (A)	--	PREDICTED: probable E3 ubiquitin-protein ligase ARI8 [Malus domestica]	ARI8_ARATH RecName: Full=Probable E3 ubiquitin-protein ligase ARI8; EC=2.3.2.31 {ECO:0000250|UniProtKB:Q9Y4X5}; AltName: Full=ARIADNE-like protein ARI8; AltName: Full=Protein ariadne homolog 8; AltName: Full=RING-type E3 ubiquitin transferase ARI8 {ECO:0000305};	A0A498HT48_MALDO SubName: Full=Uncharacterized protein {ECO:0000313|EMBL:RXH73152.1};	At1g65430	GO:0005737,cytoplasm; GO:0000151,ubiquitin ligase complex; GO:0046872,metal ion binding; GO:0031624,ubiquitin conjugating enzyme binding; GO:0061630,ubiquitin protein ligase activity; GO:0004842,ubiquitin-protein transferase activity; GO:0032436,positive regulation of proteasomal ubiquitin-dependent protein catabolic process; GO:0000209,protein polyubiquitination; GO:0006511,ubiquitin-dependent p…	PF01485.21:IBR domain, a half RING-finger domain	--	--	--
MD00G1038900	14.9651	18.7365	16.7152	37.462	40.5421	36.3996	20.0536	19.0533	23.6935	17.8773	23.6278	16.5438	1051	1084	1024	2534	2511	2310	1241	1214	1495	1031	1584	1069	Chr00	6737389	6746601	-	MD00G1038900	--	K19983 exocyst complex component 1 | (RefSeq) exocyst complex component SEC3A (A)	--	PREDICTED: exocyst complex component SEC3A [Malus domestica]	SEC3A_ARATH RecName: Full=Exocyst complex component SEC3A {ECO:0000303|PubMed:19895414}; Short=AtSec3a {ECO:0000303|PubMed:19895414};	A0A498HT48_MALDO SubName: Full=Uncharacterized protein {ECO:0000313|EMBL:RXH73152.1};	At1g47550	GO:0005856,cytoskeleton; GO:0005829,cytosol; GO:0000145,exocyst; GO:0070062,extracellular exosome; GO:0009524,phragmoplast; GO:0005886,plasma membrane; GO:0005546,phosphatidylinositol-4,5-bisphosphate binding; GO:0006887,exocytosis; GO:0006893,Golgi to plasma membrane transport; GO:0003674,molecular_function; GO:0005488,binding; GO:0005543,phospholipid binding; GO:0008289,lipid binding; GO:003509…	PF09763.9:Exocyst complex component Sec3	--	--	--
MD00G1039200	5.6123	10.2514	5.0132	7.7755	9.2146	9.4828	7.836	7.4741	6.7591	8.6025	7.1777	8.1204	317	477	247	423	459	484	390	383	343	399	387	422	Chr00	6748730	6751375	-	MD00G1039200	--	--	--	--	--	A0A498HW66_MALDO SubName: Full=Uncharacterized protein {ECO:0000313|EMBL:RXH73153.1};	--	--	--	--	--	--
MD00G1039300	1.5331	1.0598	0.9764	8.158	7.4126	6.8808	0.7975	1.5256	1.1139	1.2706	0.6246	1.134	72	41	40	369	307	292	33	65	47	49	28	49	Chr00	6757157	6760561	-	MD00G1039300	--	K11968 ariadne-1 [EC:2.3.2.31] | (RefSeq) probable E3 ubiquitin-protein ligase ARI2 (A)	--	PREDICTED: probable E3 ubiquitin-protein ligase ARI2 [Malus domestica]	ARI2_ARATH RecName: Full=Probable E3 ubiquitin-protein ligase ARI2; EC=2.3.2.31 {ECO:0000250|UniProtKB:Q9Y4X5}; AltName: Full=ARIADNE-like protein ARI2; AltName: Full=Protein ariadne homolog 2; AltName: Full=RING-type E3 ubiquitin transferase ARI2 {ECO:0000305};	A0A540K7J3_MALBA SubName: Full=Uncharacterized protein {ECO:0000313|EMBL:TQD70205.1};	At4g34370	GO:0005737,cytoplasm; GO:0000151,ubiquitin ligase complex; GO:0046872,metal ion binding; GO:0031624,ubiquitin conjugating enzyme binding; GO:0061630,ubiquitin protein ligase activity; GO:0032436,positive regulation of proteasomal ubiquitin-dependent protein catabolic process; GO:0000209,protein polyubiquitination; GO:0006511,ubiquitin-dependent protein catabolic process; GO:0003674,molecular_func…	PF01485.21:IBR domain, a half RING-finger domain	--	--	--
MD00G1039400	0	0	0	0.1102	0	0	0	0	0	0	0	0.1154	0	0	0	4	0	0	0	0	0	0	0	4	Chr00	6764515	6769037	-	MD00G1039400	--	K03327 multidrug resistance protein, MATE family | (RefSeq) protein DETOXIFICATION 33 (A)	--	PREDICTED: protein DETOXIFICATION 33 [Malus domestica]	DTX33_ARATH RecName: Full=Protein DETOXIFICATION 33 {ECO:0000303|PubMed:11739388}; Short=AtDTX33 {ECO:0000303|PubMed:11739388}; AltName: Full=Multidrug and toxic compound extrusion protein 33 {ECO:0000305}; Short=MATE protein 33 {ECO:0000305};	A0A498HU97_MALDO RecName: Full=Protein DETOXIFICATION {ECO:0000256|RuleBase:RU004914}; AltName: Full=Multidrug and toxic compound extrusion protein {ECO:0000256|RuleBase:RU004914};	At1g47530	GO:0016021,integral component of membrane; GO:0016020,membrane; GO:0005634,nucleus; GO:0005774,vacuolar membrane; GO:0015297,antiporter activity; GO:0022857,transmembrane transporter activity; GO:0042910,xenobiotic transmembrane transporter activity; GO:0003674,molecular_function; GO:0005215,transporter activity; GO:0015291,secondary active transmembrane transporter activity; GO:0022804,active tr…	PF01554.18:MatE	--	--	--
MD00G1039500	10.8637	11.4779	9.1593	13.9052	13.1333	12.8492	11.7091	12.6079	15.6744	13.8945	11.471	10.3081	378	329	278	466	403	404	359	398	490	397	381	330	Chr00	6770869	6773281	-	MD00G1039500	--	--	--	PREDICTED: F-box/FBD/LRR-repeat protein At1g13570-like [Malus domestica]	FDL1_ARATH RecName: Full=F-box/FBD/LRR-repeat protein At1g13570;	A0A498HU97_MALDO RecName: Full=Protein DETOXIFICATION {ECO:0000256|RuleBase:RU004914}; AltName: Full=Multidrug and toxic compound extrusion protein {ECO:0000256|RuleBase:RU004914};	At1g13570	--	PF08387.10:FBD	--	--	--
MD00G1039600	0.6495	1.4097	1.3313	2.4728	1.6963	1.2416	1.4966	1.3451	1.2049	1.9415	1.5877	1.5403	33	59	59	121	76	57	67	62	55	81	77	72	Chr00	6776988	6781730	+	MD00G1039600	--	--	--	PREDICTED: protein DA1 isoform X1 [Malus domestica]	DA1_ARATH RecName: Full=Protein DA1; AltName: Full=Protein SUPPRESSOR OF LARGE SEED AND ORGAN PHENOTYPES OF DA1-1 1;	A0A498HNX5_MALDO RecName: Full=LIM zinc-binding domain-containing protein {ECO:0000259|PROSITE:PS50023};	At1g19270	GO:0046872,metal ion binding; GO:0008233,peptidase activity; GO:0043130,ubiquitin binding; GO:0008285,negative regulation of cell population proliferation; GO:0046621,negative regulation of organ growth; GO:0048482,plant ovule morphogenesis; GO:1900057,positive regulation of leaf senescence; GO:0032875,regulation of DNA endoreduplication; GO:0046620,regulation of organ growth; GO:0080113,regulati…	PF12315.8:Protein DA1	Others	TR	Others
MD00G1039900	4.8172	6.8669	6.4343	21.0155	14.633	25.1384	4.1628	5.3097	7.4277	3.2829	0.5556	3.7947	109	128	127	458	292	514	83	109	151	61	12	79	Chr00	6821252	6824214	+	MD00G1039900	--	--	--	PREDICTED: B-box zinc finger protein 19-like isoform X2 [Pyrus x bretschneideri]	BBX19_ARATH RecName: Full=B-box zinc finger protein 19 {ECO:0000303|PubMed:19920209}; AltName: Full=Protein DOUBLE B-BOX 1B; AltName: Full=Protein SALT TOLERANCE HOMOLOG 5;	A0A498JUK3_MALDO SubName: Full=Uncharacterized protein {ECO:0000313|EMBL:RXH99559.1};	At4g38960	GO:0005634,nucleus; GO:0008270,zinc ion binding; GO:0010100,negative regulation of photomorphogenesis; GO:0009640,photomorphogenesis; GO:0006355,regulation of transcription, DNA-templated; GO:0003674,molecular_function; GO:0005488,binding; GO:0043167,ion binding; GO:0043169,cation binding; GO:0046872,metal ion binding; GO:0046914,transition metal ion binding; GO:0007275,multicellular organism dev…	PF00643.24:B-box zinc finger	DBB	TF	DBB
MD00G1040000	2425.53	2569.24	2451.86	225.656	240.721	213.835	2101.56	2017.66	2226.93	2035.32	2105.24	2110.37	79270	69171	69898	7103	6938	6315	60520	59824	65388	54622	65677	63457	Chr00	6824625	6826933	-	MD00G1040000	--	K01623 fructose-bisphosphate aldolase, class I [EC:4.1.2.13] | (RefSeq) fructose-bisphosphate aldolase 1, chloroplastic-like (A)	ko00010: Glycolysis / Gluconeogenesis; ko00030: Pentose phosphate pathway; ko00051: Fructose and mannose metabolism; ko00710: Carbon fixation in photosynthetic organisms; ko01100: Metabolic pathways; ko01110: Biosynthesis of secondary metabolites; ko01200: Carbon metabolism; ko01230: Biosynthesis of amino acids	PREDICTED: fructose-bisphosphate aldolase 1, chloroplastic [Malus domestica]	ALFP2_ARATH RecName: Full=Fructose-bisphosphate aldolase 2, chloroplastic {ECO:0000305}; Short=AtFBA2 {ECO:0000303|PubMed:22561114}; EC=4.1.2.13 {ECO:0000305}; Flags: Precursor;	A0A540N5S7_MALBA RecName: Full=Fructose-bisphosphate aldolase {ECO:0000256|ARBA:ARBA00013068, ECO:0000256|RuleBase:RU003994}; EC=4.1.2.13 {ECO:0000256|ARBA:ARBA00013068, ECO:0000256|RuleBase:RU003994};	At2g01140	GO:0048046,apoplast; GO:0009507,chloroplast; GO:0009941,chloroplast envelope; GO:0009570,chloroplast stroma; GO:0005829,cytosol; GO:0005886,plasma membrane; GO:0010287,plastoglobule; GO:0009579,thylakoid; GO:0004332,fructose-bisphosphate aldolase activity; GO:0003729,mRNA binding; GO:0030388,fructose 1,6-bisphosphate metabolic process; GO:0006094,gluconeogenesis; GO:0006096,glycolytic process; GO…	PF00274.19:Fructose-bisphosphate aldolase class-I	--	--	--
MD00G1040100	1.0165	0.9657	0.9626	3.0284	2.9065	3.179	1.3542	1.2665	0.9346	1.6146	2.639	1.5371	23	18	19	66	58	65	27	26	19	30	57	32	Chr00	6827509	6829702	-	MD00G1040100	--	--	--	PREDICTED: uncharacterized protein LOC103966934 [Pyrus x bretschneideri]	--	A0A540KQ66_MALBA SubName: Full=Uncharacterized protein {ECO:0000313|EMBL:TQD76152.1};	At4g38980	--	--	--	--	--
MD00G1040200	6.5577	4.8143	5.4469	13.3318	12.0666	13.7318	5.4367	3.8088	6.3811	7.7945	2.6738	5.0788	167	101	121	327	271	316	122	88	146	163	65	119	Chr00	6843166	6847450	+	MD00G1040200	--	K09250 cellular nucleic acid-binding protein | (RefSeq) zinc finger protein GIS2-like (A)	--	PREDICTED: zinc finger protein GIS2-like [Pyrus x bretschneideri]	--	A0A498K2P4_MALDO SubName: Full=Uncharacterized protein {ECO:0000313|EMBL:RXH99561.1};	--	GO:0003676,nucleic acid binding; GO:0008270,zinc ion binding; GO:0003674,molecular_function; GO:0005488,binding; GO:0097159,organic cyclic compound binding; GO:1901363,heterocyclic compound binding; GO:0043167,ion binding; GO:0043169,cation binding; GO:0046872,metal ion binding; GO:0046914,transition metal ion binding	PF00098.23:Zinc knuckle	--	--	--
MD00G1040300	0.227	0	0	2.7807	0.7206	1.708	0.0515	0.5003	0.3031	0	0	0.0987	5	0	0	59	14	34	1	10	6	0	0	2	Chr00	6883288	6885428	-	MD00G1040300	--	--	--	PREDICTED: B3 domain-containing protein Os01g0234100-like [Malus domestica]	Y1341_ORYSJ RecName: Full=B3 domain-containing protein Os01g0234100;	A0A498K1H1_MALDO RecName: Full=TF-B3 domain-containing protein {ECO:0000259|PROSITE:PS50863};	At3g19180_2	GO:0005634,nucleus; GO:0003677,DNA binding; GO:0003674,molecular_function; GO:0003676,nucleic acid binding; GO:0005488,binding; GO:0097159,organic cyclic compound binding; GO:1901363,heterocyclic compound binding; GO:0005575,cellular_component; GO:0005622,intracellular anatomical structure; GO:0043226,organelle; GO:0043227,membrane-bounded organelle; GO:0043229,intracellular organelle; GO:0043231…	PF02362.21:B3 DNA binding domain	B3	TF	B3->B3
MD00G1040400	0	0	0	0.3987	0.7257	0	0	0	0	0	0	0	0	0	0	6	10	0	0	0	0	0	0	0	Chr00	6886258	6886989	-	MD00G1040400	--	--	--	uncharacterized protein LOC110747260 isoform X2 [Prunus avium]	--	A0A498K1H1_MALDO RecName: Full=TF-B3 domain-containing protein {ECO:0000259|PROSITE:PS50863};	--	GO:0005634,nucleus; GO:0003677,DNA binding; GO:0003674,molecular_function; GO:0003676,nucleic acid binding; GO:0005488,binding; GO:0097159,organic cyclic compound binding; GO:1901363,heterocyclic compound binding; GO:0005575,cellular_component; GO:0005622,intracellular anatomical structure; GO:0043226,organelle; GO:0043227,membrane-bounded organelle; GO:0043229,intracellular organelle; GO:0043231…	PF03478.18:Protein of unknown function (DUF295)	--	--	--
MD00G1040500	9.0526	7.9811	9.1882	20.8411	26.22	21.1248	9.2583	13.4782	10.7628	9.3464	7.1875	11.2779	1012	735	896	2244	2585	2134	912	1367	1081	858	767	1160	Chr00	6917252	6929235	+	MD00G1040500	--	--	--	PREDICTED: zinc finger CCCH domain-containing protein 19-like [Malus domestica]	C3H19_ARATH RecName: Full=Zinc finger CCCH domain-containing protein 19; Short=AtC3H19; AltName: Full=Protein Needed for RDR2-independent DNA methylation;	A0A498JUL2_MALDO SubName: Full=Uncharacterized protein {ECO:0000313|EMBL:RXH99569.1};	At2g16480	GO:0016593,Cdc73/Paf1 complex; GO:0005829,cytosol; GO:0005634,nucleus; GO:0003677,DNA binding; GO:0042393,histone binding; GO:0046872,metal ion binding; GO:1990269,RNA polymerase II C-terminal domain phosphoserine binding; GO:0032776,DNA methylation on cytosine; GO:0031047,gene silencing by RNA; GO:0010964,regulation of heterochromatin assembly by small RNA; GO:0003674,molecular_function; GO:0003…	PF03126.18:Plus-3 domain	SWI/SNF-BAF60b	TR	SWI/SNF-BAF60b
MD00G1040600	2.7787	1.5677	2.1984	15.5221	12.825	13.0363	2.0431	1.3804	1.2632	0.8102	1.4759	1.191	71	33	49	382	289	301	46	32	29	17	36	28	Chr00	6937234	6940489	+	MD00G1040600	--	--	--	PREDICTED: protein FMP32, mitochondrial-like isoform X1 [Malus domestica]	--	A0A540N5S1_MALBA SubName: Full=Uncharacterized protein {ECO:0000313|EMBL:TQE06385.1};	At3g51090	GO:0016021,integral component of membrane; GO:0005739,mitochondrion; GO:0005575,cellular_component; GO:0016020,membrane; GO:0031224,intrinsic component of membrane; GO:0110165,cellular anatomical entity; GO:0005622,intracellular anatomical structure; GO:0005737,cytoplasm; GO:0043226,organelle; GO:0043227,membrane-bounded organelle; GO:0043229,intracellular organelle; GO:0043231,intracellular memb…	PF07798.11:Protein of unknown function (DUF1640)	--	--	--
MD00G1040900	189.28	203.722	191.696	116.299	112.053	111.697	180.669	187.875	186.119	131.909	149.822	136.876	7790	6907	6882	4610	4067	4154	6552	7015	6882	4458	5886	5183	Chr00	6979057	6981914	-	MD00G1040900	--	K01858 myo-inositol-1-phosphate synthase [EC:5.5.1.4] | (RefSeq) inositol-3-phosphate synthase (A)	ko00562: Inositol phosphate metabolism; ko01100: Metabolic pathways; ko01110: Biosynthesis of secondary metabolites	PREDICTED: inositol-3-phosphate synthase-like [Pyrus x bretschneideri]	INO1_NICPA RecName: Full=Inositol-3-phosphate synthase; Short=MIP synthase; EC=5.5.1.4; AltName: Full=Myo-inositol 1-phosphate synthase; Short=IPS; Short=MI-1-P synthase;	A0A540NU83_MALBA RecName: Full=Inositol-3-phosphate synthase {ECO:0000256|ARBA:ARBA00012125}; EC=5.5.1.4 {ECO:0000256|ARBA:ARBA00012125};	At5g10170	GO:0005737,cytoplasm; GO:0004512,inositol-3-phosphate synthase activity; GO:0006021,inositol biosynthetic process; GO:0008654,phospholipid biosynthetic process; GO:0003674,molecular_function; GO:0003824,catalytic activity; GO:0016853,isomerase activity; GO:0016872,intramolecular lyase activity; GO:0005975,carbohydrate metabolic process; GO:0006020,inositol metabolic process; GO:0006066,alcohol me…	PF07994.12:Myo-inositol-1-phosphate synthase	--	--	--
MD00G1041100	3.5108	4.3928	3.55	3.6264	4.2259	3.2277	3.0648	3.4728	2.8856	3.5299	0.6978	4.1876	195	201	172	194	207	162	150	175	144	161	37	214	Chr00	7272925	7276133	-	MD00G1041100	--	K15032 mTERF domain-containing protein, mitochondrial | (RefSeq) transcription termination factor MTERF15, mitochondrial-like isoform X1 (A)	--	PREDICTED: transcription termination factor MTEF18, mitochondrial [Pyrus x bretschneideri]	MTEFH_ARATH RecName: Full=Transcription termination factor MTEF18, mitochondrial {ECO:0000305}; AltName: Full=Mitochondrial transcription termination factor 18 {ECO:0000303|PubMed:23087700}; AltName: Full=Protein SUPPRESSOR OF HOT1-4 1 {ECO:0000303|PubMed:22942382}; Flags: Precursor;	A0A540MGB3_MALBA SubName: Full=Uncharacterized protein {ECO:0000313|EMBL:TQD97797.1};	At3g60400	GO:0009507,chloroplast; GO:0005739,mitochondrion; GO:0003690,double-stranded DNA binding; GO:0009658,chloroplast organization; GO:0032502,developmental process; GO:0006353,DNA-templated transcription, termination; GO:0007005,mitochondrion organization; GO:0006355,regulation of transcription, DNA-templated; GO:0003674,molecular_function; GO:0003676,nucleic acid binding; GO:0003677,DNA binding; GO:…	PF02536.14:mTERF	mTERF	TR	mTERF
MD00G1041200	3.9621	4.1023	3.8074	10.4658	9.547	8.737	3.6368	2.8258	4.8964	4.8604	9.2169	5.5096	136	116	114	346	289	271	110	88	151	137	302	174	Chr00	7291402	7297387	+	MD00G1041200	--	K21444 poly(rC)-binding protein 3/4 | (RefSeq) flowering locus K homology domain-like (A)	--	PREDICTED: flowering locus K homology domain-like [Malus domestica]	FLK_ARATH RecName: Full=Flowering locus K homology domain {ECO:0000303|PubMed:14593172}; Short=Flowering locus KH domain {ECO:0000303|PubMed:14593172};	A0A5N5HL39_9ROSA SubName: Full=Poly(RC)-binding protein 4-like {ECO:0000313|EMBL:KAB2626862.1};	At5g15270	GO:0005737,cytoplasm; GO:0005634,nucleus; GO:0003729,mRNA binding; GO:0009911,positive regulation of flower development; GO:0010468,regulation of gene expression; GO:0003674,molecular_function; GO:0003676,nucleic acid binding; GO:0003723,RNA binding; GO:0005488,binding; GO:0097159,organic cyclic compound binding; GO:1901363,heterocyclic compound binding; GO:0000003,reproduction; GO:0003006,develo…	PF00013.29:KH domain	--	--	--
MD00G1041300	0.289	0.7016	0	0.06	0	0.1599	0.1968	0.4778	0	0.0704	0	0.2199	10	20	0	2	0	5	6	15	0	2	0	7	Chr00	7344369	7346385	-	MD00G1041300	--	--	--	PREDICTED: uncharacterized protein LOC103942900 [Pyrus x bretschneideri]	Y3720_ARATH RecName: Full=UPF0481 protein At3g47200;	A0A498KM79_MALDO SubName: Full=Uncharacterized protein {ECO:0000313|EMBL:RXI06762.1};	At2g44930	GO:0016021,integral component of membrane; GO:0005886,plasma membrane; GO:0005575,cellular_component; GO:0016020,membrane; GO:0031224,intrinsic component of membrane; GO:0110165,cellular anatomical entity; GO:0071944,cell periphery	PF03140.15:Plant protein of unknown function	--	--	--
MD00G1041400	14.0637	7.2135	13.6247	17.224	18.8109	14.0291	10.0596	10.9166	8.3228	7.0556	7.574	9.7957	284	120	240	335	335	256	179	200	151	117	146	182	Chr00	7346387	7353015	-	MD00G1041400	--	--	--	PREDICTED: uncharacterized protein LOC103426877 [Malus domestica]	--	A0A498KK10_MALDO RecName: Full=Coiled-coil domain-containing protein 86 {ECO:0000256|ARBA:ARBA00016738};	At2g31410	GO:0005634,nucleus; GO:0005575,cellular_component; GO:0005622,intracellular anatomical structure; GO:0043226,organelle; GO:0043227,membrane-bounded organelle; GO:0043229,intracellular organelle; GO:0043231,intracellular membrane-bounded organelle; GO:0110165,cellular anatomical entity	PF03879.14:Cgr1 family	--	--	--
MD00G1041900	14.2982	10.518	13.0985	20.6944	23.2129	17.8602	14.7137	15.4626	14.7663	12.8706	11.155	14.2123	901	546	720	1256	1290	1017	817	884	836	666	671	824	Chr00	7636653	7644302	+	MD00G1041900	--	K11649 SWI/SNF-related matrix-associated actin-dependent regulator of chromatin subfamily C | (RefSeq) SWI/SNF complex subunit SWI3C-like isoform X1 (A)	--	PREDICTED: SWI/SNF complex subunit SWI3C-like isoform X1 [Malus domestica]	SWI3C_ARATH RecName: Full=SWI/SNF complex subunit SWI3C; Short=AtSWI3C; AltName: Full=Transcription regulatory protein SWI3C;	A0A498JB09_MALDO SubName: Full=Uncharacterized protein {ECO:0000313|EMBL:RXH90982.1};	At1g21700	GO:0016514,SWI/SNF complex; GO:0003677,DNA binding; GO:0006338,chromatin remodeling; GO:0007275,multicellular organism development; GO:0003674,molecular_function; GO:0003676,nucleic acid binding; GO:0005488,binding; GO:0097159,organic cyclic compound binding; GO:1901363,heterocyclic compound binding; GO:0006325,chromatin organization; GO:0006996,organelle organization; GO:0008150,biological_proce…	PF16495.5:SWIRM-associated region 1	--	--	--
MD00G1042000	0	0	0	0	0	0	0	0.1759	0	0	0	0	0	0	0	0	0	0	0	6	0	0	0	0	Chr00	7644724	7650049	-	MD00G1042000	--	K21398 natural resistance-associated macrophage protein 2 | (RefSeq) metal transporter Nramp5-like (A)	--	PREDICTED: metal transporter Nramp5-like [Malus domestica]	NRAM5_ORYSJ RecName: Full=Metal transporter Nramp5;	A0A540KNF5_MALBA SubName: Full=Uncharacterized protein {ECO:0000313|EMBL:TQD75758.1};	At1g15960	GO:0016021,integral component of membrane; GO:0015086,cadmium ion transmembrane transporter activity; GO:0005384,manganese ion transmembrane transporter activity; GO:0055072,iron ion homeostasis; GO:0003674,molecular_function; GO:0005215,transporter activity; GO:0008324,cation transmembrane transporter activity; GO:0015075,ion transmembrane transporter activity; GO:0015318,inorganic molecular ent…	PF01566.18:Natural resistance-associated macrophage protein	--	--	--
MD00G1043300	7.7455	9.1933	8.0408	2.77	4.0986	3.0953	10.4342	10.7666	10.7763	8.7511	7.4379	7.5454	540	528	489	186	252	195	641	681	675	501	495	484	Chr00	7806171	7809643	-	MD00G1043300	--	K14494 DELLA protein | (RefSeq) DELLA protein GAIP-B (A)	ko04075: Plant hormone signal transduction	PREDICTED: scarecrow-like protein 27 [Malus domestica]	SCL6_ARATH RecName: Full=Scarecrow-like protein 6; Short=AtSCL6; AltName: Full=GRAS family protein 22; Short=AtGRAS-22; AltName: Full=SCL6-IV;	A0A540NNZ1_MALBA RecName: Full=GRAS domain-containing protein {ECO:0000259|PROSITE:PS50985};	At4g00150	GO:0005634,nucleus; GO:0003700,DNA-binding transcription factor activity; GO:0043565,sequence-specific DNA binding; GO:0030154,cell differentiation; GO:0051301,cell division; GO:0007623,circadian rhythm; GO:0006355,regulation of transcription, DNA-templated; GO:0048768,root hair cell tip growth; GO:0003674,molecular_function; GO:0140110,transcription regulator activity; GO:0003676,nucleic acid bi…	PF03514.14:GRAS domain family	GRAS	TF	GRAS
MD00G1043400	0	0	0	0	0	0	0	0	0	0.1902	1.8812	0	0	0	0	0	0	0	0	0	0	2	23	0	Chr00	7824011	7825018	+	MD00G1043400	--	--	--	PREDICTED: photosystem II stability/assembly factor HCF136, chloroplastic [Malus domestica]	P2SAF_ARATH RecName: Full=Photosystem II stability/assembly factor HCF136, chloroplastic; Flags: Precursor;	A0A2I0HZL5_PUNGR RecName: Full=PSII_BNR domain-containing protein {ECO:0000259|Pfam:PF14870};	At5g23120	GO:0009507,chloroplast; GO:0009941,chloroplast envelope; GO:0009570,chloroplast stroma; GO:0009533,chloroplast stromal thylakoid; GO:0009534,chloroplast thylakoid; GO:0009535,chloroplast thylakoid membrane; GO:0009523,photosystem II; GO:0009536,plastid; GO:0009579,thylakoid; GO:0031977,thylakoid lumen; GO:0015979,photosynthesis; GO:0009657,plastid organization; GO:0065003,protein-containing compl…	PF14870.6:Photosynthesis system II assembly factor YCF48	--	--	--
MD00G1043500	0	0.567	0.153	0.1386	3.4808	0.3692	0	0.7355	0	0.7314	1.6778	0.6528	0	7	2	2	46	5	0	10	0	9	24	9	Chr00	7831034	7832655	+	MD00G1043500	--	K04564 superoxide dismutase, Fe-Mn family [EC:1.15.1.1] | (RefSeq) LOW QUALITY PROTEIN: superoxide dismutase [Fe] 3, chloroplastic (A)	ko04146: Peroxisome	PREDICTED: superoxide dismutase [Fe]	SODF3_ARATH RecName: Full=Superoxide dismutase [Fe] 3, chloroplastic; EC=1.15.1.1; AltName: Full=Protein FE SUPEROXIDE DISMUTASE 3; Flags: Precursor;	A0A540MN62_MALBA RecName: Full=Superoxide dismutase {ECO:0000256|ARBA:ARBA00012682}; EC=1.15.1.1 {ECO:0000256|ARBA:ARBA00012682};	At5g23310	GO:0009507,chloroplast; GO:0042644,chloroplast nucleoid; GO:0009534,chloroplast thylakoid; GO:0042646,plastid nucleoid; GO:0009579,thylakoid; GO:0046872,metal ion binding; GO:0004784,superoxide dismutase activity; GO:0003674,molecular_function; GO:0005488,binding; GO:0043167,ion binding; GO:0043169,cation binding; GO:0003824,catalytic activity; GO:0016209,antioxidant activity; GO:0016491,oxidored…	PF02777.18:Iron/manganese superoxide dismutases, C-terminal domain	--	--	--
MD00G1043700	7.0473	9.216	6.5959	7.2463	6.9488	8.7785	5.2932	6.0416	3.1831	6.7579	5.7064	6.6605	207	223	169	205	180	233	137	161	84	163	160	180	Chr00	7938197	7945770	-	MD00G1043700	--	K18857 alcohol dehydrogenase class-P [EC:1.1.1.1] | (RefSeq) alcohol dehydrogenase 1-like (A)	ko00010: Glycolysis / Gluconeogenesis; ko00071: Fatty acid degradation; ko00350: Tyrosine metabolism; ko00592: alpha-Linolenic acid metabolism; ko00620: Pyruvate metabolism; ko01100: Metabolic pathways; ko01110: Biosynthesis of secondary metabolites	PREDICTED: vesicle-associated protein 1-1-like [Pyrus x bretschneideri]	VAP12_ARATH RecName: Full=Vesicle-associated protein 1-2; AltName: Full=Plant VAP homolog 12; Short=AtPVA12; AltName: Full=VAMP-associated protein 1-2; Contains: RecName: Full=Vesicle-associated protein 1-2, N-terminally processed;	A0A498K4I4_MALDO RecName: Full=MSP domain-containing protein {ECO:0000259|PROSITE:PS50202};	At2g45140	GO:0005829,cytosol; GO:0005783,endoplasmic reticulum; GO:0005789,endoplasmic reticulum membrane; GO:0016021,integral component of membrane; GO:0005634,nucleus; GO:0005886,plasma membrane; GO:0090158,endoplasmic reticulum membrane organization; GO:0061817,endoplasmic reticulum-plasma membrane tethering; GO:0006605,protein targeting; GO:0006996,organelle organization; GO:0007029,endoplasmic reticul…	PF00635.26:MSP (Major sperm protein) domain	--	--	--
MD00G1043800	0	0	0	0	0	0	0.9105	0.2211	0.287	0.2791	0	0	0	0	0	0	0	0	28	7	9	8	0	0	Chr00	7958553	7962023	-	MD00G1043800	--	K19996 phosphatidylinositol transfer protein SFH5 | (RefSeq) patellin-3-like (A)	--	PREDICTED: phosphatidylinositol/phosphatidylcholine transfer protein SFH11 [Malus domestica]	SFH11_ARATH RecName: Full=Phosphatidylinositol/phosphatidylcholine transfer protein SFH11; AltName: Full=Protein SEC FOURTEEN HOMOLOGS 11; Short=AtSFH11;	A0A498K5D0_MALDO RecName: Full=CRAL-TRIO domain-containing protein {ECO:0000259|PROSITE:PS50191};	At5g47510	GO:0000139,Golgi membrane; GO:0005886,plasma membrane; GO:0015031,protein transport; GO:0006810,transport; GO:0006811,ion transport; GO:0006820,anion transport; GO:0008104,protein localization; GO:0008150,biological_process; GO:0015833,peptide transport; GO:0033036,macromolecule localization; GO:0042886,amide transport; GO:0045184,establishment of protein localization; GO:0051179,localization; GO…	PF00650.20:CRAL/TRIO domain	--	--	--
MD00G1044500	19.9948	8.1621	16.2785	1.1482	1.6553	1.077	9.6388	9.8005	9.0595	10.8817	4.6805	14.6642	452	152	321	25	33	22	192	201	184	202	101	305	Chr00	8161951	8163479	-	MD00G1044500	--	--	--	PREDICTED: cyclin-dependent kinase inhibitor 6-like [Malus domestica]	KRP7_ARATH RecName: Full=Cyclin-dependent kinase inhibitor 7; AltName: Full=Inhibitor/interactor of CDK protein 5; AltName: Full=KIP-related protein 7;	A0A498I0A1_MALDO RecName: Full=CDI domain-containing protein {ECO:0000259|Pfam:PF02234};	At1g49620	GO:0001673,male germ cell nucleus; GO:0005654,nucleoplasm; GO:0004861,cyclin-dependent protein serine/threonine kinase inhibitor activity; GO:0004860,protein kinase inhibitor activity; GO:0007050,cell cycle arrest; GO:0045736,negative regulation of cyclin-dependent protein serine/threonine kinase activity; GO:0003674,molecular_function; GO:0004857,enzyme inhibitor activity; GO:0016538,cyclin-depe…	PF02234.19:Cyclin-dependent kinase inhibitor	--	--	--
MD00G1044800	0	0	0.2557	0	0	0	0	0	0	0	0	0	0	0	2	0	0	0	0	0	0	0	0	0	Chr00	8206482	8207502	+	MD00G1044800	--	K03798 cell division protease FtsH [EC:3.4.24.-] | (RefSeq) ATP-dependent zinc metalloprotease FTSH 6, chloroplastic (A)	--	PREDICTED: pentatricopeptide repeat-containing protein DOT4, chloroplastic-like isoform X1 [Malus domestica]	PP337_ARATH RecName: Full=Pentatricopeptide repeat-containing protein At4g25270, chloroplastic; Flags: Precursor;	A0A498I2L6_MALDO SubName: Full=Uncharacterized protein {ECO:0000313|EMBL:RXH75323.1};	At4g25270	GO:0009507,chloroplast; GO:0003729,mRNA binding; GO:0008380,RNA splicing; GO:0003674,molecular_function; GO:0003676,nucleic acid binding; GO:0003723,RNA binding; GO:0005488,binding; GO:0097159,organic cyclic compound binding; GO:1901363,heterocyclic compound binding; GO:0006139,nucleobase-containing compound metabolic process; GO:0006396,RNA processing; GO:0006725,cellular aromatic compound metab…	PF01535.20:PPR repeat	--	--	--
MD00G1045200	9.8926	7.4801	10.4684	10.618	8.9655	10.66	10.5949	11.9064	10.8662	11.3011	12.4438	11.7607	533	332	492	551	426	519	503	582	526	500	640	583	Chr00	8255591	8260268	+	MD00G1045200	--	--	--	PREDICTED: uncharacterized protein LOC103401363 [Malus domestica]	--	A0A498I0B5_MALDO SubName: Full=Uncharacterized protein {ECO:0000313|EMBL:RXH75317.1};	At5g66810	--	PF10607.9:CTLH/CRA C-terminal to LisH motif domain	--	--	--
MD00G1045300	45.0481	30.2456	46.4158	117.646	118.036	131.648	56.2612	49.9012	56.1798	58.9639	40.5653	60.2337	1403	776	1261	3529	3242	3705	1544	1410	1572	1508	1206	1726	Chr00	8300193	8303425	-	MD00G1045300	--	K12486 stromal membrane-associated protein | (RefSeq) probable ADP-ribosylation factor GTPase-activating protein AGD11 (A)	ko04144: Endocytosis	PREDICTED: LOW QUALITY PROTEIN: protein SRC2 homolog [Malus domestica]	ERG3_ORYSI RecName: Full=Elicitor-responsive protein 3; AltName: Full=16 kDa phloem protein; AltName: Full=RPP16;	A0A498IYJ7_MALDO RecName: Full=C2 domain-containing protein {ECO:0000259|PROSITE:PS50004};	At4g34150	GO:0005737,cytoplasm; GO:0046872,metal ion binding; GO:0003674,molecular_function; GO:0005488,binding; GO:0043167,ion binding; GO:0043169,cation binding; GO:0005575,cellular_component; GO:0005622,intracellular anatomical structure; GO:0110165,cellular anatomical entity	PF00168.30:C2 domain	--	--	--
MD00G1045400	2.0275	0	1.5903	2.4375	0.605	3.897	3.0276	0.941	3.682	2.8589	0	0.232	19	0	13	22	5	33	25	8	31	22	0	2	Chr00	8309135	8310510	+	MD00G1045400	--	K12397 AP-3 complex subunit beta | (RefSeq) LOW QUALITY PROTEIN: AP3-complex subunit beta-A-like (A)	--	--	--	A0A498KF31_MALDO SubName: Full=Uncharacterized protein {ECO:0000313|EMBL:RXI06759.1};	--	--	--	--	--	--
MD00G1045800	0.5191	0	0	0.0898	0	0	0	0.0477	0.6259	0	0	0.2351	12	0	0	2	0	0	0	1	13	0	0	5	Chr00	8481374	8482456	-	MD00G1045800	--	--	--	uncharacterized protein LOC110773227 [Prunus avium]	--	A0A498INR8_MALDO SubName: Full=Uncharacterized protein {ECO:0000313|EMBL:RXH83844.1};	--	--	--	--	--	--
MD00G1045900	1.1531	0	1.4872	0.7483	0	0	0	0.4766	0	0.3511	0	0	8	0	9	5	0	0	0	3	0	2	0	0	Chr00	8490583	8491211	+	MD00G1045900	--	--	--	--	--	A0A498JCL2_MALDO RecName: Full=Apt1 domain-containing protein {ECO:0000259|Pfam:PF10351};	--	--	--	--	--	--
MD00G1046200	4.4755	3.4501	3.8574	6.6479	4.4452	6.5074	4.0411	3.8528	4.7996	8.3543	5.9547	6.7817	137	87	103	196	120	180	109	107	132	210	174	191	Chr00	8623982	8625415	+	MD00G1046200	--	K23260 scopoletin glucosyltransferase [EC:2.4.1.128] | (RefSeq) UDP-glucose flavonoid 3-O-glucosyltransferase 7-like (A)	ko00999: Biosynthesis of various plant secondary metabolites; ko01110: Biosynthesis of secondary metabolites	PREDICTED: UDP-glucose flavonoid 3-O-glucosyltransferase 7-like [Malus domestica]	UFOG7_FRAAN RecName: Full=UDP-glucose flavonoid 3-O-glucosyltransferase 7 {ECO:0000303|PubMed:18487633}; EC=2.4.1.91 {ECO:0000269|PubMed:18487633}; AltName: Full=Flavonol 3-O-glucosyltransferase 7 {ECO:0000303|PubMed:18487633}; Short=FaGT7 {ECO:0000303|PubMed:18487633};	A0A540KN34_MALBA RecName: Full=Glycosyltransferase {ECO:0000256|RuleBase:RU362057}; EC=2.4.1.- {ECO:0000256|RuleBase:RU362057};	At2g15480	GO:0102360,daphnetin 3-O-glucosyltransferase activity; GO:0047893,flavonol 3-O-glucosyltransferase activity; GO:0102425,myricetin 3-O-glucosyltransferase activity; GO:0003674,molecular_function; GO:0003824,catalytic activity; GO:0016740,transferase activity; GO:0016757,transferase activity, transferring glycosyl groups; GO:0016758,transferase activity, transferring hexosyl groups; GO:0008194,UDP-…	PF00201.18:UDP-glucoronosyl and UDP-glucosyl transferase	--	--	--
MD00G1046300	2.6234	2.9571	3.088	1.8726	1.8061	2.618	4.3063	1.1876	2.4246	2.5957	2.8218	3.2077	112	104	115	77	68	101	162	46	93	91	115	126	Chr00	8710988	8721169	-	MD00G1046300	--	K22698 protein SEY1 [EC:3.6.5.-] | (RefSeq) protein ROOT HAIR DEFECTIVE 3 homolog 2-like (A)	--	PREDICTED: protein ROOT HAIR DEFECTIVE 3 homolog 2-like isoform X8 [Pyrus x bretschneideri]	RHD32_ARATH RecName: Full=Protein ROOT HAIR DEFECTIVE 3 homolog 2 {ECO:0000255|HAMAP-Rule:MF_03109}; EC=3.6.5.- {ECO:0000255|HAMAP-Rule:MF_03109}; AltName: Full=Protein SEY1 homolog 3 {ECO:0000255|HAMAP-Rule:MF_03109};	A0A540LXN3_MALBA SubName: Full=Uncharacterized protein {ECO:0000313|EMBL:TQD91247.1};	At5g45160	GO:0005783,endoplasmic reticulum; GO:0005789,endoplasmic reticulum membrane; GO:0016021,integral component of membrane; GO:0005525,GTP binding; GO:0003924,GTPase activity; GO:0016320,endoplasmic reticulum membrane fusion; GO:0000166,nucleotide binding; GO:0001882,nucleoside binding; GO:0001883,purine nucleoside binding; GO:0003674,molecular_function; GO:0005488,binding; GO:0017076,purine nucleoti…	PF05879.12:Root hair defective 3 GTP-binding protein (RHD3)	--	--	--
MD00G1046400	14.8718	11.4764	13.6391	5.4043	9.6362	5.6427	10.3676	13.1137	9.1041	23.673	3.0046	17.2029	140	89	112	49	80	48	86	112	77	183	27	149	Chr00	8721171	8721843	-	MD00G1046400	--	K22698 protein SEY1 [EC:3.6.5.-] | (RefSeq) protein ROOT HAIR DEFECTIVE 3 homolog 2-like isoform X1 (A)	--	PREDICTED: protein ROOT HAIR DEFECTIVE 3 homolog 2-like isoform X8 [Pyrus x bretschneideri]	RHD32_ARATH RecName: Full=Protein ROOT HAIR DEFECTIVE 3 homolog 2 {ECO:0000255|HAMAP-Rule:MF_03109}; EC=3.6.5.- {ECO:0000255|HAMAP-Rule:MF_03109}; AltName: Full=Protein SEY1 homolog 3 {ECO:0000255|HAMAP-Rule:MF_03109};	A0A498JTH2_MALDO SubName: Full=Uncharacterized protein {ECO:0000313|EMBL:RXH98760.1};	At5g45160	GO:0005783,endoplasmic reticulum; GO:0005789,endoplasmic reticulum membrane; GO:0016021,integral component of membrane; GO:0005525,GTP binding; GO:0003924,GTPase activity; GO:0016320,endoplasmic reticulum membrane fusion; GO:0000166,nucleotide binding; GO:0001882,nucleoside binding; GO:0001883,purine nucleoside binding; GO:0003674,molecular_function; GO:0005488,binding; GO:0017076,purine nucleoti…	PF05879.12:Root hair defective 3 GTP-binding protein (RHD3)	--	--	--
MD00G1046500	5.698	4.9671	7.409	2.2235	3.5558	3.4702	10.4592	6.7021	5.1503	4.5638	11.4175	7.4815	149	107	169	56	82	82	241	159	121	98	285	180	Chr00	8729637	8732273	+	MD00G1046500	--	K21248 vacuole membrane protein 1 | (RefSeq) vacuole membrane protein KMS1-like isoform X1 (A)	--	PREDICTED: uncharacterized protein LOC103425660 isoform X2 [Malus domestica]	KMS1_ARATH RecName: Full=Vacuole membrane protein KMS1 {ECO:0000303|PubMed:21294794}; AltName: Full=Protein KILLING ME SLOWLY 1 {ECO:0000303|PubMed:21294794};	A0A498J9Z8_MALDO SubName: Full=Uncharacterized protein {ECO:0000313|EMBL:RXH92629.1};	At1g05360	GO:0012505,endomembrane system; GO:0005783,endoplasmic reticulum; GO:0005789,endoplasmic reticulum membrane; GO:0016021,integral component of membrane; GO:0016020,membrane; GO:0010256,endomembrane system organization; GO:0016192,vesicle-mediated transport; GO:0008150,biological_process; GO:0009987,cellular process; GO:0016043,cellular component organization; GO:0071840,cellular component organiza…	--	--	--	--
MD00G1046600	9.6647	21.0727	17.9248	4.9214	6.5614	11.7853	13.6927	13.1633	15.0737	19.1909	19.8623	11.9094	157	282	254	77	94	173	196	194	220	256	308	178	Chr00	8733107	8740186	+	MD00G1046600	--	K13418 somatic embryogenesis receptor kinase 1 [EC:2.7.10.1 2.7.11.1] | (RefSeq) somatic embryogenesis receptor kinase 2 (A)	--	PREDICTED: LOW QUALITY PROTEIN: probable LRR receptor-like serine/threonine-protein kinase At1g56140 [Malus domestica]	Y5614_ARATH RecName: Full=Probable LRR receptor-like serine/threonine-protein kinase At1g56140; EC=2.7.11.1; Flags: Precursor;	A0A540NFH8_MALBA RecName: Full=Protein kinase domain-containing protein {ECO:0000259|PROSITE:PS50011};	At1g56140	GO:0016021,integral component of membrane; GO:0005886,plasma membrane; GO:0005524,ATP binding; GO:0106310,protein serine kinase activity; GO:0004674,protein serine/threonine kinase activity; GO:0106311,protein threonine kinase activity; GO:0046777,protein autophosphorylation; GO:0000166,nucleotide binding; GO:0003674,molecular_function; GO:0005488,binding; GO:0017076,purine nucleotide binding; GO…	PF00069.25:Protein kinase domain	--	--	--
MD00G1046700	9.1103	10.0297	10.3202	2.6248	2.8841	1.6206	12.1583	8.6484	9.6253	11.8076	10.2382	9.3823	591	536	584	164	165	95	695	509	561	629	634	560	Chr00	8740489	8746522	-	MD00G1046700	--	K13418 somatic embryogenesis receptor kinase 1 [EC:2.7.10.1 2.7.11.1] | (RefSeq) LOW QUALITY PROTEIN: somatic embryogenesis receptor kinase 2 (A)	--	PREDICTED: probable LRR receptor-like serine/threonine-protein kinase At1g56140 [Malus domestica]	Y5614_ARATH RecName: Full=Probable LRR receptor-like serine/threonine-protein kinase At1g56140; EC=2.7.11.1; Flags: Precursor;	A0A5N5IEV5_9ROSA RecName: Full=Non-specific serine/threonine protein kinase {ECO:0000256|ARBA:ARBA00012513}; EC=2.7.11.1 {ECO:0000256|ARBA:ARBA00012513};	At1g56120	GO:0016021,integral component of membrane; GO:0005886,plasma membrane; GO:0005524,ATP binding; GO:0106310,protein serine kinase activity; GO:0004674,protein serine/threonine kinase activity; GO:0106311,protein threonine kinase activity; GO:0046777,protein autophosphorylation; GO:0000166,nucleotide binding; GO:0003674,molecular_function; GO:0005488,binding; GO:0017076,purine nucleotide binding; GO…	PF07714.17:Protein tyrosine kinase	--	--	--
MD00G1046800	2.8912	1.6785	2.9302	0.6091	0.9027	1.4375	1.2839	3.5101	2.192	2.9085	5.5747	2.687	69	33	61	14	19	31	27	76	47	57	127	59	Chr00	8747340	8748457	+	MD00G1046800	--	--	--	PREDICTED: uncharacterized protein LOC103946738 [Pyrus x bretschneideri]	--	A0A540KNT3_MALBA SubName: Full=Uncharacterized protein {ECO:0000313|EMBL:TQD75819.1};	At5g11090	--	--	--	--	--
MD00G1047000	0.4764	2.1204	4.9153	0.6595	0.1801	0.7029	0	8.7518	1.414	1.3537	8.8169	7.5942	3	11	27	4	1	4	0	50	8	7	53	44	Chr00	8761989	8762553	-	MD00G1047000	--	--	--	PREDICTED: LOW QUALITY PROTEIN: origin of replication complex subunit 6-like [Malus domestica]	--	--	--	--	--	--	--	--
MD00G1047100	8.7594	7.6935	6.0318	2.2659	3.017	1.9519	6.8872	8.6993	5.1909	5.9706	8.08	5.0688	293	212	176	73	89	59	203	264	156	164	258	156	Chr00	8764391	8767377	-	MD00G1047100	--	K01868 threonyl-tRNA synthetase [EC:6.1.1.3] | (RefSeq) threonine--tRNA ligase, chloroplastic/mitochondrial 2-like (A)	ko00970: Aminoacyl-tRNA biosynthesis	hypothetical protein PRUPE_3G203100 [Prunus persica]	SYTM2_ARATH RecName: Full=Threonine--tRNA ligase, chloroplastic/mitochondrial 2 {ECO:0000305}; EC=6.1.1.3 {ECO:0000305}; AltName: Full=Protein EMBRYO DEFECTIVE 2761 {ECO:0000303|PubMed:16297076}; AltName: Full=Threonyl-tRNA synthetase {ECO:0000305}; Short=ThrRS {ECO:0000305}; Flags: Precursor;	A0A498JS58_MALDO RecName: Full=Threonyl-tRNA synthetase {ECO:0000256|ARBA:ARBA00015389}; EC=6.1.1.3 {ECO:0000256|ARBA:ARBA00013163};	At5g26830	GO:0009507,chloroplast; GO:0009570,chloroplast stroma; GO:0005739,mitochondrion; GO:0005524,ATP binding; GO:0046872,metal ion binding; GO:0004829,threonine-tRNA ligase activity; GO:0009793,embryo development ending in seed dormancy; GO:0006435,threonyl-tRNA aminoacylation; GO:0000166,nucleotide binding; GO:0003674,molecular_function; GO:0005488,binding; GO:0017076,purine nucleotide binding; GO:00…	PF00587.25:tRNA synthetase class II core domain (G, H, P, S and T)	--	--	--
MD00G1047200	3.9278	0.9303	1.8121	1.8401	0.9233	0.4771	2.12	3.907	1.1729	2.2166	3.1111	1.4057	82	16	33	37	17	9	39	74	22	38	62	27	Chr00	8779619	8781834	-	MD00G1047200	--	K22698 protein SEY1 [EC:3.6.5.-] | (RefSeq) protein ROOT HAIR DEFECTIVE 3 homolog 2-like (A)	--	PREDICTED: protein ROOT HAIR DEFECTIVE 3 homolog 2-like isoform X8 [Pyrus x bretschneideri]	RHD32_ARATH RecName: Full=Protein ROOT HAIR DEFECTIVE 3 homolog 2 {ECO:0000255|HAMAP-Rule:MF_03109}; EC=3.6.5.- {ECO:0000255|HAMAP-Rule:MF_03109}; AltName: Full=Protein SEY1 homolog 3 {ECO:0000255|HAMAP-Rule:MF_03109};	A0A5N5IF05_9ROSA RecName: Full=Protein ROOT HAIR DEFECTIVE 3 homolog {ECO:0000256|HAMAP-Rule:MF_03109}; EC=3.6.5.- {ECO:0000256|HAMAP-Rule:MF_03109}; AltName: Full=Protein SEY1 homolog {ECO:0000256|HAMAP-Rule:MF_03109};	At5g45160	GO:0005783,endoplasmic reticulum; GO:0005789,endoplasmic reticulum membrane; GO:0016021,integral component of membrane; GO:0005525,GTP binding; GO:0003924,GTPase activity; GO:0016320,endoplasmic reticulum membrane fusion; GO:0000166,nucleotide binding; GO:0001882,nucleoside binding; GO:0001883,purine nucleoside binding; GO:0003674,molecular_function; GO:0005488,binding; GO:0017076,purine nucleoti…	PF05879.12:Root hair defective 3 GTP-binding protein (RHD3)	--	--	--
MD00G1047300	0.0662	0.3213	0	0	0	0	0	0.5835	0	0	0	0	2	8	0	0	0	0	0	16	0	0	0	0	Chr00	8798786	8801756	+	MD00G1047300	--	K00162 pyruvate dehydrogenase E1 component beta subunit [EC:1.2.4.1] | (RefSeq) pyruvate dehydrogenase E1 component subunit beta-1, mitochondrial-like (A)	ko00010: Glycolysis / Gluconeogenesis; ko00020: Citrate cycle (TCA cycle); ko00620: Pyruvate metabolism; ko01100: Metabolic pathways; ko01110: Biosynthesis of secondary metabolites; ko01200: Carbon metabolism	PREDICTED: uncharacterized protein LOC108170253 isoform X2 [Malus domestica]	--	A0A498HJJ7_MALDO RecName: Full=Pyruvate dehydrogenase E1 component subunit beta {ECO:0000256|RuleBase:RU364074}; EC=1.2.4.1 {ECO:0000256|RuleBase:RU364074};	--	GO:0004739,pyruvate dehydrogenase (acetyl-transferring) activity; GO:0006086,acetyl-CoA biosynthetic process from pyruvate; GO:0006096,glycolytic process; GO:0003674,molecular_function; GO:0003824,catalytic activity; GO:0004738,pyruvate dehydrogenase activity; GO:0016491,oxidoreductase activity; GO:0016624,oxidoreductase activity, acting on the aldehyde or oxo group of donors, disulfide as accept…	--	--	--	--
MD00G1047400	2.2564	1.3604	2.107	0.6982	0.3897	0.4961	2.2894	2.1906	2.4615	1.5831	0.0313	1.9814	151	75	123	45	23	30	135	133	148	87	2	122	Chr00	8806278	8812933	-	MD00G1047400	--	K13418 somatic embryogenesis receptor kinase 1 [EC:2.7.10.1 2.7.11.1] | (RefSeq) LOW QUALITY PROTEIN: somatic embryogenesis receptor kinase 2 (A)	--	PREDICTED: probable LRR receptor-like serine/threonine-protein kinase At1g56140 [Malus domestica]	Y1561_ARATH RecName: Full=Probable LRR receptor-like serine/threonine-protein kinase At1g56130; EC=2.7.11.1; Flags: Precursor;	A0A5N5IEV5_9ROSA RecName: Full=Non-specific serine/threonine protein kinase {ECO:0000256|ARBA:ARBA00012513}; EC=2.7.11.1 {ECO:0000256|ARBA:ARBA00012513};	At1g56130	GO:0016021,integral component of membrane; GO:0005886,plasma membrane; GO:0005524,ATP binding; GO:0106310,protein serine kinase activity; GO:0004674,protein serine/threonine kinase activity; GO:0106311,protein threonine kinase activity; GO:0046777,protein autophosphorylation; GO:0000166,nucleotide binding; GO:0003674,molecular_function; GO:0005488,binding; GO:0017076,purine nucleotide binding; GO…	PF00069.25:Protein kinase domain	--	--	--
MD00G1047500	5.335	5.551	5.5917	2.4267	2.1893	1.6306	4.1516	3.9203	8.8788	4.9499	3.3533	5.191	105	90	96	46	38	29	72	70	157	80	63	94	Chr00	8813287	8821667	-	MD00G1047500	--	K04077 chaperonin GroEL | (RefSeq) LOW QUALITY PROTEIN: ruBisCO large subunit-binding protein subunit beta, chloroplastic (A)	ko03018: RNA degradation	PREDICTED: LOW QUALITY PROTEIN: origin of replication complex subunit 6-like [Malus domestica]	--	A0A498JXR1_MALDO SubName: Full=Uncharacterized protein {ECO:0000313|EMBL:RXH98753.1};	--	--	--	--	--	--
MD00G1047600	0.1466	0.6229	0.7564	0.3806	0.3325	0.0811	1.5808	0.8081	0.1632	1.1606	0	0.1594	2	7	9	5	4	1	19	10	2	13	0	2	Chr00	8822516	8825216	-	MD00G1047600	--	K01868 threonyl-tRNA synthetase [EC:6.1.1.3] | (RefSeq) threonine--tRNA ligase, chloroplastic/mitochondrial 2-like (A)	ko00970: Aminoacyl-tRNA biosynthesis	hypothetical protein PRUPE_3G203100 [Prunus persica]	SYTM2_ARATH RecName: Full=Threonine--tRNA ligase, chloroplastic/mitochondrial 2 {ECO:0000305}; EC=6.1.1.3 {ECO:0000305}; AltName: Full=Protein EMBRYO DEFECTIVE 2761 {ECO:0000303|PubMed:16297076}; AltName: Full=Threonyl-tRNA synthetase {ECO:0000305}; Short=ThrRS {ECO:0000305}; Flags: Precursor;	A0A251Q329_PRUPE RecName: Full=Threonyl-tRNA synthetase {ECO:0000256|ARBA:ARBA00015389}; EC=6.1.1.3 {ECO:0000256|ARBA:ARBA00013163};	Hs20542271	GO:0009507,chloroplast; GO:0009570,chloroplast stroma; GO:0005739,mitochondrion; GO:0005524,ATP binding; GO:0046872,metal ion binding; GO:0004829,threonine-tRNA ligase activity; GO:0009793,embryo development ending in seed dormancy; GO:0006435,threonyl-tRNA aminoacylation; GO:0000166,nucleotide binding; GO:0003674,molecular_function; GO:0005488,binding; GO:0017076,purine nucleotide binding; GO:00…	--	--	--	--
MD00G1047900	19.9465	25.0656	21.9808	9.9173	12.9813	10.9591	20.8033	10.2187	27.3606	20.527	25.9724	21.4503	284	294	273	136	163	141	261	132	350	240	353	281	Chr00	8994113	8995862	+	MD00G1047900	--	--	--	PREDICTED: clathrin light chain 2-like [Malus domestica]	CLC2_ARATH RecName: Full=Clathrin light chain 2;	A0A498JLY9_MALDO SubName: Full=Uncharacterized protein {ECO:0000313|EMBL:RXH94622.1};	At2g40060	GO:0009504,cell plate; GO:0009941,chloroplast envelope; GO:0030132,clathrin coat of coated pit; GO:0030130,clathrin coat of trans-Golgi network vesicle; GO:0030125,clathrin vesicle coat; GO:0005856,cytoskeleton; GO:0005794,Golgi apparatus; GO:0009524,phragmoplast; GO:0005886,plasma membrane; GO:0032050,clathrin heavy chain binding; GO:0042802,identical protein binding; GO:0005198,structural molec…	PF01086.17:Clathrin light chain	--	--	--
MD00G1048000	0	0	0	1.0133	0	0	0	0	0	0.2377	0	0	0	0	0	5	0	0	0	0	0	1	0	0	Chr00	9000616	9000855	-	MD00G1048000	--	--	--	LRR receptor-like serine/threonine-protein kinase EFR [Prunus persica]	--	A0A498JL04_MALDO SubName: Full=Uncharacterized protein {ECO:0000313|EMBL:RXH94624.1}; Flags: Fragment;	--	--	PF12799.7:Leucine Rich repeats (2 copies)	--	--	--
MD00G1048100	0.0601	0.2554	0.7926	0.0936	0.2897	0.0166	0.4946	0.5964	0.7528	0.183	1.4485	0.4247	4	14	46	6	17	1	29	36	45	10	92	26	Chr00	9040964	9044197	-	MD00G1048100	--	K13420 LRR receptor-like serine/threonine-protein kinase FLS2 [EC:2.7.11.1] | (RefSeq) probable LRR receptor-like serine/threonine-protein kinase At3g47570 (A)	ko04016: MAPK signaling pathway - plant; ko04626: Plant-pathogen interaction	PREDICTED: probable LRR receptor-like serine/threonine-protein kinase At3g47570 [Malus domestica]	Y3475_ARATH RecName: Full=Probable LRR receptor-like serine/threonine-protein kinase At3g47570; EC=2.7.11.1; Flags: Precursor;	A0A540LA68_MALBA RecName: Full=Protein kinase domain-containing protein {ECO:0000259|PROSITE:PS50011};	At3g47090	GO:0016021,integral component of membrane; GO:0005886,plasma membrane; GO:0005524,ATP binding; GO:0106310,protein serine kinase activity; GO:0106311,protein threonine kinase activity; GO:0000166,nucleotide binding; GO:0003674,molecular_function; GO:0005488,binding; GO:0017076,purine nucleotide binding; GO:0030554,adenyl nucleotide binding; GO:0032553,ribonucleotide binding; GO:0032555,purine ribo…	PF07714.17:Protein tyrosine kinase	--	--	--
MD00G1048200	5.4053	2.3512	6.0933	4.5832	4.9034	4.7356	5.4186	3.5748	6.0163	7.4053	1.51	6.6093	120	43	118	98	96	95	106	72	120	135	32	135	Chr00	9055644	9057001	+	MD00G1048200	--	--	--	PREDICTED: uncharacterized protein LOC103432811 [Malus domestica]	--	A0A498JG30_MALDO SubName: Full=Uncharacterized protein {ECO:0000313|EMBL:RXH94628.1};	--	GO:0016021,integral component of membrane; GO:0005575,cellular_component; GO:0016020,membrane; GO:0031224,intrinsic component of membrane; GO:0110165,cellular anatomical entity	--	--	--	--
MD00G1048300	0.1543	0.1686	0.1946	0.1762	0	0	0.1576	0.2041	0.1717	0.6389	0.0323	0.4864	10	9	11	11	0	0	9	12	10	34	2	29	Chr00	9058068	9061103	-	MD00G1048300	--	K13420 LRR receptor-like serine/threonine-protein kinase FLS2 [EC:2.7.11.1] | (RefSeq) probable LRR receptor-like serine/threonine-protein kinase At3g47570 (A)	ko04016: MAPK signaling pathway - plant; ko04626: Plant-pathogen interaction	PREDICTED: putative receptor-like protein kinase At3g47110 [Malus domestica]	XA21_ORYSJ RecName: Full=Receptor kinase-like protein Xa21 {ECO:0000303|PubMed:22735448}; EC=2.7.11.1 {ECO:0000250|UniProtKB:Q1MX30, ECO:0000255|PROSITE-ProRule:PRU00159}; Contains: RecName: Full=Receptor kinase-like protein Xa21, processed {ECO:0000303|PubMed:22735448}; Flags: Precursor;	A0A540LA68_MALBA RecName: Full=Protein kinase domain-containing protein {ECO:0000259|PROSITE:PS50011};	At3g47090	GO:0032541,cortical endoplasmic reticulum; GO:0005789,endoplasmic reticulum membrane; GO:0016021,integral component of membrane; GO:0005634,nucleus; GO:1990578,perinuclear endoplasmic reticulum membrane; GO:0005886,plasma membrane; GO:0005524,ATP binding; GO:0106310,protein serine kinase activity; GO:0106311,protein threonine kinase activity; GO:0006952,defense response; GO:0000166,nucleotide bin…	PF07714.17:Protein tyrosine kinase	--	--	--
MD00G1048400	0.3793	0.8442	0.5798	1.1159	1.0753	1.0494	0.2152	0.6272	1.1259	0.308	0	0.2061	6	11	8	17	15	15	3	9	16	4	0	3	Chr00	9095102	9103079	+	MD00G1048400	--	--	--	PREDICTED: clathrin light chain 2-like [Malus domestica]	CLC2_ARATH RecName: Full=Clathrin light chain 2;	A0A498JLF9_MALDO RecName: Full=Clathrin light chain {ECO:0000256|RuleBase:RU363137};	At2g40060	GO:0009504,cell plate; GO:0009941,chloroplast envelope; GO:0030132,clathrin coat of coated pit; GO:0030130,clathrin coat of trans-Golgi network vesicle; GO:0030125,clathrin vesicle coat; GO:0005856,cytoskeleton; GO:0005794,Golgi apparatus; GO:0009524,phragmoplast; GO:0005886,plasma membrane; GO:0032050,clathrin heavy chain binding; GO:0042802,identical protein binding; GO:0005198,structural molec…	PF01086.17:Clathrin light chain	--	--	--
MD00G1048600	1.3698	0	0.3141	0	0.1553	1.3643	1.5545	0	0	0	0	0	10	0	2	0	1	9	10	0	0	0	0	0	Chr00	9116784	9117233	+	MD00G1048600	--	--	--	PREDICTED: uncharacterized protein LOC108169635 [Malus domestica]	--	A0A540MFZ3_MALBA RecName: Full=TIR domain-containing protein {ECO:0000259|PROSITE:PS50104};	--	GO:0016021,integral component of membrane; GO:0043531,ADP binding; GO:0016787,hydrolase activity; GO:0007165,signal transduction; GO:0000166,nucleotide binding; GO:0003674,molecular_function; GO:0005488,binding; GO:0017076,purine nucleotide binding; GO:0030554,adenyl nucleotide binding; GO:0032553,ribonucleotide binding; GO:0032555,purine ribonucleotide binding; GO:0032559,adenyl ribonucleotide b…	--	--	--	--
MD00G1048800	1.5085	0.4578	0.5284	0.348	1.0453	0.2782	1.0937	0.6004	1.679	1.1226	0.3512	1.1841	36	9	11	8	22	6	23	13	36	22	8	26	Chr00	9125401	9127461	-	MD00G1048800	--	K00225 L-galactono-1,4-lactone dehydrogenase [EC:1.3.2.3] | (RefSeq) L-galactono-1,4-lactone dehydrogenase, mitochondrial-like (A)	ko00053: Ascorbate and aldarate metabolism; ko01100: Metabolic pathways; ko01110: Biosynthesis of secondary metabolites; ko01240: Biosynthesis of cofactors	PREDICTED: LOW QUALITY PROTEIN: L-galactono-1,4-lactone dehydrogenase, mitochondrial-like [Malus domestica]	GLDH_BRAOL RecName: Full=L-galactono-1,4-lactone dehydrogenase, mitochondrial; EC=1.3.2.3; Flags: Precursor;	A0A498I5P1_MALDO RecName: Full=FAD-binding PCMH-type domain-containing protein {ECO:0000259|PROSITE:PS51387};	At3g47930	GO:0016021,integral component of membrane; GO:0031966,mitochondrial membrane; GO:0009536,plastid; GO:0003885,D-arabinono-1,4-lactone oxidase activity; GO:0071949,FAD binding; GO:0016633,galactonolactone dehydrogenase activity; GO:0080049,L-gulono-1,4-lactone dehydrogenase activity; GO:0019853,L-ascorbic acid biosynthetic process; GO:0003674,molecular_function; GO:0003824,catalytic activity; GO:00…	PF01565.23:FAD binding domain	--	--	--
MD00G1048900	5.8263	6.0505	5.907	8.1472	8.2868	9.9882	5.4655	4.5659	5.4353	3.7321	5.3979	5.637	173	148	153	233	217	268	143	123	145	91	153	154	Chr00	9157991	9161846	-	MD00G1048900	--	--	--	PREDICTED: LOW QUALITY PROTEIN: ganglioside-induced differentiation-associated-protein 2 [Pyrus x bretschneideri]	--	A0A498I3P9_MALDO RecName: Full=CRAL-TRIO domain-containing protein {ECO:0000259|SMART:SM00516};	At3g10210	--	PF13716.6:Divergent CRAL/TRIO domain	--	--	--
MD00G1049000	41.8057	53.1364	48.3583	19.8976	23.8397	20.8799	41.5401	40.3457	38.5211	47.7916	59.297	39.7836	1551	1624	1565	711	780	700	1358	1358	1284	1456	2100	1358	Chr00	9162619	9164604	+	MD00G1049000	--	K06443 lycopene beta-cyclase [EC:5.5.1.19] | (RefSeq) lycopene beta cyclase, chloroplastic/chromoplastic (A)	ko00906: Carotenoid biosynthesis; ko01100: Metabolic pathways; ko01110: Biosynthesis of secondary metabolites	PREDICTED: lycopene beta cyclase, chloroplastic/chromoplastic [Malus domestica]	LCYB_SOLLC RecName: Full=Lycopene beta cyclase, chloroplastic; EC=5.5.1.19; Flags: Precursor;	A0A5N5FKT8_9ROSA SubName: Full=Lycopene beta cyclase {ECO:0000313|EMBL:KAB2603799.1};	At3g10230	GO:0009507,chloroplast; GO:0045436,lycopene beta cyclase activity; GO:0016491,oxidoreductase activity; GO:0016705,oxidoreductase activity, acting on paired donors, with incorporation or reduction of molecular oxygen; GO:0016120,carotene biosynthetic process; GO:0006744,ubiquinone biosynthetic process; GO:0016123,xanthophyll biosynthetic process; GO:0003674,molecular_function; GO:0003824,catalytic…	PF05834.12:Lycopene cyclase protein	--	--	--
MD00G1049100	0.7034	0.0854	0.2016	1.205	0.6381	1.2455	0	0.5039	0.7438	0.7709	2.579	0.5352	20	2	5	33	16	32	0	13	19	18	70	14	Chr00	9165843	9167174	-	MD00G1049100	--	--	--	PREDICTED: UPF0481 protein At3g47200-like [Malus domestica]	Y3720_ARATH RecName: Full=UPF0481 protein At3g47200;	A0A540N485_MALBA SubName: Full=Uncharacterized protein {ECO:0000313|EMBL:TQE05861.1};	At3g50120	GO:0016021,integral component of membrane; GO:0005886,plasma membrane; GO:0005575,cellular_component; GO:0016020,membrane; GO:0031224,intrinsic component of membrane; GO:0110165,cellular anatomical entity; GO:0071944,cell periphery	PF03140.15:Plant protein of unknown function	--	--	--
MD00G1049200	0.1576	0	0	2.5476	2.8334	2.1424	0.4088	0	0.6013	0	0	0.0245	7	0	0	109	111	86	16	0	24	0	0	1	Chr00	9253069	9261444	+	MD00G1049200	--	--	--	PREDICTED: aluminum-activated malate transporter 2-like [Malus domestica]	ALMT2_ARATH RecName: Full=Aluminum-activated malate transporter 2; Short=AtALMT2;	A0A498IQ25_MALDO SubName: Full=Uncharacterized protein {ECO:0000313|EMBL:RXH83333.1};	At1g08440	GO:0016021,integral component of membrane; GO:0009705,plant-type vacuole membrane; GO:0015743,malate transport; GO:0006810,transport; GO:0006811,ion transport; GO:0006820,anion transport; GO:0006835,dicarboxylic acid transport; GO:0008150,biological_process; GO:0015711,organic anion transport; GO:0015740,C4-dicarboxylate transport; GO:0015849,organic acid transport; GO:0046942,carboxylic acid tra…	PF11744.8:Aluminium activated malate transporter	--	--	--
MD00G1050100	19.1919	20.758	18.487	5.454	4.8702	6.6083	24.1539	19.6756	21.8944	24.7325	21.9116	24.5556	1202	1071	1010	329	269	374	1333	1118	1232	1272	1310	1415	Chr00	9478919	9486200	-	MD00G1050100	--	K19041 E3 ubiquitin-protein ligase RNF38/44 [EC:2.3.2.27] | (RefSeq) probable E3 ubiquitin-protein ligase ZFP1 (A)	--	PREDICTED: E3 ubiquitin-protein ligase MBR2-like [Malus domestica]	MBR2_ARATH RecName: Full=E3 ubiquitin-protein ligase MBR2; EC=2.3.2.27; AltName: Full=HAL3-interacting protein 1 homolog; Short=AtHIP1; AltName: Full=MED25-binding RING-H2 protein 2; AltName: Full=RING-H2 finger MBR2; AltName: Full=RING-type E3 ubiquitin transferase MBR2 {ECO:0000305};	A0A540LCM7_MALBA RecName: Full=RING-type domain-containing protein {ECO:0000259|PROSITE:PS50089};	At4g34040	GO:0046872,metal ion binding; GO:0061630,ubiquitin protein ligase activity; GO:0009908,flower development; GO:0043161,proteasome-mediated ubiquitin-dependent protein catabolic process; GO:0040008,regulation of growth; GO:0010228,vegetative to reproductive phase transition of meristem; GO:0003674,molecular_function; GO:0005488,binding; GO:0043167,ion binding; GO:0043169,cation binding; GO:0003824,…	PF13639.6:Ring finger domain	--	--	--
MD00G1050200	0.4381	0.1038	0.196	0.1997	0.0848	0.1892	0.3032	0.2827	0.4282	0.4685	0	0.3716	41	8	16	18	7	16	25	24	36	36	0	32	Chr00	9538179	9546191	+	MD00G1050200	--	K10400 kinesin family member 15 | (RefSeq) LOW QUALITY PROTEIN: kinesin-like protein KIN-12D (A)	--	PREDICTED: kinesin-like protein KIN-12D [Pyrus x bretschneideri]	KN12D_ARATH RecName: Full=Kinesin-like protein KIN-12D {ECO:0000305}; AltName: Full=Phragmoplast orienting kinesin 2 {ECO:0000303|PubMed:16682350};	A0A5N5FII9_9ROSA SubName: Full=Phragmoplast orienting kinesin 2-like {ECO:0000313|EMBL:KAB2602968.1};	At3g19050	GO:0032153,cell division site; GO:0005871,kinesin complex; GO:0005874,microtubule; GO:0009524,phragmoplast; GO:0005524,ATP binding; GO:1990939,ATP-dependent microtubule motor activity; GO:0016887,ATPase activity; GO:0008017,microtubule binding; GO:0003777,microtubule motor activity; GO:0000911,cytokinesis by cell plate formation; GO:0007018,microtubule-based movement; GO:0000281,mitotic cytokines…	PF00225.23:Kinesin motor domain	--	--	--
MD00G1050300	0.7883	1.2986	0.4518	0.1754	0	0.6231	0	0.2482	0	0	0	0.0612	14	19	7	3	0	10	0	4	0	0	0	1	Chr00	9546193	9547303	+	MD00G1050300	--	K10400 kinesin family member 15 | (RefSeq) kinesin-like protein KIN-12D (A)	--	kinesin-like protein KIN-12D isoform X2 [Prunus persica]	--	M5VLU3_PRUPE RecName: Full=Kinesin motor domain-containing protein {ECO:0000259|PROSITE:PS50067};	--	GO:0005524,ATP binding; GO:1990939,ATP-dependent microtubule motor activity; GO:0008017,microtubule binding; GO:0007018,microtubule-based movement; GO:0000166,nucleotide binding; GO:0003674,molecular_function; GO:0005488,binding; GO:0017076,purine nucleotide binding; GO:0030554,adenyl nucleotide binding; GO:0032553,ribonucleotide binding; GO:0032555,purine ribonucleotide binding; GO:0032559,adeny…	PF14197.6:Centrosome localisation domain of PPC89	--	--	--
MD00G1050400	0	0	0.3965	0	0	0	0.4486	0.2179	0.275	0	0	0	0	0	7	0	0	0	8	4	5	0	0	0	Chr00	9547305	9548556	+	MD00G1050400	--	K10400 kinesin family member 15 | (RefSeq) kinesin-like protein KIN-12D (A)	--	PREDICTED: kinesin-like protein KIN-12D [Pyrus x bretschneideri]	KN12D_ARATH RecName: Full=Kinesin-like protein KIN-12D {ECO:0000305}; AltName: Full=Phragmoplast orienting kinesin 2 {ECO:0000303|PubMed:16682350};	A0A498JV66_MALDO SubName: Full=Uncharacterized protein {ECO:0000313|EMBL:RXH99778.1};	At3g19060	GO:0032153,cell division site; GO:0005871,kinesin complex; GO:0005874,microtubule; GO:0009524,phragmoplast; GO:0005524,ATP binding; GO:1990939,ATP-dependent microtubule motor activity; GO:0016887,ATPase activity; GO:0008017,microtubule binding; GO:0003777,microtubule motor activity; GO:0000911,cytokinesis by cell plate formation; GO:0007018,microtubule-based movement; GO:0000281,mitotic cytokines…	--	--	--	--
MD00G1050500	3.1211	4.3199	2.508	4.1794	4.2668	4.2933	2.88	2.4435	2.7272	3.1259	5.0114	3.0118	107	122	75	138	129	133	87	76	84	88	164	95	Chr00	9553317	9563263	+	MD00G1050500	--	K00145 N-acetyl-gamma-glutamyl-phosphate reductase [EC:1.2.1.38] | (RefSeq) probable N-acetyl-gamma-glutamyl-phosphate reductase, chloroplastic (A)	ko00220: Arginine biosynthesis; ko01100: Metabolic pathways; ko01110: Biosynthesis of secondary metabolites; ko01210: 2-Oxocarboxylic acid metabolism; ko01230: Biosynthesis of amino acids	PREDICTED: probable N-acetyl-gamma-glutamyl-phosphate reductase, chloroplastic [Pyrus x bretschneideri]	ARGC_ARATH RecName: Full=Probable N-acetyl-gamma-glutamyl-phosphate reductase, chloroplastic; Short=AGPR; EC=1.2.1.38; AltName: Full=N-acetyl-glutamate semialdehyde dehydrogenase; Short=NAGSA dehydrogenase; Flags: Precursor;	A0A5N5I3K8_9ROSA RecName: Full=N-acetyl-glutamate semialdehyde dehydrogenase {ECO:0000256|ARBA:ARBA00013792}; EC=1.2.1.38 {ECO:0000256|ARBA:ARBA00013072};	At2g19940	GO:0009507,chloroplast; GO:0009570,chloroplast stroma; GO:0005730,nucleolus; GO:0005507,copper ion binding; GO:0003942,N-acetyl-gamma-glutamyl-phosphate reductase activity; GO:0051287,NAD binding; GO:0046983,protein dimerization activity; GO:0006526,arginine biosynthetic process; GO:0046686,response to cadmium ion; GO:0003674,molecular_function; GO:0005488,binding; GO:0043167,ion binding; GO:0043…	PF01118.24:Semialdehyde dehydrogenase, NAD binding domain	--	--	--
MD00G1050600	3.8097	9.8762	4.9966	18.9392	18.9269	18.0071	5.386	5.0532	6.8636	5.9761	9.6392	3.9652	118	252	135	565	517	504	147	142	191	152	285	113	Chr00	9565027	9568100	+	MD00G1050600	--	--	--	PREDICTED: uncharacterized protein LOC103936968 [Pyrus x bretschneideri]	--	A0A498K3E5_MALDO SubName: Full=Uncharacterized protein {ECO:0000313|EMBL:RXH99781.1};	At1g49510	GO:0016021,integral component of membrane; GO:0005575,cellular_component; GO:0016020,membrane; GO:0031224,intrinsic component of membrane; GO:0110165,cellular anatomical entity	--	--	--	--
MD00G1050700	18.8837	12.9914	17.436	21.5358	23.1324	21.0393	13.4061	19.119	15.6448	19.3542	18.6186	23.1943	884	501	712	971	955	890	553	812	658	744	832	999	Chr00	9595829	9602246	+	MD00G1050700	--	K13210 far upstream element-binding protein | (RefSeq) far upstream element-binding protein 2-like (A)	--	PREDICTED: far upstream element-binding protein 2-like isoform X1 [Pyrus x bretschneideri]	BTR1_ARATH RecName: Full=Protein BTR1 {ECO:0000303|PubMed:18762309}; AltName: Full=Binding to ToMV RNA 1 {ECO:0000303|PubMed:18762309};	A0A498K225_MALDO SubName: Full=Uncharacterized protein {ECO:0000313|EMBL:RXH99782.1};	At2g25970	GO:0005737,cytoplasm; GO:0005829,cytosol; GO:0005886,plasma membrane; GO:0003729,mRNA binding; GO:0046719,regulation by virus of viral protein levels in host cell; GO:0010468,regulation of gene expression; GO:0008380,RNA splicing; GO:0003674,molecular_function; GO:0003676,nucleic acid binding; GO:0003723,RNA binding; GO:0005488,binding; GO:0097159,organic cyclic compound binding; GO:1901363,heter…	PF00013.29:KH domain	--	--	--
MD00G1050800	0	0	0	0	0	0.4692	0	0	0	0	0	0	0	0	0	0	0	6	0	0	0	0	0	0	Chr00	9602632	9605741	-	MD00G1050800	--	K14498 serine/threonine-protein kinase SRK2 [EC:2.7.11.1] | (RefSeq) serine/threonine-protein kinase SRK2E (A)	ko04016: MAPK signaling pathway - plant; ko04075: Plant hormone signal transduction	hypothetical protein PRUPE_8G115900 [Prunus persica]	SRK2E_ARATH RecName: Full=Serine/threonine-protein kinase SRK2E {ECO:0000303|PubMed:12514244}; EC=2.7.11.1 {ECO:0000269|PubMed:12468729, ECO:0000269|PubMed:12514244, ECO:0000269|PubMed:19955427, ECO:0000269|PubMed:26943172, ECO:0000269|PubMed:30361234}; AltName: Full=Protein OPEN STOMATA 1 {ECO:0000303|PubMed:12468729}; AltName: Full=SNF1-related kinase 2.6 {ECO:0000303|PubMed:12805596}; Short=Sn…	A0A498K0H0_MALDO RecName: Full=Protein kinase domain-containing protein {ECO:0000259|PROSITE:PS50011};	At4g33950	GO:0005737,cytoplasm; GO:0005829,cytosol; GO:0005634,nucleus; GO:0005886,plasma membrane; GO:0005524,ATP binding; GO:0009931,calcium-dependent protein serine/threonine kinase activity; GO:0042802,identical protein binding; GO:0016301,kinase activity; GO:0004672,protein kinase activity; GO:0019903,protein phosphatase binding; GO:0106310,protein serine kinase activity; GO:0004674,protein serine/thr…	PF00069.25:Protein kinase domain	--	--	--
MD00G1051100	44.7475	43.3894	48.5819	54.2615	38.3045	34.6861	31.1916	35.7418	43.401	28.0294	25.3178	38.0398	661	528	626	772	499	463	406	479	576	340	357	517	Chr00	9653924	9654767	+	MD00G1051100	--	--	--	hypothetical protein CRG98_011502 [Punica granatum]	--	A0A498K332_MALDO SubName: Full=Uncharacterized protein {ECO:0000313|EMBL:RXI01931.1};	--	--	--	--	--	--
MD00G1051200	5.1282	4.6527	5.3704	3.8321	4.648	4.5362	3.947	6.4544	3.9304	4.7324	4.9261	6.0752	289	216	264	208	231	231	196	330	199	219	265	315	Chr00	9659771	9668989	-	MD00G1051200	--	K03240 translation initiation factor eIF-2B subunit epsilon | (RefSeq) LOW QUALITY PROTEIN: translation initiation factor eIF-2B subunit epsilon-like (A)	--	PREDICTED: translation initiation factor eIF-2B subunit epsilon-like [Pyrus x bretschneideri]	GMPP1_ARATH RecName: Full=Mannose-1-phosphate guanylyltransferase 1; EC=2.7.7.13; AltName: Full=GDP-mannose pyrophosphorylase 1; AltName: Full=Protein CYTOKINESIS DEFECTIVE 1; AltName: Full=Protein EMBRYO DEFECTIVE 101; AltName: Full=Protein HYPERSENSITIVE TO AMMONIUM ION 1; AltName: Full=Protein SENSITIVE TO OZONE 1; AltName: Full=Protein VITAMIN C DEFECTIVE 1;	A0A498K190_MALDO RecName: Full=eIF-2B GDP-GTP exchange factor subunit epsilon {ECO:0000256|ARBA:ARBA00021145};	At2g34970	GO:0005829,cytosol; GO:0005634,nucleus; GO:0005525,GTP binding; GO:0004475,mannose-1-phosphate guanylyltransferase activity; GO:0030244,cellulose biosynthetic process; GO:0042742,defense response to bacterium; GO:0009298,GDP-mannose biosynthetic process; GO:0019853,L-ascorbic acid biosynthetic process; GO:0060359,response to ammonium ion; GO:0009408,response to heat; GO:0009753,response to jasmon…	PF02020.18:eIF4-gamma/eIF5/eIF2-epsilon	--	--	--
MD00G1051300	37.8014	50.6853	42.702	122.797	126.047	133.864	55.26	50.4368	60.8829	46.9374	52.5833	40.3726	2190	2419	2158	6852	6440	7008	2821	2651	3169	2233	2908	2152	Chr00	9675774	9680661	+	MD00G1051300	--	K14724 solute carrier family 9 (sodium/hydrogen exchanger), member 8 | (RefSeq) sodium/hydrogen exchanger 2-like (A)	--	PREDICTED: sodium/hydrogen exchanger 2-like [Malus domestica]	NHX2_ARATH RecName: Full=Sodium/hydrogen exchanger 2; AltName: Full=Na(+)/H(+) exchanger 2; Short=NHE-2;	M1GLS1_9ROSA RecName: Full=Sodium/hydrogen exchanger {ECO:0000256|RuleBase:RU003722};	At3g05030	GO:0005829,cytosol; GO:0016021,integral component of membrane; GO:0005886,plasma membrane; GO:0005774,vacuolar membrane; GO:0015386,potassium:proton antiporter activity; GO:0015385,sodium:proton antiporter activity; GO:0055075,potassium ion homeostasis; GO:1990573,potassium ion import across plasma membrane; GO:0071805,potassium ion transmembrane transport; GO:0051453,regulation of intracellular …	PF00999.21:Sodium/hydrogen exchanger family	--	--	--
MD00G1051400	10.8793	9.9295	8.8188	14.0563	13.9474	15.6559	8.2003	13.401	10.0307	8.4781	1.5947	10.7435	536	403	379	667	606	697	356	599	444	343	75	487	Chr00	9683720	9687529	-	MD00G1051400	--	--	--	PREDICTED: FRIGIDA-like protein 1 [Malus domestica]	FRL3_ARATH RecName: Full=FRIGIDA-like protein 3;	A0A498K3D6_MALDO RecName: Full=FRIGIDA-like protein {ECO:0000256|RuleBase:RU364012};	At5g16320	GO:0009536,plastid; GO:0030154,cell differentiation; GO:0009908,flower development; GO:0008150,biological_process; GO:0009987,cellular process; GO:0032502,developmental process; GO:0048869,cellular developmental process; GO:0000003,reproduction; GO:0003006,developmental process involved in reproduction; GO:0007275,multicellular organism development; GO:0009791,post-embryonic development; GO:00224…	PF07899.11:Frigida-like protein	--	--	--
MD00G1051500	53.0217	55.5177	57.7917	37.8806	31.4382	41.1189	56.5655	38.2495	64.9683	61.5791	34.4042	35.5541	2052	1770	1951	1412	1073	1438	1929	1343	2259	1957	1271	1266	Chr00	9687879	9691808	-	MD00G1051500	--	K04565 superoxide dismutase, Cu-Zn family [EC:1.15.1.1] | (RefSeq) superoxide dismutase [Cu-Zn] (A)	ko04146: Peroxisome	PREDICTED: superoxide dismutase [Cu-Zn]	SODC_NICPL RecName: Full=Superoxide dismutase [Cu-Zn]; EC=1.15.1.1;	A0A498K3F2_MALDO RecName: Full=Superoxide dismutase [Cu-Zn] {ECO:0000256|RuleBase:RU000393}; EC=1.15.1.1 {ECO:0000256|RuleBase:RU000393};	At1g08830	GO:0005737,cytoplasm; GO:0046872,metal ion binding; GO:0004784,superoxide dismutase activity; GO:0003674,molecular_function; GO:0005488,binding; GO:0043167,ion binding; GO:0043169,cation binding; GO:0003824,catalytic activity; GO:0016209,antioxidant activity; GO:0016491,oxidoreductase activity; GO:0016721,oxidoreductase activity, acting on superoxide radicals as acceptor; GO:0005575,cellular_comp…	PF00080.20:Copper/zinc superoxide dismutase (SODC)	--	--	--
MD00G1051600	0	0	0	0	0	0.0594	0	0	0	0	0	0	0	0	0	0	0	1	0	0	0	0	0	0	Chr00	9693369	9694241	+	MD00G1051600	--	K22378 E3 ubiquitin-protein ligase RNF181 [EC:2.3.2.27] | (RefSeq) E3 ubiquitin-protein ligase RNF181-like (A)	--	PREDICTED: uncharacterized protein LOC103434308 [Malus domestica]	RNG1L_ARATH RecName: Full=E3 ubiquitin-protein ligase RING1-like; EC=2.3.2.27; AltName: Full=RING finger protein 1; AltName: Full=RING-type E3 ubiquitin transferase RING1-like {ECO:0000305};	A0A540K8U4_MALBA RecName: Full=RING-type domain-containing protein {ECO:0000259|PROSITE:PS50089};	CE18510	GO:0005737,cytoplasm; GO:0046872,metal ion binding; GO:0061630,ubiquitin protein ligase activity; GO:0016567,protein ubiquitination; GO:0003674,molecular_function; GO:0005488,binding; GO:0043167,ion binding; GO:0043169,cation binding; GO:0003824,catalytic activity; GO:0004842,ubiquitin-protein transferase activity; GO:0016740,transferase activity; GO:0019787,ubiquitin-like protein transferase act…	PF13639.6:Ring finger domain	--	--	--
MD00G1051800	6.9688	11.3185	9.3945	16.4473	20.743	19.4943	7.2862	9.815	12.3531	12.4154	14.8375	9.1522	216	289	254	491	567	546	199	276	344	316	439	261	Chr00	9703375	9705894	+	MD00G1051800	--	--	--	PREDICTED: transmembrane protein adipocyte-associated 1-like [Malus domestica]	CAND2_ARATH RecName: Full=Protein CANDIDATE G-PROTEIN COUPLED RECEPTOR 2 {ECO:0000303|PubMed:18671868}; Short=AtCand2 {ECO:0000303|PubMed:18671868}; AltName: Full=Protein PHYTOMELATONIN RECEPTOR 1 {ECO:0000303|PubMed:29702752};	A0A498K6L4_MALDO SubName: Full=Uncharacterized protein {ECO:0000313|EMBL:RXI01924.1};	At3g05010	GO:0016021,integral component of membrane; GO:0005886,plasma membrane; GO:1904408,melatonin binding; GO:0008502,melatonin receptor activity; GO:0007186,G protein-coupled receptor signaling pathway; GO:0090333,regulation of stomatal closure; GO:0002237,response to molecule of bacterial origin; GO:0019236,response to pheromone; GO:0010015,root morphogenesis; GO:0003674,molecular_function; GO:000548…	PF10160.9:Predicted membrane protein	--	--	--
MD00G1052000	17.1207	16.9274	18.3754	12.9325	11.1979	10.2695	18.0217	20.129	20.9339	11.18	3.0152	13.4841	345	281	323	251	199	187	320	368	379	185	58	250	Chr00	9710001	9712229	-	MD00G1052000	--	K03955 NADH dehydrogenase (ubiquinone) 1 alpha/beta subcomplex 1, acyl-carrier protein | (RefSeq) acyl carrier protein 2, mitochondrial-like (A)	ko00190: Oxidative phosphorylation; ko01100: Metabolic pathways	PREDICTED: acyl carrier protein 1, chloroplastic-like [Malus domestica]	ACP1_CASGL RecName: Full=Acyl carrier protein 1, chloroplastic; Short=ACP 1; Flags: Precursor;	A0A498K950_MALDO RecName: Full=Acyl carrier protein {ECO:0000256|RuleBase:RU000722};	At3g05020	GO:0009507,chloroplast; GO:0031177,phosphopantetheine binding; GO:0006633,fatty acid biosynthetic process; GO:0003674,molecular_function; GO:0005488,binding; GO:0019842,vitamin binding; GO:0033218,amide binding; GO:0036094,small molecule binding; GO:0072341,modified amino acid binding; GO:0006082,organic acid metabolic process; GO:0006629,lipid metabolic process; GO:0006631,fatty acid metabolic p…	PF00550.25:Phosphopantetheine attachment site	--	--	--
MD00G1052100	8.1754	9.3727	8.0333	20.0415	24.9044	21.8641	10.4929	12.6585	9.28	13.5904	9.2441	10.4018	252	238	216	595	677	609	285	354	257	344	272	295	Chr00	9714772	9717806	+	MD00G1052100	--	--	--	PREDICTED: vesicle-associated protein 2-2-like [Malus domestica]	VAP22_ARATH RecName: Full=Vesicle-associated protein 2-2; AltName: Full=Plant VAP homolog 22; Short=AtPVA22; AltName: Full=VAMP-associated protein 2-2; AltName: Full=Vesicle-associated protein 27-2;	A0A498K322_MALDO RecName: Full=MSP domain-containing protein {ECO:0000259|PROSITE:PS50202};	At1g08820	GO:0005789,endoplasmic reticulum membrane; GO:0005576,extracellular region; GO:0016021,integral component of membrane; GO:0005886,plasma membrane; GO:0090158,endoplasmic reticulum membrane organization; GO:0061817,endoplasmic reticulum-plasma membrane tethering; GO:0046907,intracellular transport; GO:0016032,viral process; GO:0006996,organelle organization; GO:0007029,endoplasmic reticulum organi…	PF00635.26:MSP (Major sperm protein) domain	--	--	--
MD00G1052200	6.2771	5.3621	7.0628	13.5174	12.9174	18.9101	10.1579	6.1501	1.682	3.6805	6.3323	6.3171	54	38	53	112	98	147	77	48	13	26	52	50	Chr00	9717987	9718772	-	MD00G1052200	--	--	--	PREDICTED: vesicle-associated protein 2-2-like [Malus domestica]	--	A0A498K322_MALDO RecName: Full=MSP domain-containing protein {ECO:0000259|PROSITE:PS50202};	--	GO:0005789,endoplasmic reticulum membrane; GO:0016021,integral component of membrane; GO:0005886,plasma membrane; GO:0005575,cellular_component; GO:0005622,intracellular anatomical structure; GO:0005737,cytoplasm; GO:0005783,endoplasmic reticulum; GO:0012505,endomembrane system; GO:0016020,membrane; GO:0031090,organelle membrane; GO:0031984,organelle subcompartment; GO:0042175,nuclear outer membr…	--	--	--	--
MD00G1052300	0	0	0	0	0.7928	0.3869	0	0.9633	0	0	0	0.285	0	0	0	0	8	4	0	10	0	0	0	3	Chr00	9720880	9722847	-	MD00G1052300	--	--	--	PREDICTED: ribulose bisphosphate carboxylase/oxygenase activase, chloroplastic-like [Malus domestica]	--	A0A498JX17_MALDO SubName: Full=Uncharacterized protein {ECO:0000313|EMBL:RXI00439.1}; Flags: Fragment;	--	--	--	--	--	--
MD00G1052400	0.2366	0	0.8137	0	0	0	0	1.3039	0	0	0	0	1	0	3	0	0	0	0	5	0	0	0	0	Chr00	9752938	9753135	+	MD00G1052400	--	--	--	PREDICTED: thioredoxin-like protein Clot [Malus domestica]	TCLOT_ARATH RecName: Full=Thioredoxin-like protein Clot; AltName: Full=Thioredoxin Clot; Short=AtClot;	A0A498JE39_MALDO RecName: Full=DUF953 domain-containing protein {ECO:0000259|Pfam:PF06110};	At5g42850	GO:0005829,cytosol; GO:0009536,plastid; GO:0047134,protein-disulfide reductase activity; GO:0003674,molecular_function; GO:0003824,catalytic activity; GO:0015036,disulfide oxidoreductase activity; GO:0016491,oxidoreductase activity; GO:0016651,oxidoreductase activity, acting on NAD(P)H; GO:0016667,oxidoreductase activity, acting on a sulfur group of donors; GO:0016668,oxidoreductase activity, act…	PF06110.11:Eukaryotic protein of unknown function (DUF953)	--	--	--
MD00G1052700	10.7735	8.3283	11.2446	6.6781	3.9505	4.5673	9.4892	8.212	5.7272	10.5088	2.8637	9.7288	201	128	183	120	65	77	156	139	96	161	51	167	Chr00	9764066	9766536	+	MD00G1052700	--	K20304 trafficking protein particle complex subunit 6 | (RefSeq) trafficking protein particle complex subunit 6b (A)	--	PREDICTED: trafficking protein particle complex subunit 6B-like [Pyrus x bretschneideri]	--	A0A5N5HPC1_9ROSA SubName: Full=Trafficking protein particle complex subunit 6B-like {ECO:0000313|EMBL:KAB2629786.1};	At3g05000	GO:0048193,Golgi vesicle transport; GO:0043087,regulation of GTPase activity; GO:0006810,transport; GO:0008150,biological_process; GO:0009987,cellular process; GO:0016192,vesicle-mediated transport; GO:0051179,localization; GO:0051234,establishment of localization; GO:0050790,regulation of catalytic activity; GO:0051336,regulation of hydrolase activity; GO:0065007,biological regulation; GO:006500…	PF04051.16:Transport protein particle (TRAPP) component	--	--	--
MD00G1052900	0.1936	0	0.2589	1.9429	2.5609	1.4639	0	0.569	0.4668	0	0	0.1403	6	0	7	58	70	41	0	16	13	0	0	4	Chr00	9794842	9796734	-	MD00G1052900	--	K13691 pathogen-inducible salicylic acid glucosyltransferase [EC:2.4.1.-] | (RefSeq) UDP-glycosyltransferase 74F2-like (A)	--	PREDICTED: 7-deoxyloganetin glucosyltransferase-like [Pyrus x bretschneideri]	UGTK5_MANES RecName: Full=Linamarin synthase 2 {ECO:0000305}; EC=2.4.1.63 {ECO:0000269|PubMed:21736650}; AltName: Full=Cyanohydrin UDP-glucosyltransferase UGT85K5 {ECO:0000303|PubMed:21736650};	A0A540KCN8_MALBA RecName: Full=Glycosyltransferase {ECO:0000256|RuleBase:RU362057}; EC=2.4.1.- {ECO:0000256|RuleBase:RU362057};	At1g22370	GO:0050057,linamarin synthase activity; GO:0006952,defense response; GO:0003674,molecular_function; GO:0003824,catalytic activity; GO:0008194,UDP-glycosyltransferase activity; GO:0016740,transferase activity; GO:0016757,transferase activity, transferring glycosyl groups; GO:0016758,transferase activity, transferring hexosyl groups; GO:0006950,response to stress; GO:0008150,biological_process; GO:…	PF00201.18:UDP-glucoronosyl and UDP-glucosyl transferase	--	--	--
MD00G1053100	0	0.0663	0	1.4172	1.2382	0.3625	0.1239	0	0.5469	0	0	0.5341	0	1	0	25	20	6	2	0	9	0	0	9	Chr00	9884837	9887062	-	MD00G1053100	--	K13691 pathogen-inducible salicylic acid glucosyltransferase [EC:2.4.1.-] | (RefSeq) UDP-glycosyltransferase 74F2-like (A)	--	PREDICTED: 7-deoxyloganetin glucosyltransferase-like isoform X1 [Malus domestica]	UGTK5_MANES RecName: Full=Linamarin synthase 2 {ECO:0000305}; EC=2.4.1.63 {ECO:0000269|PubMed:21736650}; AltName: Full=Cyanohydrin UDP-glucosyltransferase UGT85K5 {ECO:0000303|PubMed:21736650};	A0A5N5FRM0_9ROSA RecName: Full=Glycosyltransferase {ECO:0000256|RuleBase:RU362057}; EC=2.4.1.- {ECO:0000256|RuleBase:RU362057};	At1g22360	GO:0050057,linamarin synthase activity; GO:0006952,defense response; GO:0003674,molecular_function; GO:0003824,catalytic activity; GO:0008194,UDP-glycosyltransferase activity; GO:0016740,transferase activity; GO:0016757,transferase activity, transferring glycosyl groups; GO:0016758,transferase activity, transferring hexosyl groups; GO:0006950,response to stress; GO:0008150,biological_process; GO:…	--	--	--	--
MD00G1053300	6.153	5.8771	6.2669	5.7521	5.6705	5.0323	7.9843	6.7956	6.5075	4.9256	7.3574	5.3154	502	395	446	452	408	371	574	503	477	330	573	399	Chr00	9937449	9958774	-	MD00G1053300	--	K02327 DNA polymerase delta subunit 1 [EC:2.7.7.7] | (RefSeq) LOW QUALITY PROTEIN: DNA polymerase delta catalytic subunit-like (A)	ko03030: DNA replication; ko03410: Base excision repair; ko03420: Nucleotide excision repair; ko03430: Mismatch repair; ko03440: Homologous recombination	PREDICTED: DNA polymerase delta catalytic subunit-like [Malus domestica]	DPOD1_ORYSJ RecName: Full=DNA polymerase delta catalytic subunit; EC=2.7.7.7;	A0A498KN34_MALDO RecName: Full=DNA polymerase {ECO:0000256|RuleBase:RU000442}; EC=2.7.7.7 {ECO:0000256|RuleBase:RU000442};	At5g63960	GO:0043625,delta DNA polymerase complex; GO:0008296,3'-5'-exodeoxyribonuclease activity; GO:0051539,4 iron, 4 sulfur cluster binding; GO:0003677,DNA binding; GO:0003887,DNA-directed DNA polymerase activity; GO:0046872,metal ion binding; GO:0000166,nucleotide binding; GO:0006287,base-excision repair, gap-filling; GO:0045004,DNA replication proofreading; GO:0006261,DNA-dependent DNA replication; GO…	PF00136.21:DNA polymerase family B	--	--	--
MD00G1053500	0.3253	0	1.3053	0.3378	0.9222	0.18	0	0.4482	0	0.9904	0	0.442	4	0	14	4	10	2	0	5	0	10	0	5	Chr00	10018505	10019080	+	MD00G1053500	--	K13126 polyadenylate-binding protein | (RefSeq) polyadenylate-binding protein 2-like (A)	ko03015: mRNA surveillance pathway; ko03018: RNA degradation	PREDICTED: polyadenylate-binding protein 2-like [Gossypium arboreum]	PABP2_ARATH RecName: Full=Polyadenylate-binding protein 2; Short=PABP-2; Short=Poly(A)-binding protein 2;	A0A498KNQ6_MALDO SubName: Full=Uncharacterized protein {ECO:0000313|EMBL:RXI09187.1};	At4g34110	GO:0005829,cytosol; GO:0005634,nucleus; GO:0005886,plasma membrane; GO:1990904,ribonucleoprotein complex; GO:0003730,mRNA 3'-UTR binding; GO:0003729,mRNA binding; GO:0008143,poly(A) binding; GO:0008266,poly(U) RNA binding; GO:0003723,RNA binding; GO:0003743,translation initiation factor activity; GO:0000184,nuclear-transcribed mRNA catabolic process, nonsense-mediated decay; GO:1900151,regulation…	--	--	--	--
MD00G1053600	0.0489	0	0	0.2539	0	0.2165	0	0.4312	0	0	0	0	1	0	0	5	0	4	0	8	0	0	0	0	Chr00	10021032	10022110	-	MD00G1053600	--	--	--	PREDICTED: uncharacterized protein LOC108867596 [Pyrus x bretschneideri]	--	A0A498KCR1_MALDO SubName: Full=Uncharacterized protein {ECO:0000313|EMBL:RXI03313.1}; Flags: Fragment;	--	--	--	--	--	--
MD00G1053700	49.3953	49.3769	50.6757	77.7526	82.1721	79.2551	75.092	63.1393	64.9918	103.568	93.8933	80.9114	2674	2202	2393	4054	3923	3877	3582	3101	3161	4604	4852	4030	Chr00	10025118	10028320	+	MD00G1053700	--	K13415 protein brassinosteroid insensitive 1 [EC:2.7.10.1 2.7.11.1] | (RefSeq) uncharacterized protein LOC103413440 isoform X1 (A)	ko04075: Plant hormone signal transduction	PREDICTED: probable disease resistance protein At5g66900 [Malus domestica]	DRL42_ARATH RecName: Full=Probable disease resistance protein At5g66900;	A0A540MER6_MALBA SubName: Full=Uncharacterized protein {ECO:0000313|EMBL:TQD97240.1};	At5g66900	GO:0005829,cytosol; GO:0012505,endomembrane system; GO:0043531,ADP binding; GO:0005524,ATP binding; GO:0043130,ubiquitin binding; GO:0006952,defense response; GO:0000166,nucleotide binding; GO:0003674,molecular_function; GO:0005488,binding; GO:0017076,purine nucleotide binding; GO:0030554,adenyl nucleotide binding; GO:0032553,ribonucleotide binding; GO:0032555,purine ribonucleotide binding; GO:00…	PF05659.11:Arabidopsis broad-spectrum mildew resistance protein RPW8	--	--	--
MD00G1053800	5.5254	4.3743	8.2621	1.746	1.9069	0.5317	5.998	3.972	0.2674	2.0479	18.3718	1.3055	23	15	30	7	7	2	22	15	1	7	73	5	Chr00	10045839	10047167	-	MD00G1053800	--	K12624 U6 snRNA-associated Sm-like protein LSm5 | (RefSeq) sm-like protein LSM5 (A)	ko03018: RNA degradation; ko03040: Spliceosome	LSM domain/archaea-type [Parasponia andersonii]	LSM5_ARATH RecName: Full=Sm-like protein LSM5 {ECO:0000305}; Short=AtLSM5 {ECO:0000303|PubMed:23620288}; AltName: Full=Protein SUPERSENSITIVE TO ABA AND DROUGHT 1 {ECO:0000303|PubMed:11740939}; Short=AtSAD1 {ECO:0000303|PubMed:11740939}; AltName: Full=U6 snRNA-associated Sm-like protein LSM5 {ECO:0000305};	A0A2P5BT44_PARAD RecName: Full=U6 snRNA-associated Sm-like protein LSm5 {ECO:0000256|RuleBase:RU365055};	At5g48870	GO:1990726,Lsm1-7-Pat1 complex; GO:0009536,plastid; GO:0005681,spliceosomal complex; GO:0046540,U4/U6 x U5 tri-snRNP complex; GO:0005688,U6 snRNP; GO:0003723,RNA binding; GO:0000398,mRNA splicing, via spliceosome; GO:0009737,response to abscisic acid; GO:0009414,response to water deprivation; GO:0003674,molecular_function; GO:0003676,nucleic acid binding; GO:0005488,binding; GO:0097159,organic cy…	PF01423.22:LSM domain	--	--	--
MD00G1053900	10.3894	10.8519	10.6485	7.5257	5.9664	7.5163	9.8102	5.7701	9.8606	12.6192	11.2775	11.7588	387	333	346	270	196	253	322	195	330	386	401	403	Chr00	10057371	10074187	+	MD00G1053900	--	K06272 integrin-linked kinase [EC:2.7.11.1] | (RefSeq) integrin-linked protein kinase 1-like (A)	--	PREDICTED: serine/threonine-protein kinase CTR1-like [Pyrus x bretschneideri]	ILK1_ARATH RecName: Full=Integrin-linked protein kinase 1 {ECO:0000303|PubMed:27208244}; EC=2.7.11.1 {ECO:0000269|PubMed:27208244}; AltName: Full=Ankyrin protein kinase 1 {ECO:0000303|PubMed:12650621};	A0A540NHL6_MALBA SubName: Full=Uncharacterized protein {ECO:0000313|EMBL:TQE10531.1};	At1g14000	GO:0009898,cytoplasmic side of plasma membrane; GO:0005783,endoplasmic reticulum; GO:0005789,endoplasmic reticulum membrane; GO:0005524,ATP binding; GO:0004672,protein kinase activity; GO:0106310,protein serine kinase activity; GO:0004674,protein serine/threonine kinase activity; GO:0004712,protein serine/threonine/tyrosine kinase activity; GO:0106311,protein threonine kinase activity; GO:0045087…	PF07714.17:Protein tyrosine kinase	--	--	--
MD00G1054000	0	0	0	0.0803	0.263	1.0266	0	0	0	0	0	0	0	0	0	1	3	12	0	0	0	0	0	0	Chr00	10090947	10091552	+	MD00G1054000	--	--	--	PREDICTED: uncharacterized protein LOC103933362 [Pyrus x bretschneideri]	--	A0A498HCX3_MALDO SubName: Full=Uncharacterized protein {ECO:0000313|EMBL:RXH68610.1};	At3g03280	--	PF14009.6:Domain of unknown function (DUF4228)	--	--	--
MD00G1054100	10.7019	12.5498	11.4121	15.1995	16.8518	15.9436	12.8327	13.966	12.8219	13.5858	11.8669	12.5315	1060	1024	986	1450	1472	1427	1120	1255	1141	1105	1122	1142	Chr00	10093090	10111659	+	MD00G1054100	--	K10747 DNA ligase 1 [EC:6.5.1.1 6.5.1.6 6.5.1.7] | (RefSeq) LOW QUALITY PROTEIN: DNA ligase 6-like (A)	ko03030: DNA replication; ko03410: Base excision repair; ko03420: Nucleotide excision repair; ko03430: Mismatch repair	DNA ligase 6-like isoform X1 [Prunus avium]	LIG6_ARATH RecName: Full=DNA ligase 6 {ECO:0000303|PubMed:20584150}; Short=AtLIG6 {ECO:0000303|PubMed:20584150}; Short=DNA ligase VI {ECO:0000303|PubMed:25641249}; EC=6.5.1.1 {ECO:0000250|UniProtKB:P56709, ECO:0000255|PROSITE-ProRule:PRU10135}; AltName: Full=Ligase 1 {ECO:0000303|PubMed:15155891};	A0A498HHK8_MALDO RecName: Full=DNA ligase {ECO:0000256|RuleBase:RU000617}; EC=6.5.1.1 {ECO:0000256|RuleBase:RU000617};	At1g66730_2	GO:0005737,cytoplasm; GO:0005634,nucleus; GO:0005524,ATP binding; GO:0003677,DNA binding; GO:0003910,DNA ligase (ATP) activity; GO:0046872,metal ion binding; GO:0071897,DNA biosynthetic process; GO:0015074,DNA integration; GO:0006266,DNA ligation; GO:0006310,DNA recombination; GO:0006281,DNA repair; GO:0006303,double-strand break repair via nonhomologous end joining; GO:0006273,lagging strand elo…	PF01068.21:ATP dependent DNA ligase domain	--	--	--
MD00G1054200	0.5654	2.206	0.463	0.587	0.3663	0.9832	0	0.8012	0.7192	0.7869	0.0846	0.2195	14	45	10	14	8	22	0	18	16	16	2	5	Chr00	10112884	10115559	+	MD00G1054200	--	K10753 histone chaperone ASF1 | (RefSeq) probable histone chaperone ASF1A (A)	--	PREDICTED: histone chaperone ASF1B-like isoform X2 [Malus domestica]	ASF1B_ARATH RecName: Full=Histone chaperone ASF1B; AltName: Full=Anti-silencing function protein 1-like protein b; Short=Anti-silencing function 1b protein; AltName: Full=Silencing group A protein 1;	A0A498HFF8_MALDO SubName: Full=Uncharacterized protein {ECO:0000313|EMBL:RXH68612.1};	At5g38110	GO:0005737,cytoplasm; GO:0005634,nucleus; GO:0042393,histone binding; GO:0051301,cell division; GO:0009294,DNA mediated transformation; GO:0006335,DNA replication-dependent nucleosome assembly; GO:0006336,DNA replication-independent nucleosome assembly; GO:0000724,double-strand break repair via homologous recombination; GO:0031567,mitotic cell size control checkpoint; GO:0008361,regulation of cel…	PF04729.13:ASF1 like histone chaperone	--	--	--
MD00G1054300	11.535	0.5715	7.8262	9.0433	15.4821	11.4625	0.2672	2.3353	9.6946	3.1534	18.4957	2.0469	49	2	29	37	58	44	1	9	37	11	75	8	Chr00	10116224	10116513	-	MD00G1054300	--	--	--	PREDICTED: uncharacterized protein LOC108169863 [Malus domestica]	--	A0A498HI70_MALDO SubName: Full=Uncharacterized protein {ECO:0000313|EMBL:RXH68613.1};	--	--	--	--	--	--
MD00G1054400	6.6045	3.3561	4.2259	10.0466	8.8823	11.5582	8.1925	8.9727	5.9834	5.7983	0.1609	6.8444	43	18	24	63	51	68	47	53	35	31	1	41	Chr00	10126997	10127436	-	MD00G1054400	--	--	--	PREDICTED: uncharacterized protein LOC103417410 [Malus domestica]	--	A0A498HI70_MALDO SubName: Full=Uncharacterized protein {ECO:0000313|EMBL:RXH68613.1};	--	--	--	--	--	--
MD00G1054500	2.1071	2.4336	2.0168	22.0041	27.9052	20.6915	4.8985	4.1038	2.4363	1.9431	1.5215	2.8682	103	98	86	1036	1203	914	211	182	107	78	71	129	Chr00	10127705	10136863	+	MD00G1054500	--	K12261 2-hydroxyacyl-CoA lyase [EC:4.1.2.63] | (RefSeq) 2-hydroxyacyl-CoA lyase (A)	ko04146: Peroxisome	PREDICTED: 2-hydroxyacyl-CoA lyase [Malus domestica]	HACL_ARATH RecName: Full=2-hydroxyacyl-CoA lyase; EC=4.1.-.-; AltName: Full=2-hydroxyphytanoyl-CoA lyase; Short=2-HPCL; AltName: Full=Oxalyl-CoA decarboxylase;	A0A498J790_MALDO SubName: Full=Uncharacterized protein {ECO:0000313|EMBL:RXH90537.1};	At5g17380	GO:0005829,cytosol; GO:0005777,peroxisome; GO:0009536,plastid; GO:0016831,carboxy-lyase activity; GO:0000287,magnesium ion binding; GO:0030976,thiamine pyrophosphate binding; GO:0001561,fatty acid alpha-oxidation; GO:0003674,molecular_function; GO:0003824,catalytic activity; GO:0016829,lyase activity; GO:0016830,carbon-carbon lyase activity; GO:0005488,binding; GO:0043167,ion binding; GO:0043169,…	PF02776.18:Thiamine pyrophosphate enzyme, N-terminal TPP binding domain	--	--	--
MD00G1055100	0.2213	0	0.0362	7.1875	3.8352	3.4281	0	0.2787	0	0.5004	0	0.4123	7	0	1	219	107	98	0	8	0	13	0	12	Chr00	10251222	10252703	-	MD00G1055100	--	K22771 flavonol-3-O-L-rhamnoside-7-O-glucosyltransferase [EC:2.4.1.-] | (RefSeq) UDP-glycosyltransferase 73C1-like (A)	ko00944: Flavone and flavonol biosynthesis	PREDICTED: UDP-glycosyltransferase 73D1-like [Malus domestica]	U73D1_ARATH RecName: Full=UDP-glycosyltransferase 73D1; EC=2.4.1.-;	A0A540NGJ5_MALBA RecName: Full=Glycosyltransferase {ECO:0000256|RuleBase:RU362057}; EC=2.4.1.- {ECO:0000256|RuleBase:RU362057};	At3g53150	GO:0008194,UDP-glycosyltransferase activity; GO:0003674,molecular_function; GO:0003824,catalytic activity; GO:0016740,transferase activity; GO:0016757,transferase activity, transferring glycosyl groups	PF00201.18:UDP-glucoronosyl and UDP-glucosyl transferase	--	--	--
MD00G1055200	16.0944	19.4833	17.5127	36.5191	30.834	31.8293	15.7058	16.7894	15.3053	16.1263	27.6295	18.2855	728	726	691	1591	1230	1301	626	689	622	599	1193	761	Chr00	10319150	10326188	+	MD00G1055200	--	K08342 cysteine protease ATG4 [EC:3.4.22.-] | (RefSeq) cysteine protease ATG4 isoform X1 (A)	ko04136: Autophagy - other	PREDICTED: cysteine protease ATG4-like [Pyrus x bretschneideri]	ATG4_MEDTR RecName: Full=Cysteine protease ATG4; EC=3.4.22.-; AltName: Full=Autophagy-related protein 4;	A0A5N5EV01_9ROSA RecName: Full=Cysteine protease {ECO:0000256|RuleBase:RU363115}; EC=3.4.22.- {ECO:0000256|RuleBase:RU363115};	At3g59950	GO:0005737,cytoplasm; GO:0008234,cysteine-type peptidase activity; GO:0006914,autophagy; GO:0015031,protein transport; GO:0003674,molecular_function; GO:0003824,catalytic activity; GO:0008233,peptidase activity; GO:0016787,hydrolase activity; GO:0140096,catalytic activity, acting on a protein; GO:0008150,biological_process; GO:0008152,metabolic process; GO:0009056,catabolic process; GO:0009987,ce…	PF03416.19:Peptidase family C54	--	--	--
MD00G1055300	7.3698	8.5229	9.1417	17.8864	17.0036	15.6683	11.0022	9.3021	7.2455	7.2761	8.4999	9.3493	317	302	343	741	645	609	417	363	280	257	349	370	Chr00	10335762	10350042	-	MD00G1055300	--	K01647 citrate synthase [EC:2.3.3.1] | (RefSeq) citrate synthase, mitochondrial-like isoform X1 (A)	ko00020: Citrate cycle (TCA cycle); ko00630: Glyoxylate and dicarboxylate metabolism; ko01100: Metabolic pathways; ko01110: Biosynthesis of secondary metabolites; ko01200: Carbon metabolism; ko01210: 2-Oxocarboxylic acid metabolism; ko01230: Biosynthesis of amino acids	citrate synthase [Malus baccata var. xiaojinensis]	CISY_CITMA RecName: Full=Citrate synthase, mitochondrial; EC=2.3.3.16; Flags: Precursor;	F4ZC76_MALBX RecName: Full=Citrate synthase {ECO:0000256|RuleBase:RU000441};	At2g44350	GO:0005759,mitochondrial matrix; GO:0004108,citrate (Si)-synthase activity; GO:0006101,citrate metabolic process; GO:0006099,tricarboxylic acid cycle; GO:0003674,molecular_function; GO:0003824,catalytic activity; GO:0016740,transferase activity; GO:0016746,transferase activity, transferring acyl groups; GO:0036440,citrate synthase activity; GO:0046912,transferase activity, transferring acyl group…	PF00285.21:Citrate synthase, C-terminal domain	--	--	--
MD00G1055400	8.7385	10.6874	7.3815	23.8758	19.6684	23.9214	9.0968	9.4146	8.5562	8.3212	9.0855	6.2127	133	134	98	350	264	329	122	130	117	104	132	87	Chr00	10389356	10391336	-	MD00G1055400	--	--	--	PREDICTED: uncharacterized protein LOC103438348 [Malus domestica]	--	A0A540LF74_MALBA SubName: Full=Uncharacterized protein {ECO:0000313|EMBL:TQD85110.1};	At2g31940	GO:0016021,integral component of membrane; GO:0005575,cellular_component; GO:0016020,membrane; GO:0031224,intrinsic component of membrane; GO:0110165,cellular anatomical entity	--	--	--	--
MD00G1055600	24.129	22.9803	23.9093	14.9247	14.9172	21.66	21.9939	24.686	22.928	23.6007	10.6218	35.5017	376	295	325	224	205	305	302	349	321	302	158	509	Chr00	10392057	10396042	-	MD00G1055600	--	K03696 ATP-dependent Clp protease ATP-binding subunit ClpC | (RefSeq) ATP-dependent Clp protease ATP-binding subunit ClpA homolog CD4B, chloroplastic (A)	--	PREDICTED: ATP-dependent Clp protease ATP-binding subunit CLPT1, chloroplastic [Malus domestica]	CLPT1_ARATH RecName: Full=ATP-dependent Clp protease ATP-binding subunit CLPT1, chloroplastic {ECO:0000303|Ref.7}; AltName: Full=nClpC-like protein {ECO:0000303|PubMed:11278690}; Flags: Precursor;	A0A540LFJ9_MALBA RecName: Full=Clp R domain-containing protein {ECO:0000259|PROSITE:PS51903};	At4g25370	GO:0009507,chloroplast; GO:0009941,chloroplast envelope; GO:0009570,chloroplast stroma; GO:0005829,cytosol; GO:0009532,plastid stroma; GO:0009579,thylakoid; GO:0005575,cellular_component; GO:0005622,intracellular anatomical structure; GO:0005737,cytoplasm; GO:0009536,plastid; GO:0043226,organelle; GO:0043227,membrane-bounded organelle; GO:0043229,intracellular organelle; GO:0043231,intracellular …	PF02861.20:Clp amino terminal domain, pathogenicity island component	--	--	--
MD00G1055800	12.2403	13.1736	11.5166	15.275	15.0336	16.8223	11.2208	14.3804	11.9761	11.8313	15.0799	13.8927	926	821	760	1113	1003	1150	748	987	814	735	1089	967	Chr00	10461679	10469495	+	MD00G1055800	--	--	--	PREDICTED: uncharacterized protein LOC103962835 isoform X1 [Pyrus x bretschneideri]	IDM1_ARATH RecName: Full=Increased DNA methylation 1 {ECO:0000303|PubMed:22700931}; AltName: Full=Histone H3 acetyltransferase IDM1 {ECO:0000305}; EC=2.3.1.- {ECO:0000255|PROSITE-ProRule:PRU00532}; AltName: Full=Protein ROS4 {ECO:0000303|PubMed:22733760}; AltName: Full=Repressor of silencing 4 {ECO:0000303|PubMed:22733760};	A0A5N5I8P9_9ROSA RecName: Full=PHD-type domain-containing protein {ECO:0000259|PROSITE:PS50016};	At2g36720	GO:0005634,nucleus; GO:0009506,plasmodesma; GO:0010385,double-stranded methylated DNA binding; GO:0004402,histone acetyltransferase activity; GO:0042393,histone binding; GO:0046872,metal ion binding; GO:0080188,gene silencing by RNA-directed DNA methylation; GO:0044154,histone H3-K14 acetylation; GO:0043971,histone H3-K18 acetylation; GO:0043972,histone H3-K23 acetylation; GO:0044030,regulation o…	PF16135.5:TPL-binding domain in jasmonate signalling	PHD	TR	PHD
MD00G1056000	80.5525	103.677	77.6451	9.3257	13.3159	9.4833	83.9241	76.7534	76.1633	57.705	67.063	45.2931	2538	2691	2134	283	370	270	2330	2194	2156	1493	2017	1313	Chr00	10506121	10507905	+	MD00G1056000	--	K11816 indole-3-pyruvate monooxygenase [EC:1.14.13.168] | (RefSeq) probable indole-3-pyruvate monooxygenase YUCCA10 (A)	ko00380: Tryptophan metabolism; ko01100: Metabolic pathways	PREDICTED: probable indole-3-pyruvate monooxygenase YUCCA10 [Malus domestica]	YUC10_ARATH RecName: Full=Probable indole-3-pyruvate monooxygenase YUCCA10; EC=1.14.13.168; AltName: Full=Flavin-containing monooxygenase YUCCA10;	A0A540NIV2_MALBA SubName: Full=Uncharacterized protein {ECO:0000313|EMBL:TQE10956.1};	At1g48910	GO:0050660,flavin adenine dinucleotide binding; GO:0103075,indole-3-pyruvate monooxygenase activity; GO:0050661,NADP binding; GO:0009851,auxin biosynthetic process; GO:0009723,response to ethylene; GO:0000166,nucleotide binding; GO:0003674,molecular_function; GO:0005488,binding; GO:0036094,small molecule binding; GO:0043167,ion binding; GO:0043168,anion binding; GO:0097159,organic cyclic compound…	PF13738.6:Pyridine nucleotide-disulphide oxidoreductase	--	--	--
MD00G1056100	8.0969	9.4647	8.1771	19.8157	14.3304	19.5089	8.5811	8.5705	8.8929	13.4599	10.569	9.1262	378	364	333	891	590	823	353	363	373	516	471	392	Chr00	10514124	10520859	-	MD00G1056100	--	K08669 HtrA serine peptidase 2 [EC:3.4.21.108] | (RefSeq) LOW QUALITY PROTEIN: putative protease Do-like 14 (A)	--	PREDICTED: protease Do-like 2, chloroplastic [Malus domestica]	DEGP2_ARATH RecName: Full=Protease Do-like 2, chloroplastic; EC=3.4.21.-; Flags: Precursor;	A0A5N5FVL3_9ROSA SubName: Full=Protease Do-like 2 {ECO:0000313|EMBL:KAB2605212.1};	At2g47940	GO:0009507,chloroplast; GO:0009941,chloroplast envelope; GO:0009570,chloroplast stroma; GO:0009533,chloroplast stromal thylakoid; GO:0009535,chloroplast thylakoid membrane; GO:0005829,cytosol; GO:0004252,serine-type endopeptidase activity; GO:0009658,chloroplast organization; GO:0010206,photosystem II repair; GO:0030163,protein catabolic process; GO:0006508,proteolysis; GO:0003674,molecular_funct…	PF17815.1:PDZ domain	--	--	--
MD00G1056300	0.9974	1.6547	1.0482	3.4175	3.3553	4.9119	1.8489	0.4398	0.4256	0.8503	2.6471	1.2828	60	82	55	198	178	267	98	24	23	42	152	71	Chr00	10530797	10536295	+	MD00G1056300	--	K14486 auxin response factor | (RefSeq) auxin response factor 1 (A)	ko04075: Plant hormone signal transduction	PREDICTED: auxin response factor 2-like [Malus domestica]	ARFB_ARATH RecName: Full=Auxin response factor 2; AltName: Full=ARF1-binding protein; Short=ARF1-BP; AltName: Full=Protein MEGAINTEGUMENTA;	A0A498K3A3_MALDO RecName: Full=Auxin response factor {ECO:0000256|RuleBase:RU004561};	At1g59750	GO:0005634,nucleus; GO:0003700,DNA-binding transcription factor activity; GO:0043565,sequence-specific DNA binding; GO:0009734,auxin-activated signaling pathway; GO:0010227,floral organ abscission; GO:0010047,fruit dehiscence; GO:0010150,leaf senescence; GO:0008285,negative regulation of cell population proliferation; GO:0045892,negative regulation of transcription, DNA-templated; GO:0048481,plan…	PF06507.13:Auxin response factor	B3-ARF	TF	B3->B3-ARF
MD00G1056400	6.8406	8.8228	4.4812	1.2049	0	2.5684	2.6339	7.8093	2.8552	7.8097	1.2797	3.8502	112	119	64	19	0	38	38	116	42	105	20	58	Chr00	10536985	10538598	+	MD00G1056400	--	--	--	PREDICTED: uncharacterized protein LOC101299160 [Fragaria vesca subsp. vesca]	--	A0A498K3A3_MALDO RecName: Full=Auxin response factor {ECO:0000256|RuleBase:RU004561};	At4g03150	GO:0005634,nucleus; GO:0003677,DNA binding; GO:0009734,auxin-activated signaling pathway; GO:0006355,regulation of transcription, DNA-templated; GO:0003674,molecular_function; GO:0003676,nucleic acid binding; GO:0005488,binding; GO:0097159,organic cyclic compound binding; GO:1901363,heterocyclic compound binding; GO:0007154,cell communication; GO:0007165,signal transduction; GO:0008150,biological…	--	--	--	--
MD00G1056500	3.5338	1.5399	2.9605	6.3503	4.3667	5.6655	4.3703	2.9963	3.8324	4.7448	0.9492	3.8409	78	28	57	135	85	113	85	60	76	86	20	78	Chr00	10538600	10539998	-	MD00G1056500	--	K09841 xanthoxin dehydrogenase [EC:1.1.1.288] | (RefSeq) xanthoxin dehydrogenase-like (A)	ko00906: Carotenoid biosynthesis; ko01100: Metabolic pathways; ko01110: Biosynthesis of secondary metabolites	PREDICTED: secoisolariciresinol dehydrogenase [Malus domestica]	SILD_FORIN RecName: Full=Secoisolariciresinol dehydrogenase; EC=1.1.1.331; Flags: Fragment;	A0A498K569_MALDO SubName: Full=Uncharacterized protein {ECO:0000313|EMBL:RXI02661.1};	At4g03140	GO:0102911,(-)-secoisolariciresinol dehydrogenase activity; GO:0009807,lignan biosynthetic process; GO:0003674,molecular_function; GO:0003824,catalytic activity; GO:0016491,oxidoreductase activity; GO:0016614,oxidoreductase activity, acting on CH-OH group of donors; GO:0016616,oxidoreductase activity, acting on the CH-OH group of donors, NAD or NADP as acceptor; GO:0006725,cellular aromatic compo…	PF13561.6:Enoyl-(Acyl carrier protein) reductase	--	--	--
MD00G1056700	6.0998	7.7007	5.2865	6.1811	6.972	6.5882	7.8361	8.9824	7.2509	8.0521	10.3263	9.918	250	260	189	244	252	244	283	334	267	271	404	374	Chr00	10557736	10567651	-	MD00G1056700	--	K10357 myosin V | (RefSeq) LOW QUALITY PROTEIN: myosin-15-like (A)	--	PREDICTED: myosin-15-like isoform X3 [Malus domestica]	MYO15_ARATH RecName: Full=Myosin-15; AltName: Full=Myosin XI I; Short=AtXI-I;	A0A498K198_MALDO SubName: Full=Uncharacterized protein {ECO:0000313|EMBL:RXH99492.1}; Flags: Fragment;	At4g33200	GO:0015629,actin cytoskeleton; GO:0005737,cytoplasm; GO:0016459,myosin complex; GO:0031965,nuclear membrane; GO:0031982,vesicle; GO:0051015,actin filament binding; GO:0030898,actin-dependent ATPase activity; GO:0005524,ATP binding; GO:0005516,calmodulin binding; GO:0000146,microfilament motor activity; GO:0003774,motor activity; GO:0007015,actin filament organization; GO:0030048,actin filament-ba…	PF00063.21:Myosin head (motor domain)	--	--	--
MD00G1056800	0.6091	0	0.6072	0.3849	0.6606	1.0257	0.571	0.2043	1.0022	0.774	2.691	0.8347	23	0	20	14	22	35	19	7	34	24	97	29	Chr00	10575491	10578767	-	MD00G1056800	--	--	--	PREDICTED: microtubule-associated protein 70-5 [Malus domestica]	MP705_ARATH RecName: Full=Microtubule-associated protein 70-5; Short=AtMAP70-5; AltName: Full=70 kDa microtubule-associated protein 5;	A0A498K2G4_MALDO SubName: Full=Uncharacterized protein {ECO:0000313|EMBL:RXH99491.1};	At4g17220	GO:0005737,cytoplasm; GO:0005874,microtubule; GO:0008017,microtubule binding; GO:0071555,cell wall organization; GO:0007010,cytoskeleton organization; GO:0009832,plant-type cell wall biogenesis; GO:0010051,xylem and phloem pattern formation; GO:0003674,molecular_function; GO:0005488,binding; GO:0005515,protein binding; GO:0008092,cytoskeletal protein binding; GO:0015631,tubulin binding; GO:000815…	PF07058.11:Microtubule-associated protein 70	--	--	--
MD00G1056900	0	4.2123	0	0	0	0	0	0.765	0	0	0	0	0	20	0	0	0	0	0	4	0	0	0	0	Chr00	10582118	10582387	+	MD00G1056900	--	--	--	hypothetical protein PRUPE_4G005500 [Prunus persica]	--	A0A5N5IS48_9ROSA SubName: Full=Uncharacterized protein {ECO:0000313|EMBL:KAB2637624.1};	At4g16400	GO:0016021,integral component of membrane; GO:0005575,cellular_component; GO:0016020,membrane; GO:0031224,intrinsic component of membrane; GO:0110165,cellular anatomical entity	PF02508.14:Rnf-Nqr subunit, membrane protein	--	--	--
MD00G1057000	0.2665	0.4449	0.8021	0	0.1889	0.4793	2.3065	1.0283	0.7046	0.284	0	1.0864	8	11	21	0	5	13	61	28	19	7	0	30	Chr00	10582886	10585532	-	MD00G1057000	--	K05389 potassium channel subfamily K, other eukaryote | (RefSeq) two-pore potassium channel 1-like isoform X1 (A)	--	PREDICTED: two-pore potassium channel 1-like isoform X2 [Malus domestica]	KCO1_ARATH RecName: Full=Two-pore potassium channel 1; Short=AtTPK1; AltName: Full=Calcium-activated outward-rectifying potassium channel 1; Short=AtKCO1;	A0A498JVR9_MALDO RecName: Full=EF-hand domain-containing protein {ECO:0000259|PROSITE:PS50222};	At5g55630	GO:0005887,integral component of plasma membrane; GO:0009705,plant-type vacuole membrane; GO:0005774,vacuolar membrane; GO:0005216,ion channel activity; GO:0046872,metal ion binding; GO:0022841,potassium ion leak channel activity; GO:0030007,cellular potassium ion homeostasis; GO:0071257,cellular response to electrical stimulus; GO:0097623,potassium ion export across plasma membrane; GO:1990573,p…	PF07885.16:Ion channel	--	--	--
MD00G1057100	2.8052	3.3598	3.9662	1.9417	1.9721	2.3386	3.2896	3.9783	3.2679	3.6893	4.1141	4.3091	150	148	185	100	93	113	155	193	157	162	210	212	Chr00	10586540	10589923	+	MD00G1057100	--	K17604 zinc finger SWIM domain-containing protein 3 | (RefSeq) protein FAR1-RELATED SEQUENCE 5-like isoform X1 (A)	--	PREDICTED: putative protein FAR1-RELATED SEQUENCE 10 [Pyrus x bretschneideri]	FRS10_ARATH RecName: Full=Putative protein FAR1-RELATED SEQUENCE 10;	A0A5N5H9X9_9ROSA RecName: Full=Protein FAR1-RELATED SEQUENCE {ECO:0000256|RuleBase:RU367018};	At5g28530	GO:0008270,zinc ion binding; GO:0006355,regulation of transcription, DNA-templated; GO:0003674,molecular_function; GO:0005488,binding; GO:0043167,ion binding; GO:0043169,cation binding; GO:0046872,metal ion binding; GO:0046914,transition metal ion binding; GO:0006139,nucleobase-containing compound metabolic process; GO:0006351,transcription, DNA-templated; GO:0006725,cellular aromatic compound me…	PF10551.9:MULE transposase domain	FAR1	TF	FAR1
MD00G1057200	0.4632	0	0	0.4122	0.3001	0.3661	0	1.7504	0.8838	0	0	0.7911	7	0	0	6	4	5	0	24	12	0	0	11	Chr00	10591379	10592086	-	MD00G1057200	--	--	--	PREDICTED: uncharacterized protein LOC103434413 [Malus domestica]	--	A0A540MUK9_MALBA SubName: Full=Uncharacterized protein {ECO:0000313|EMBL:TQE02486.1};	At3g13130	GO:0016021,integral component of membrane; GO:0005575,cellular_component; GO:0016020,membrane; GO:0031224,intrinsic component of membrane; GO:0110165,cellular anatomical entity	--	--	--	--
MD00G1057300	1.4196	3.2741	2.4411	1.1791	2.8974	5.1842	0	1.7212	0.632	0	0	0.6172	10	19	15	8	18	33	0	11	4	0	0	4	Chr00	10593498	10593827	-	MD00G1057300	--	--	--	PREDICTED: uncharacterized protein LOC103434411 [Malus domestica]	--	A0A498JX13_MALDO SubName: Full=Uncharacterized protein {ECO:0000313|EMBL:RXH99487.1};	At5g55620	--	--	--	--	--
MD00G1057400	23.7196	29.393	22.7165	6.0029	5.9956	3.992	24.507	16.6126	19.4155	31.2921	35.2535	23.5782	480	490	401	117	107	73	437	305	353	520	681	439	Chr00	10601221	10604296	+	MD00G1057400	--	--	--	PREDICTED: uncharacterized protein LOC108173473 isoform X1 [Malus domestica]	--	A0A498JWS0_MALDO SubName: Full=Uncharacterized protein {ECO:0000313|EMBL:RXH99830.1};	--	--	--	--	--	--
MD00G1057500	2.1294	1.706	1.3182	3.67	3.9598	2.545	0.4833	1.9246	3.2233	3.4747	5.7106	1.3886	50	33	27	83	82	54	10	41	68	67	128	30	Chr00	10605874	10608018	-	MD00G1057500	--	--	--	PREDICTED: F-box protein SKIP23-like [Malus domestica]	SKI23_ARATH RecName: Full=F-box protein SKIP23; AltName: Full=SKP1-interacting partner 23;	A0A540M0D9_MALBA RecName: Full=DUF295 domain-containing protein {ECO:0000259|Pfam:PF03478};	At5g59960	GO:0005634,nucleus; GO:0016567,protein ubiquitination; GO:0006464,cellular protein modification process; GO:0006807,nitrogen compound metabolic process; GO:0008150,biological_process; GO:0008152,metabolic process; GO:0009987,cellular process; GO:0019538,protein metabolic process; GO:0032446,protein modification by small protein conjugation; GO:0036211,protein modification process; GO:0043170,macr…	PF12937.7:F-box-like	--	--	--
MD00G1057600	0.8344	8.5372	5.0561	5.198	2.5681	1.7149	0.6764	5.9124	5.5724	8.4193	0	4.2754	7	59	37	42	19	13	5	45	42	58	0	33	Chr00	10612735	10613127	+	MD00G1057600	--	--	--	PREDICTED: TPD1 protein homolog 1-like [Malus domestica]	TDL1_ARATH RecName: Full=TPD1 protein homolog 1 {ECO:0000305}; AltName: Full=TPD1-like protein 1 {ECO:0000303|PubMed:18248596}; Short=AtTDL1 {ECO:0000303|PubMed:18248596}; Flags: Precursor;	A0A540M0M1_MALBA SubName: Full=Uncharacterized protein {ECO:0000313|EMBL:TQD92216.1};	At1g05830_2	GO:0001709,cell fate determination; GO:0009408,response to heat; GO:0008150,biological_process; GO:0009987,cellular process; GO:0030154,cell differentiation; GO:0032502,developmental process; GO:0045165,cell fate commitment; GO:0048869,cellular developmental process; GO:0006950,response to stress; GO:0009266,response to temperature stimulus; GO:0009628,response to abiotic stimulus; GO:0050896,res…	--	--	--	--
MD00G1057700	154.452	149.578	167.475	33.5014	25.5109	33.4147	146.978	139.571	174.876	172.045	148.079	165.698	2087	1665	1974	436	304	408	1750	1711	2123	1909	1910	2060	Chr00	10613751	10614383	-	MD00G1057700	--	--	--	PREDICTED: uncharacterized protein LOC103434407 [Malus domestica]	--	A0A540M0E0_MALBA RecName: Full=Uncharacterized protein ycf33 {ECO:0000256|ARBA:ARBA00021584};	At4g16410	GO:0016021,integral component of membrane; GO:0009536,plastid; GO:0005575,cellular_component; GO:0016020,membrane; GO:0031224,intrinsic component of membrane; GO:0110165,cellular anatomical entity; GO:0005622,intracellular anatomical structure; GO:0005737,cytoplasm; GO:0043226,organelle; GO:0043227,membrane-bounded organelle; GO:0043229,intracellular organelle; GO:0043231,intracellular membrane-b…	PF05421.11:Protein of unknown function (DUF751)	--	--	--
MD00G1057800	4.8376	4.6615	5.8697	1.5016	2.0547	1.8949	4.924	6.8346	4.3297	6.2149	5.7992	5.2759	291	231	308	87	109	103	261	373	234	307	333	292	Chr00	10617547	10625205	+	MD00G1057800	--	--	--	PREDICTED: uncharacterized protein LOC103427780 [Malus domestica]	DUF3_ARATH RecName: Full=DUF724 domain-containing protein 3 {ECO:0000305}; Short=AtDUF3 {ECO:0000303|PubMed:19795213};	A0A540M0E7_MALBA RecName: Full=BAH domain-containing protein {ECO:0000259|PROSITE:PS51038};	At5g55600	GO:0005773,vacuole; GO:0042803,protein homodimerization activity; GO:0040008,regulation of growth; GO:0003674,molecular_function; GO:0005488,binding; GO:0005515,protein binding; GO:0042802,identical protein binding; GO:0046983,protein dimerization activity; GO:0008150,biological_process; GO:0040007,growth; GO:0050789,regulation of biological process; GO:0065007,biological regulation; GO:0005575,c…	PF05641.12:Agenet domain	--	--	--
MD00G1057900	8.8716	7.8536	9.0292	3.9765	3.9257	4.5975	8.4964	8.3714	10.645	7.0355	6.7096	7.5727	410	299	364	177	160	192	346	351	442	267	296	322	Chr00	10625303	10630465	-	MD00G1057900	--	K11314 transcriptional adapter 2-alpha | (RefSeq) transcriptional adapter ADA2b (A)	--	PREDICTED: transcriptional adapter ADA2b [Malus domestica]	TAD2B_ARATH RecName: Full=Transcriptional adapter ADA2b; Short=AtADA2b; AltName: Full=Protein PROPORZ 1;	A0A498JZN7_MALDO RecName: Full=Transcriptional adapter {ECO:0000256|PIRNR:PIRNR025024};	At4g16420	GO:0005634,nucleus; GO:0003682,chromatin binding; GO:0003677,DNA binding; GO:0003713,transcription coactivator activity; GO:0008270,zinc ion binding; GO:0006338,chromatin remodeling; GO:0009631,cold acclimation; GO:0035066,positive regulation of histone acetylation; GO:0042127,regulation of cell population proliferation; GO:0006357,regulation of transcription by RNA polymerase II; GO:0009733,resp…	PF00249.31:Myb-like DNA-binding domain	MYB-related	TF	MYB->MYB-related
MD00G1058000	0.2696	0.3038	0.5077	0.1799	0.3712	0.6818	0.0874	0.2122	0.3215	0.7503	0.5244	0.7952	14	13	23	9	17	32	4	10	15	32	26	38	Chr00	10630957	10634398	+	MD00G1058000	--	--	--	PREDICTED: uncharacterized protein LOC103434419 [Malus domestica]	--	A0A498K188_MALDO RecName: Full=X8 domain-containing protein {ECO:0000259|SMART:SM00768};	At4g17240	--	--	--	--	--
MD00G1058100	0.2415	3.1511	0	0	0	0.0668	0.6851	0.3327	0	0	1.581	2.3621	4	43	0	0	0	1	10	5	0	0	25	36	Chr00	10634861	10636238	+	MD00G1058100	--	K19892 glucan endo-1,3-beta-glucosidase 4 [EC:3.2.1.39] | (RefSeq) glucan endo-1,3-beta-glucosidase 4-like (A)	ko00500: Starch and sucrose metabolism; ko01100: Metabolic pathways	PREDICTED: PLASMODESMATA CALLOSE-BINDING PROTEIN 5-like [Malus domestica]	PDCB5_ARATH RecName: Full=PLASMODESMATA CALLOSE-BINDING PROTEIN 5; Short=AtPDCB5; AltName: Full=Glucan endo-1,3-beta-glucosidase-like protein 1; Flags: Precursor;	A0A5N5IBT0_9ROSA SubName: Full=PLASMODESMATA CALLOSE-BINDING PROTEIN 5-like {ECO:0000313|EMBL:KAB2637615.1};	At5g35740	GO:0031225,anchored component of membrane; GO:0046658,anchored component of plasma membrane; GO:0009506,plasmodesma; GO:0001872,(1->3)-beta-D-glucan binding; GO:0030247,polysaccharide binding; GO:0003674,molecular_function; GO:0005488,binding; GO:0030246,carbohydrate binding; GO:0005575,cellular_component; GO:0016020,membrane; GO:0031224,intrinsic component of membrane; GO:0110165,cellular anatom…	PF07983.13:X8 domain	--	--	--
MD00G1058300	1.9759	0.3998	1.6517	0.0855	0	0	0.8409	1.452	0.5956	1.153	6.1236	1.4317	48	8	35	2	0	0	18	32	13	23	142	32	Chr00	10638948	10641413	+	MD00G1058300	--	--	--	PREDICTED: CASP-like protein 2B1 [Malus domestica]	CSPLB_RICCO RecName: Full=CASP-like protein 2B1; Short=RcCASPL2B1;	A0A498K2F5_MALDO RecName: Full=CASP-like protein {ECO:0000256|RuleBase:RU361233};	At2g35760	GO:0016021,integral component of membrane; GO:0005886,plasma membrane; GO:0051539,4 iron, 4 sulfur cluster binding; GO:0003674,molecular_function; GO:0005488,binding; GO:0051536,iron-sulfur cluster binding; GO:0051540,metal cluster binding; GO:0005575,cellular_component; GO:0016020,membrane; GO:0031224,intrinsic component of membrane; GO:0110165,cellular anatomical entity; GO:0071944,cell periphe…	PF04535.12:Domain of unknown function (DUF588)	--	--	--
MD00G1058500	9.9408	10.1666	7.3505	24.3838	19.7825	20.8468	10.0687	7.9165	9.7921	8.7766	16.9225	9.724	400	337	258	945	702	758	357	289	354	290	650	360	Chr00	10650159	10654128	-	MD00G1058500	--	--	--	PREDICTED: protein NAR1 [Malus domestica]	NAR1_ARATH RecName: Full=Protein NAR1 {ECO:0000303|PubMed:23734982}; AltName: Full=Nuclear architecture related 1 {ECO:0000303|PubMed:23734982}; AltName: Full=Protein GROWTH AT DIFFERENT OXYGEN LEVELS INFLUENCES MORPHOGENESIS {ECO:0000303|PubMed:18329103}; AltName: Full=[FeFe]-hydrogenase-like protein GOLLUM {ECO:0000303|PubMed:18329103};	A0A498JUA9_MALDO RecName: Full=Fe_hyd_SSU domain-containing protein {ECO:0000259|SMART:SM00902};	Hs11968051	GO:0005829,cytosol; GO:0005634,nucleus; GO:0051539,4 iron, 4 sulfur cluster binding; GO:0046872,metal ion binding; GO:0070482,response to oxygen levels; GO:0003674,molecular_function; GO:0005488,binding; GO:0051536,iron-sulfur cluster binding; GO:0051540,metal cluster binding; GO:0043167,ion binding; GO:0043169,cation binding; GO:0008150,biological_process; GO:0009628,response to abiotic stimulus…	PF02906.14:Iron only hydrogenase large subunit, C-terminal domain	--	--	--
MD00G1058600	18.3236	6.7848	10.503	21.7767	11.8915	17.4719	10.005	12.3849	16.5467	11.9289	0.9054	10.4587	318	97	159	364	182	274	153	195	258	170	15	167	Chr00	10654918	10655817	+	MD00G1058600	--	--	--	PREDICTED: uncharacterized protein LOC103434424 [Malus domestica]	--	A0A498JUD8_MALDO RecName: Full=NADH-u_ox-rdase domain-containing protein {ECO:0000259|Pfam:PF10785};	At4g16450	GO:0016021,integral component of membrane; GO:0005575,cellular_component; GO:0016020,membrane; GO:0031224,intrinsic component of membrane; GO:0110165,cellular anatomical entity	PF10785.9:NADH-ubiquinone oxidoreductase complex I, 21 kDa subunit	--	--	--
MD00G1058700	1.0458	1.3731	0.7095	1.8835	1.1616	1.5824	0.8719	0.8939	0.9027	1.5074	0	1.7165	49	53	29	85	48	67	36	38	38	58	0	74	Chr00	10714742	10718087	+	MD00G1058700	--	K09422 transcription factor MYB, plant | (RefSeq) transcription factor DUO1-like (A)	--	PREDICTED: uncharacterized protein LOC103409598 [Malus domestica]	DUO1_ARATH RecName: Full=Transcription factor DUO1 {ECO:0000303|PubMed:15694308}; AltName: Full=Myb-related protein 125 {ECO:0000303|PubMed:19300502}; Short=AtMYB125 {ECO:0000303|PubMed:19300502}; AltName: Full=Protein DUO POLLEN 1 {ECO:0000303|PubMed:15694308};	A0A540MGC3_MALBA SubName: Full=Uncharacterized protein {ECO:0000313|EMBL:TQD97805.1};	At3g60450	GO:0048555,generative cell nucleus; GO:0005634,nucleus; GO:0003700,DNA-binding transcription factor activity; GO:0043565,sequence-specific DNA binding; GO:0044839,cell cycle G2/M phase transition; GO:0055047,generative cell mitosis; GO:0048235,pollen sperm cell differentiation; GO:0045893,positive regulation of transcription, DNA-templated; GO:0003674,molecular_function; GO:0140110,transcription …	PF00300.22:Histidine phosphatase superfamily (branch 1)	--	--	--
MD00G1058800	0	0	0	0	0	0	0	0	0	0	0	0.0929	0	0	0	0	0	0	0	0	0	0	0	1	Chr00	10718089	10719289	-	MD00G1058800	--	K09422 transcription factor MYB, plant | (RefSeq) transcription factor DUO1 (A)	--	PREDICTED: myb-related protein Zm38-like [Malus domestica]	DUO1_ARATH RecName: Full=Transcription factor DUO1 {ECO:0000303|PubMed:15694308}; AltName: Full=Myb-related protein 125 {ECO:0000303|PubMed:19300502}; Short=AtMYB125 {ECO:0000303|PubMed:19300502}; AltName: Full=Protein DUO POLLEN 1 {ECO:0000303|PubMed:15694308};	A0A498KN73_MALDO SubName: Full=Uncharacterized protein {ECO:0000313|EMBL:RXI06753.1};	At3g60460	GO:0048555,generative cell nucleus; GO:0005634,nucleus; GO:0003700,DNA-binding transcription factor activity; GO:0043565,sequence-specific DNA binding; GO:0044839,cell cycle G2/M phase transition; GO:0055047,generative cell mitosis; GO:0048235,pollen sperm cell differentiation; GO:0045893,positive regulation of transcription, DNA-templated; GO:0003674,molecular_function; GO:0140110,transcription …	PF00249.31:Myb-like DNA-binding domain	MYB	TF	MYB->MYB
MD00G1058900	3.0832	0.5027	3.218	6.4023	7.4618	6.9258	7.7814	2.9419	3.8927	2.3536	3.9048	3.4511	67	9	61	134	143	136	149	58	76	42	81	69	Chr00	10720267	10722919	-	MD00G1058900	--	--	--	PREDICTED: uncharacterized protein LOC103420263 [Malus domestica]	--	A0A498KK05_MALDO SubName: Full=Uncharacterized protein {ECO:0000313|EMBL:RXI06754.1}; Flags: Fragment;	At3g60480	--	--	--	--	--
MD00G1059000	9.1118	10.061	9.8556	6.8949	4.2029	7.2351	8.0622	8.4546	9.3969	7.7109	11.0015	8.1689	177	161	167	129	72	127	138	149	164	123	204	146	Chr00	10744099	10746519	+	MD00G1059000	--	K00434 L-ascorbate peroxidase [EC:1.11.1.11] | (RefSeq) L-ascorbate peroxidase 3-like (A)	ko00053: Ascorbate and aldarate metabolism; ko00480: Glutathione metabolism; ko01100: Metabolic pathways	hypothetical protein BAE44_0021002 [Dichanthelium oligosanthes]	APX3_ORYSI RecName: Full=Probable L-ascorbate peroxidase 3; EC=1.11.1.11; AltName: Full=OsAPx03;	A0A498KQR9_MALDO SubName: Full=Uncharacterized protein {ECO:0000313|EMBL:RXI09967.1};	--	GO:0016021,integral component of membrane; GO:0020037,heme binding; GO:0016688,L-ascorbate peroxidase activity; GO:0046872,metal ion binding; GO:0042744,hydrogen peroxide catabolic process; GO:0006979,response to oxidative stress; GO:0003674,molecular_function; GO:0005488,binding; GO:0046906,tetrapyrrole binding; GO:0097159,organic cyclic compound binding; GO:1901363,heterocyclic compound binding…	--	--	--	--
MD00G1059100	29.6347	39.9322	34.9521	34.0201	36.3327	30.4177	24.4965	28.8987	25.6098	30.1314	33.4851	26.6957	1145	1271	1178	1266	1238	1062	834	1013	889	956	1235	949	Chr00	10823977	10826519	-	MD00G1059100	--	--	--	PREDICTED: uncharacterized protein LOC103444501 [Malus domestica]	RITF1_ARATH RecName: Full=Protein RGF1 INDUCIBLE TRANSCRIPTION FACTOR 1 {ECO:0000303|PubMed:31801996};	A0A498HP45_MALDO SubName: Full=Uncharacterized protein {ECO:0000313|EMBL:RXH71177.1};	At1g21000	GO:0005634,nucleus; GO:0046872,metal ion binding; GO:0010078,maintenance of root meristem identity; GO:2000377,regulation of reactive oxygen species metabolic process; GO:2000280,regulation of root development; GO:0043434,response to peptide hormone; GO:0003674,molecular_function; GO:0005488,binding; GO:0043167,ion binding; GO:0043169,cation binding; GO:0007275,multicellular organism development;…	PF04640.14:PLATZ transcription factor	PLATZ	TF	PLATZ
MD00G1059200	8.3973	9.2496	7.6211	12.1899	10.9766	14.4555	6.4414	5.6563	4.2838	11.6937	14.8244	6.8451	216	196	171	302	249	336	146	132	99	247	364	162	Chr00	11006528	11009608	+	MD00G1059200	--	--	--	PREDICTED: transmembrane protein 208 homolog [Pyrus x bretschneideri]	--	A0A498HNT3_MALDO SubName: Full=Uncharacterized protein {ECO:0000313|EMBL:RXH70821.1};	At2g23940	GO:0005789,endoplasmic reticulum membrane; GO:0016021,integral component of membrane; GO:0005575,cellular_component; GO:0005622,intracellular anatomical structure; GO:0005737,cytoplasm; GO:0005783,endoplasmic reticulum; GO:0012505,endomembrane system; GO:0016020,membrane; GO:0031090,organelle membrane; GO:0031984,organelle subcompartment; GO:0042175,nuclear outer membrane-endoplasmic reticulum me…	PF05620.11:SRP-independent targeting protein 2/TMEM208	--	--	--
MD00G1059700	0.6534	0.3172	0	0.6105	0.5186	0.2892	0.7415	0.5041	0.0727	0.7956	0.2053	0.7101	10	4	0	9	7	4	10	7	1	10	3	10	Chr00	11057400	11058116	+	MD00G1059700	--	K00021 hydroxymethylglutaryl-CoA reductase (NADPH) [EC:1.1.1.34] | (RefSeq) 3-hydroxy-3-methylglutaryl-coenzyme A reductase 2-like (A)	ko00900: Terpenoid backbone biosynthesis; ko01100: Metabolic pathways; ko01110: Biosynthesis of secondary metabolites	3-hydroxy-3-methylglutaryl coenzyme A reductase, partial [Malus domestica]	HMDH2_GOSHI RecName: Full=3-hydroxy-3-methylglutaryl-coenzyme A reductase 2; Short=HMG-CoA reductase 2; EC=1.1.1.34;	A0A540NS39_MALBA RecName: Full=3-hydroxy-3-methylglutaryl coenzyme A reductase {ECO:0000256|RuleBase:RU361219}; Short=HMG-CoA reductase {ECO:0000256|RuleBase:RU361219}; EC=1.1.1.34 {ECO:0000256|RuleBase:RU361219};	At1g76490	GO:0005789,endoplasmic reticulum membrane; GO:0016021,integral component of membrane; GO:0031966,mitochondrial membrane; GO:0005778,peroxisomal membrane; GO:0042170,plastid membrane; GO:0004420,hydroxymethylglutaryl-CoA reductase (NADPH) activity; GO:0042282,hydroxymethylglutaryl-CoA reductase activity; GO:0015936,coenzyme A metabolic process; GO:0008299,isoprenoid biosynthetic process; GO:001612…	PF00368.18:Hydroxymethylglutaryl-coenzyme A reductase	--	--	--
MD00G1060000	0.7891	0.3025	0.6189	0.0431	0	0	1.5082	0.1831	0.0462	0.3034	0	0	19	6	13	1	0	0	32	4	1	6	0	0	Chr00	11175494	11176760	+	MD00G1060000	--	K19027 zinc finger FYVE domain-containing protein 26 | (RefSeq) LOW QUALITY PROTEIN: uncharacterized protein LOC103423812 (A)	--	uncharacterized protein LOC18793494 isoform X3 [Prunus persica]	--	A0A498J9Z2_MALDO SubName: Full=Uncharacterized protein {ECO:0000313|EMBL:RXH92508.1};	At2g25730	--	--	--	--	--
MD00G1060100	38.4663	38.4161	42.219	49.0436	48.7844	47.9909	38.1994	39.5436	38.9585	42.1494	31.2075	49.4743	2465	2028	2360	3027	2757	2779	2157	2299	2243	2218	1909	2917	Chr00	11176998	11185927	-	MD00G1060100	--	K13217 pre-mRNA-processing factor 39 | (RefSeq) pre-mRNA-processing factor 39 isoform X1 (A)	--	PREDICTED: pre-mRNA-processing factor 39-like isoform X1 [Malus domestica]	CTF77_ARATH RecName: Full=Cleavage stimulation factor subunit 77 {ECO:0000303|PubMed:12379796}; Short=AtCstF-77 {ECO:0000303|PubMed:12379796}; Short=AtCstF77 {ECO:0000303|PubMed:16282318}; AltName: Full=CF-1 77 kDa subunit {ECO:0000305}; AltName: Full=Cleavage stimulation factor 77 kDa subunit {ECO:0000305}; Short=CSTF 77 kDa subunit {ECO:0000305}; AltName: Full=Protein SUPPRESSORS OF OVEREXPRESS…	A0A498IYK0_MALDO SubName: Full=Uncharacterized protein {ECO:0000313|EMBL:RXH87224.1};	At1g04080	GO:0005634,nucleus; GO:0003729,mRNA binding; GO:0042868,antisense RNA metabolic process; GO:0031047,gene silencing by RNA; GO:0006397,mRNA processing; GO:0045892,negative regulation of transcription, DNA-templated; GO:0060968,regulation of gene silencing; GO:0031123,RNA 3'-end processing; GO:0003674,molecular_function; GO:0003676,nucleic acid binding; GO:0003723,RNA binding; GO:0005488,binding; G…	PF13428.6:Tetratricopeptide repeat	--	--	--
MD00G1060200	0.4559	0.6226	0.5227	0.4734	0.3231	0	0.3881	0	1.0784	0	0	0.3716	8	9	8	8	5	0	6	0	17	0	0	6	Chr00	11186851	11188170	-	MD00G1060200	--	--	--	PREDICTED: uncharacterized protein LOC103445473 isoform X2 [Malus domestica]	--	A0A498IYK0_MALDO SubName: Full=Uncharacterized protein {ECO:0000313|EMBL:RXH87224.1};	--	GO:0006396,RNA processing; GO:0006139,nucleobase-containing compound metabolic process; GO:0006725,cellular aromatic compound metabolic process; GO:0006807,nitrogen compound metabolic process; GO:0008150,biological_process; GO:0008152,metabolic process; GO:0009987,cellular process; GO:0010467,gene expression; GO:0016070,RNA metabolic process; GO:0034641,cellular nitrogen compound metabolic proces…	--	--	--	--
MD00G1060300	28.8051	19.5076	29.7197	103.101	84.2351	92.2752	24.6034	30.246	36.1109	27.1393	22.8701	32.461	190	106	171	655	490	550	143	181	214	147	144	197	Chr00	11197983	11198291	+	MD00G1060300	--	K17769 mitochondrial import receptor subunit TOM22 | (RefSeq) mitochondrial import receptor subunit TOM9-2-like (A)	--	PREDICTED: mitochondrial import receptor subunit TOM9-2-like [Malus domestica]	TOM92_ARATH RecName: Full=Mitochondrial import receptor subunit TOM9-2; AltName: Full=Mitochondrial import receptor subunit TOM22 homolog 2; AltName: Full=Translocase of outer membrane 22 kDa subunit homolog 2; AltName: Full=Translocase of outer membrane 9 kDa subunit TOM9-2;	A0A498IXY0_MALDO SubName: Full=Uncharacterized protein {ECO:0000313|EMBL:RXH87225.1};	At5g43970	GO:0016021,integral component of membrane; GO:0005742,mitochondrial outer membrane translocase complex; GO:0005739,mitochondrion; GO:0009536,plastid; GO:0005774,vacuolar membrane; GO:0015450,P-P-bond-hydrolysis-driven protein transmembrane transporter activity; GO:0006626,protein targeting to mitochondrion; GO:0003674,molecular_function; GO:0005215,transporter activity; GO:0008320,protein transme…	PF04281.13:Mitochondrial import receptor subunit Tom22	--	--	--
MD00G1060400	2.1688	2.896	4.6825	0.3002	0.3279	0.56	2.2562	2.3108	0.9656	2.9933	3.2187	3.6144	60	66	113	8	8	14	55	58	24	68	85	92	Chr00	11207574	11209512	-	MD00G1060400	--	--	--	PREDICTED: cysteine-rich repeat secretory protein 56-like [Malus domestica]	PDLP2_ARATH RecName: Full=Plasmodesmata-located protein 2; Short=PD-located protein 2 {ECO:0000303|PubMed:20886105}; AltName: Full=Cysteine-rich repeat secretory protein 3 {ECO:0000303|PubMed:11402176}; Flags: Precursor;	A0A498IVE1_MALDO SubName: Full=Uncharacterized protein {ECO:0000313|EMBL:RXH87226.1};	At1g04520	GO:0016021,integral component of membrane; GO:0005886,plasma membrane; GO:0009506,plasmodesma; GO:0010497,plasmodesmata-mediated intercellular transport; GO:0046739,transport of virus in multicellular host; GO:0006810,transport; GO:0008150,biological_process; GO:0009987,cellular process; GO:0010496,intercellular transport; GO:0051179,localization; GO:0051234,establishment of localization; GO:0016…	PF01657.17:Salt stress response/antifungal	--	--	--
MD00G1060500	0	1.3157	0	0	0	0.2665	0	0	0	0	0	0	0	9	0	0	0	2	0	0	0	0	0	0	Chr00	11211643	11212157	+	MD00G1060500	--	--	--	PREDICTED: homeobox-leucine zipper protein ROC1-like [Malus domestica]	--	A0A498IY22_MALDO RecName: Full=START domain-containing protein {ECO:0000259|PROSITE:PS50848};	--	GO:0008289,lipid binding; GO:0003674,molecular_function; GO:0005488,binding	--	--	--	--
MD00G1060600	0	0	0	0	0	0.81	0	0	0	0	0	0	0	0	0	0	0	11	0	0	0	0	0	0	Chr00	11213427	11219369	+	MD00G1060600	--	K09338 homeobox-leucine zipper protein | (RefSeq) homeobox-leucine zipper protein MERISTEM L1-like (A)	--	PREDICTED: homeobox-leucine zipper protein ROC1-like [Malus domestica]	ROC1_ORYSJ RecName: Full=Homeobox-leucine zipper protein ROC1; AltName: Full=GLABRA 2-like homeobox protein 1; AltName: Full=HD-ZIP protein ROC1; AltName: Full=Homeodomain transcription factor ROC1; AltName: Full=Protein RICE OUTERMOST CELL-SPECIFIC 1;	A0A5N5I9W4_9ROSA SubName: Full=Histone-lysine N-methyltransferase SUVR2-like {ECO:0000313|EMBL:KAB2634480.1};	At4g04890	GO:0005634,nucleus; GO:0003677,DNA binding; GO:0000981,DNA-binding transcription factor activity, RNA polymerase II-specific; GO:0008289,lipid binding; GO:0003674,molecular_function; GO:0003676,nucleic acid binding; GO:0005488,binding; GO:0097159,organic cyclic compound binding; GO:1901363,heterocyclic compound binding; GO:0003700,DNA-binding transcription factor activity; GO:0140110,transcriptio…	PF01852.19:START domain	--	--	--
MD00G1060700	4.2541	2.4994	3.2382	2.2968	2.3926	3.4461	2.9739	3.226	3.9016	3.3363	1.7648	3.9949	250	121	166	130	124	183	154	172	206	161	99	216	Chr00	11221416	11227152	+	MD00G1060700	--	K11420 [histone H3]-lysine9 N-trimethyltransferase EHMT [EC:2.1.1.355] | (RefSeq) histone-lysine N-methyltransferase, H3 lysine-9 specific SUVH6-like (A)	ko00310: Lysine degradation; ko01100: Metabolic pathways	PREDICTED: probable inactive histone-lysine N-methyltransferase SUVR2 [Malus domestica]	SUVR2_ARATH RecName: Full=Probable inactive histone-lysine N-methyltransferase SUVR2; AltName: Full=Protein SET DOMAIN GROUP 18; AltName: Full=Suppressor of variegation 3-9-related protein 2; Short=Su(var)3-9-related protein 2;	A0A5N5I9W4_9ROSA SubName: Full=Histone-lysine N-methyltransferase SUVR2-like {ECO:0000313|EMBL:KAB2634480.1};	At5g43990	GO:0005694,chromosome; GO:0005634,nucleus; GO:0018024,histone-lysine N-methyltransferase activity; GO:0008270,zinc ion binding; GO:0080188,gene silencing by RNA-directed DNA methylation; GO:0003674,molecular_function; GO:0003824,catalytic activity; GO:0008168,methyltransferase activity; GO:0008170,N-methyltransferase activity; GO:0008276,protein methyltransferase activity; GO:0008757,S-adenosylme…	PF10440.9:Ubiquitin-binding WIYLD domain	SET	TR	SET
MD00G1060800	0.3834	0	0	0	0	0	0	0	0.0853	0	0	0.1667	10	0	0	0	0	0	0	0	2	0	0	4	Chr00	11235704	11237428	+	MD00G1060800	--	--	--	acid phosphatase 1-like [Prunus avium]	PPA1_SOLLC RecName: Full=Acid phosphatase 1; EC=3.1.3.2; AltName: Full=Apase-1(1); Flags: Precursor;	A0A540LBJ5_MALBA SubName: Full=Uncharacterized protein {ECO:0000313|EMBL:TQD83729.1};	At1g04040	GO:0003993,acid phosphatase activity; GO:0003674,molecular_function; GO:0003824,catalytic activity; GO:0016787,hydrolase activity; GO:0016788,hydrolase activity, acting on ester bonds; GO:0016791,phosphatase activity; GO:0042578,phosphoric ester hydrolase activity	PF03767.14:HAD superfamily, subfamily IIIB (Acid phosphatase)	--	--	--
MD00G1060900	14.2341	11.1971	11.0575	11.9105	8.0436	9.5341	9.5647	14.27	9.9019	13.7417	14.3964	15.1399	608	394	412	490	303	368	360	553	380	482	587	595	Chr00	11238694	11243807	+	MD00G1060900	--	K14491 two-component response regulator ARR-B family | (RefSeq) LOW QUALITY PROTEIN: two-component response regulator ARR1-like (A)	ko04075: Plant hormone signal transduction	PREDICTED: protein PHOSPHATE STARVATION RESPONSE 1-like isoform X1 [Pyrus x bretschneideri]	PHR1_ARATH RecName: Full=Protein PHOSPHATE STARVATION RESPONSE 1 {ECO:0000303|PubMed:11511543}; Short=AtPHR1 {ECO:0000303|PubMed:11511543};	A0A540LBA5_MALBA RecName: Full=HTH myb-type domain-containing protein {ECO:0000259|PROSITE:PS51294};	At4g28610	GO:0005634,nucleus; GO:0003677,DNA binding; GO:0003700,DNA-binding transcription factor activity; GO:0071486,cellular response to high light intensity; GO:0016036,cellular response to phosphate starvation; GO:0007623,circadian rhythm; GO:0006355,regulation of transcription, DNA-templated; GO:0055063,sulfate ion homeostasis; GO:0003674,molecular_function; GO:0003676,nucleic acid binding; GO:000548…	PF14379.6:MYB-CC type transfactor, LHEQLE motif	GARP-G2-like	TF	GARP->GARP-G2-like
MD00G1061000	0	0	0	0	0.1844	0.1125	0	0	0	0	0	0	0	0	0	0	8	5	0	0	0	0	0	0	Chr00	11244839	11248763	+	MD00G1061000	--	K10999 cellulose synthase A [EC:2.4.1.12] | (RefSeq) cellulose synthase A catalytic subunit 4 [UDP-forming]-like (A)	--	cellulose synthase A catalytic subunit 4 [UDP-forming]	CESA4_ARATH RecName: Full=Cellulose synthase A catalytic subunit 4 [UDP-forming]; Short=AtCesA4; EC=2.4.1.12; AltName: Full=Protein IRREGULAR XYLEM 5; Short=AtIRX5;	A0A540LB84_MALBA SubName: Full=Uncharacterized protein {ECO:0000313|EMBL:TQD83731.1};	At5g44030	GO:0016021,integral component of membrane; GO:0005886,plasma membrane; GO:0005802,trans-Golgi network; GO:0016760,cellulose synthase (UDP-forming) activity; GO:0016759,cellulose synthase activity; GO:0042802,identical protein binding; GO:0046872,metal ion binding; GO:0071555,cell wall organization; GO:0030244,cellulose biosynthetic process; GO:0042742,defense response to bacterium; GO:0050832,def…	PF03552.14:Cellulose synthase	--	--	--
MD00G1061100	3.8239	4.9815	4.3226	3.3062	3.5806	3.6714	6.3204	7.0639	6.1099	5.0623	4.8015	5.9663	287	308	283	239	237	249	418	481	412	312	344	412	Chr00	11252345	11257459	+	MD00G1061100	--	K10999 cellulose synthase A [EC:2.4.1.12] | (RefSeq) cellulose synthase A catalytic subunit 4 [UDP-forming]-like (A)	--	PREDICTED: cellulose synthase A catalytic subunit 4 [UDP-forming]	CESA4_ARATH RecName: Full=Cellulose synthase A catalytic subunit 4 [UDP-forming]; Short=AtCesA4; EC=2.4.1.12; AltName: Full=Protein IRREGULAR XYLEM 5; Short=AtIRX5;	A0A498IVK0_MALDO RecName: Full=Cellulose synthase {ECO:0000256|RuleBase:RU361116}; EC=2.4.1.12 {ECO:0000256|RuleBase:RU361116};	At5g44030	GO:0016021,integral component of membrane; GO:0005886,plasma membrane; GO:0005802,trans-Golgi network; GO:0016760,cellulose synthase (UDP-forming) activity; GO:0016759,cellulose synthase activity; GO:0042802,identical protein binding; GO:0046872,metal ion binding; GO:0071555,cell wall organization; GO:0030244,cellulose biosynthetic process; GO:0042742,defense response to bacterium; GO:0050832,def…	PF03552.14:Cellulose synthase	--	--	--
MD00G1061200	0.0909	0	0.2085	0	0	0	0.0885	0.2721	0.2603	0.0316	0.6532	0.1977	7	0	14	0	0	0	6	19	18	2	48	14	Chr00	11258042	11261742	-	MD00G1061200	--	K00924 kinase [EC:2.7.1.-] | (RefSeq) receptor protein kinase CLAVATA1-like (A)	--	PREDICTED: MDIS1-interacting receptor like kinase 2-like [Malus domestica]	MIK2_ARATH RecName: Full=MDIS1-interacting receptor like kinase 2 {ECO:0000303|PubMed:26863186}; Short=AtMIK2 {ECO:0000303|PubMed:26863186}; AltName: Full=Probable LRR receptor-like serine/threonine-protein kinase At4g08850; EC=2.7.11.1 {ECO:0000305}; Flags: Precursor;	A0A540LB78_MALBA RecName: Full=Protein kinase domain-containing protein {ECO:0000259|PROSITE:PS50011};	At4g08850	GO:0016021,integral component of membrane; GO:0005886,plasma membrane; GO:0009506,plasmodesma; GO:0090406,pollen tube; GO:0005524,ATP binding; GO:0106310,protein serine kinase activity; GO:0106311,protein threonine kinase activity; GO:0009755,hormone-mediated signaling pathway; GO:0010183,pollen tube guidance; GO:0000166,nucleotide binding; GO:0003674,molecular_function; GO:0005488,binding; GO:00…	PF13855.6:Leucine rich repeat	--	--	--
MD00G1061600	0.2447	0.4668	1.5229	3.6297	3.4885	5.2229	0.3967	0.8863	0.428	1.2772	1.6114	0.418	7	11	38	100	88	135	10	23	11	30	44	11	Chr00	11416408	11419063	+	MD00G1061600	--	K07152 protein SCO1 | (RefSeq) protein SCO1 homolog 1, mitochondrial (A)	--	PREDICTED: protein SCO1 homolog 1, mitochondrial [Malus domestica]	SCO11_ARATH RecName: Full=Protein SCO1 homolog 1, mitochondrial; AltName: Full=Homolog of the copper chaperone SCO1 member 1; Short=HCC1; Flags: Precursor;	A0A5N5HFI4_9ROSA SubName: Full=SCO1-like protein 1 {ECO:0000313|EMBL:KAB2621914.1};	At3g08950	GO:0016021,integral component of membrane; GO:0005743,mitochondrial inner membrane; GO:0005739,mitochondrion; GO:0005507,copper ion binding; GO:0009793,embryo development ending in seed dormancy; GO:0033617,mitochondrial cytochrome c oxidase assembly; GO:0003674,molecular_function; GO:0005488,binding; GO:0043167,ion binding; GO:0043169,cation binding; GO:0046872,metal ion binding; GO:0046914,tran…	PF02630.14:SCO1/SenC	--	--	--
MD00G1061700	16.1328	15.0242	16.2065	15.052	20.1163	15.1078	14.6909	15.0323	12.6188	21.0132	22.0839	22.4753	1164	893	1020	1046	1280	985	934	984	818	1245	1521	1492	Chr00	11419278	11428904	-	MD00G1061700	--	K01490 AMP deaminase [EC:3.5.4.6] | (RefSeq) AMP deaminase (A)	ko00230: Purine metabolism; ko01100: Metabolic pathways; ko01110: Biosynthesis of secondary metabolites; ko01232: Nucleotide metabolism	PREDICTED: AMP deaminase [Malus domestica]	AMPD_ARATH RecName: Full=AMP deaminase {ECO:0000303|PubMed:15918887}; Short=AtAMPD {ECO:0000303|PubMed:15918887}; EC=3.5.4.6 {ECO:0000305}; AltName: Full=Protein EMBRYONIC FACTOR 1 {ECO:0000303|PubMed:15918887};	A0A498K7U9_MALDO RecName: Full=AMP deaminase {ECO:0000256|ARBA:ARBA00012775}; EC=3.5.4.6 {ECO:0000256|ARBA:ARBA00012775};	At2g38280	GO:0005829,cytosol; GO:0005783,endoplasmic reticulum; GO:0031307,integral component of mitochondrial outer membrane; GO:0043231,intracellular membrane-bounded organelle; GO:0005634,nucleus; GO:0003876,AMP deaminase activity; GO:0005524,ATP binding; GO:0046872,metal ion binding; GO:0043424,protein histidine kinase binding; GO:0046033,AMP metabolic process; GO:0009793,embryo development ending in s…	PF00962.22:Adenosine/AMP deaminase	--	--	--
MD00G1061800	74.7987	87.2956	75.7546	44.5477	40.2795	45.5934	72.5635	82.7876	83.6335	65.2463	74.0355	63.999	2411	2318	2130	1383	1145	1328	2061	2421	2422	1727	2278	1898	Chr00	11439689	11443397	+	MD00G1061800	--	K04040 chlorophyll/bacteriochlorophyll a synthase [EC:2.5.1.62 2.5.1.133] | (RefSeq) chlorophyll synthase, chloroplastic-like isoform X1 (A)	ko00860: Porphyrin metabolism; ko01100: Metabolic pathways; ko01110: Biosynthesis of secondary metabolites	PREDICTED: chlorophyll synthase, chloroplastic-like isoform X2 [Malus domestica]	CHLG_ARATH RecName: Full=Chlorophyll synthase, chloroplastic; EC=2.5.1.62; AltName: Full=Polyprenyl transferase; AltName: Full=Protein G4; Short=AtG4; Flags: Precursor;	A0A498K716_MALDO SubName: Full=Uncharacterized protein {ECO:0000313|EMBL:RXI01443.1};	At3g51820	GO:0009507,chloroplast; GO:0031969,chloroplast membrane; GO:0009534,chloroplast thylakoid; GO:0005829,cytosol; GO:0016021,integral component of membrane; GO:0046408,chlorophyll synthetase activity; GO:0015995,chlorophyll biosynthetic process; GO:0003674,molecular_function; GO:0003824,catalytic activity; GO:0004659,prenyltransferase activity; GO:0016740,transferase activity; GO:0016765,transferase…	PF01040.18:UbiA prenyltransferase family	--	--	--
MD00G1061900	3.6035	1.5623	1.4754	1.3362	1.6539	0.6646	0	1.7023	1.146	0.1045	0	1.2123	42	15	15	15	17	7	0	18	12	1	0	13	Chr00	11443671	11445053	-	MD00G1061900	--	--	--	PREDICTED: em-like protein GEA1 [Pyrus x bretschneideri]	EM1_ARATH RecName: Full=Em-like protein GEA1; Short=EM1;	A0A540M660_MALBA SubName: Full=Uncharacterized protein {ECO:0000313|EMBL:TQD94247.1};	At3g51810	GO:0005829,cytosol; GO:0009737,response to abscisic acid; GO:0008150,biological_process; GO:0009719,response to endogenous stimulus; GO:0009725,response to hormone; GO:0010033,response to organic substance; GO:0033993,response to lipid; GO:0042221,response to chemical; GO:0050896,response to stimulus; GO:0097305,response to alcohol; GO:1901700,response to oxygen-containing compound; GO:0005575,ce…	PF00477.17:Small hydrophilic plant seed protein	--	--	--
MD00G1062000	0	0	0	1.4592	0	0	0	0	0	0	0	0	0	0	0	9	0	0	0	0	0	0	0	0	Chr00	11447148	11447714	-	MD00G1062000	--	--	--	PREDICTED: em protein H5 [Malus domestica]	EM4_WHEAT RecName: Full=Em protein H5;	A0A540M6X3_MALBA SubName: Full=Uncharacterized protein {ECO:0000313|EMBL:TQD94249.1};	At2g40170	GO:0005829,cytosol; GO:0009737,response to abscisic acid; GO:0008150,biological_process; GO:0009719,response to endogenous stimulus; GO:0009725,response to hormone; GO:0010033,response to organic substance; GO:0033993,response to lipid; GO:0042221,response to chemical; GO:0050896,response to stimulus; GO:0097305,response to alcohol; GO:1901700,response to oxygen-containing compound; GO:0005575,ce…	PF00477.17:Small hydrophilic plant seed protein	--	--	--
MD00G1062100	2.3488	1.0692	1.3837	4.6403	5.1418	4.3322	1.4439	1.1866	4.7566	1.8672	3.2125	1.1346	72	27	37	137	139	120	39	33	131	47	94	32	Chr00	11456189	11458317	+	MD00G1062100	--	K15100 solute carrier family 25 (mitochondrial citrate transporter), member 1 | (RefSeq) LOW QUALITY PROTEIN: mitochondrial succinate-fumarate transporter 1-like (A)	--	PREDICTED: mitochondrial succinate-fumarate transporter 1-like [Malus domestica]	SFC1_ARATH RecName: Full=Mitochondrial succinate-fumarate transporter 1; Short=AtMSFC1;	A0A540M6V6_MALBA SubName: Full=Uncharacterized protein {ECO:0000313|EMBL:TQD94252.1};	At5g01340	GO:0016021,integral component of membrane; GO:0005743,mitochondrial inner membrane; GO:0031966,mitochondrial membrane; GO:0015141,succinate transmembrane transporter activity; GO:0015742,alpha-ketoglutarate transport; GO:0015746,citrate transport; GO:0015741,fumarate transport; GO:0015743,malate transport; GO:0015744,succinate transport; GO:0003674,molecular_function; GO:0005215,transporter activ…	PF00153.27:Mitochondrial carrier protein	--	--	--
MD00G1062200	14.6983	13.5131	12.5572	33.7481	33.1312	27.9647	15.293	13.5897	13.4677	14.2697	10.4075	16.972	577	437	430	1276	1147	992	529	484	475	460	390	613	Chr00	11465735	11469735	+	MD00G1062200	--	K01265 methionyl aminopeptidase [EC:3.4.11.18] | (RefSeq) methionine aminopeptidase 2B-like isoform X2 (A)	--	PREDICTED: ERBB-3 BINDING PROTEIN 1 isoform X1 [Malus domestica]	EBP1_SOLTU RecName: Full=ERBB-3 BINDING PROTEIN 1 {ECO:0000303|PubMed:17024182}; Short=StEBP1 {ECO:0000303|PubMed:17024182};	A0A498K6A2_MALDO RecName: Full=Peptidase_M24 domain-containing protein {ECO:0000259|Pfam:PF00557};	At3g51800	GO:0005634,nucleus; GO:0003723,RNA binding; GO:0009734,auxin-activated signaling pathway; GO:0044843,cell cycle G1/S phase transition; GO:0007275,multicellular organism development; GO:0051302,regulation of cell division; GO:0001558,regulation of cell growth; GO:0006364,rRNA processing; GO:0003674,molecular_function; GO:0003676,nucleic acid binding; GO:0005488,binding; GO:0097159,organic cyclic c…	PF00557.24:Metallopeptidase family M24	--	--	--
MD00G1062300	6.141	7.118	6.3799	20.5668	21.3978	22.5584	4.3315	3.6429	4.4381	1.558	3.8867	1.5296	288	275	261	929	885	956	179	155	187	60	174	66	Chr00	11471133	11475278	+	MD00G1062300	--	K03686 molecular chaperone DnaJ | (RefSeq) chaperone protein dnaJ A6, chloroplastic-like isoform X1 (A)	--	PREDICTED: dnaJ protein ERDJ3A [Malus domestica]	DNJ63_ARATH RecName: Full=DnaJ protein ERDJ3A; AltName: Full=Chaperone protein dnaJ 63; Short=AtDjA63; Short=AtJ63; AltName: Full=Endoplasmic reticulum dnaJ domain-containing protein 3A; Short=AtERdj3A; AltName: Full=Protein SCJ1 homolog ERDJ3A; AltName: Full=Protein THERMOSENSITIVE MALE STERILE 1; Flags: Precursor;	A0A498K1X6_MALDO RecName: Full=J domain-containing protein {ECO:0000259|PROSITE:PS50076};	At3g08970	GO:0005788,endoplasmic reticulum lumen; GO:0009506,plasmodesma; GO:0016491,oxidoreductase activity; GO:0034605,cellular response to heat; GO:0009860,pollen tube growth; GO:0009408,response to heat; GO:0003674,molecular_function; GO:0003824,catalytic activity; GO:0006950,response to stress; GO:0008150,biological_process; GO:0009266,response to temperature stimulus; GO:0009628,response to abiotic s…	PF00226.31:DnaJ domain	--	--	--
MD00G1062600	0.2504	0.3316	0.287	0.1891	0.0258	0.126	0.0258	0.1756	0	0.5267	0.9777	0.6185	11	12	11	8	1	5	1	7	0	19	41	25	Chr00	11550406	11552651	+	MD00G1062600	--	K13420 LRR receptor-like serine/threonine-protein kinase FLS2 [EC:2.7.11.1] | (RefSeq) probable LRR receptor-like serine/threonine-protein kinase At3g47570 (A)	ko04016: MAPK signaling pathway - plant; ko04626: Plant-pathogen interaction	PREDICTED: putative receptor-like protein kinase At3g47110 [Pyrus x bretschneideri]	Y3475_ARATH RecName: Full=Probable LRR receptor-like serine/threonine-protein kinase At3g47570; EC=2.7.11.1; Flags: Precursor;	A0A5N5HL43_9ROSA SubName: Full=LRR receptor-like serine/threonine-protein kinase {ECO:0000313|EMBL:KAB2627517.1};	At3g47090	GO:0016021,integral component of membrane; GO:0005886,plasma membrane; GO:0005524,ATP binding; GO:0106310,protein serine kinase activity; GO:0106311,protein threonine kinase activity; GO:0000166,nucleotide binding; GO:0003674,molecular_function; GO:0005488,binding; GO:0017076,purine nucleotide binding; GO:0030554,adenyl nucleotide binding; GO:0032553,ribonucleotide binding; GO:0032555,purine ribo…	PF00069.25:Protein kinase domain	--	--	--
MD00G1062700	1.735	2.217	0.6281	1.3274	0.5177	1.1116	0.5182	0.7046	0.7115	0.2224	4.0179	1.0918	19	20	6	14	5	11	5	7	7	2	42	11	Chr00	11562543	11563755	-	MD00G1062700	--	--	--	PREDICTED: clathrin light chain 2-like [Pyrus x bretschneideri]	CLC2_ARATH RecName: Full=Clathrin light chain 2;	A0A498JL13_MALDO SubName: Full=Uncharacterized protein {ECO:0000313|EMBL:RXH94634.1}; Flags: Fragment;	At2g40060	GO:0009504,cell plate; GO:0009941,chloroplast envelope; GO:0030132,clathrin coat of coated pit; GO:0030130,clathrin coat of trans-Golgi network vesicle; GO:0030125,clathrin vesicle coat; GO:0005856,cytoskeleton; GO:0005794,Golgi apparatus; GO:0009524,phragmoplast; GO:0005886,plasma membrane; GO:0032050,clathrin heavy chain binding; GO:0042802,identical protein binding; GO:0005198,structural molec…	PF01086.17:Clathrin light chain	--	--	--
MD00G1062800	0.5825	0.2605	0.3339	0.191	0.0174	0.2375	1.6875	0.7941	0.6313	0.672	0.546	0.6664	38	14	19	12	1	14	97	47	37	36	34	40	Chr00	11567819	11571069	+	MD00G1062800	--	K13420 LRR receptor-like serine/threonine-protein kinase FLS2 [EC:2.7.11.1] | (RefSeq) probable LRR receptor-like serine/threonine-protein kinase At3g47570 (A)	ko04016: MAPK signaling pathway - plant; ko04626: Plant-pathogen interaction	PREDICTED: putative receptor-like protein kinase At3g47110 [Malus domestica]	XA21_ORYSI RecName: Full=Receptor kinase-like protein Xa21 {ECO:0000303|Ref.1}; EC=2.7.11.1 {ECO:0000255|PROSITE-ProRule:PRU00159, ECO:0000269|PubMed:11927577}; Contains: RecName: Full=Receptor kinase-like protein Xa21, processed {ECO:0000250|UniProtKB:Q2R2D5}; Flags: Precursor;	A0A540LA68_MALBA RecName: Full=Protein kinase domain-containing protein {ECO:0000259|PROSITE:PS50011};	At3g47090	GO:0005789,endoplasmic reticulum membrane; GO:0016021,integral component of membrane; GO:0005634,nucleus; GO:0005886,plasma membrane; GO:0005524,ATP binding; GO:0106310,protein serine kinase activity; GO:0004674,protein serine/threonine kinase activity; GO:0106311,protein threonine kinase activity; GO:0006952,defense response; GO:0031349,positive regulation of defense response; GO:1900426,positiv…	PF07714.17:Protein tyrosine kinase	--	--	--
MD00G1062900	6.9707	0.273	2.1482	2.8794	4.3346	3.152	0.2552	3.3873	2.0022	1.2779	0	2.444	93	3	25	37	51	38	3	41	24	14	0	30	Chr00	11586831	11587678	-	MD00G1062900	--	K13420 LRR receptor-like serine/threonine-protein kinase FLS2 [EC:2.7.11.1] | (RefSeq) probable LRR receptor-like serine/threonine-protein kinase At3g47570 (A)	ko04016: MAPK signaling pathway - plant; ko04626: Plant-pathogen interaction	PREDICTED: clathrin light chain 2-like [Malus domestica]	CLC2_ARATH RecName: Full=Clathrin light chain 2;	A0A498JMT2_MALDO SubName: Full=Uncharacterized protein {ECO:0000313|EMBL:RXH94631.1};	At2g40060	GO:0009504,cell plate; GO:0009941,chloroplast envelope; GO:0030132,clathrin coat of coated pit; GO:0030130,clathrin coat of trans-Golgi network vesicle; GO:0030125,clathrin vesicle coat; GO:0005856,cytoskeleton; GO:0005794,Golgi apparatus; GO:0009524,phragmoplast; GO:0005886,plasma membrane; GO:0032050,clathrin heavy chain binding; GO:0042802,identical protein binding; GO:0005198,structural molec…	--	--	--	--
MD00G1063000	0.0751	0	0.1206	0.0156	0	0.0166	0.7675	0.2982	0	0.1281	0	0.1633	5	0	7	1	0	1	45	18	0	7	0	10	Chr00	11592461	11595694	+	MD00G1063000	--	K13420 LRR receptor-like serine/threonine-protein kinase FLS2 [EC:2.7.11.1] | (RefSeq) probable LRR receptor-like serine/threonine-protein kinase At3g47570 (A)	ko04016: MAPK signaling pathway - plant; ko04626: Plant-pathogen interaction	PREDICTED: probable LRR receptor-like serine/threonine-protein kinase At3g47570 [Malus domestica]	XA21_ORYSI RecName: Full=Receptor kinase-like protein Xa21 {ECO:0000303|Ref.1}; EC=2.7.11.1 {ECO:0000255|PROSITE-ProRule:PRU00159, ECO:0000269|PubMed:11927577}; Contains: RecName: Full=Receptor kinase-like protein Xa21, processed {ECO:0000250|UniProtKB:Q2R2D5}; Flags: Precursor;	A0A540KCP2_MALBA RecName: Full=Protein kinase domain-containing protein {ECO:0000259|PROSITE:PS50011};	At3g47090	GO:0005789,endoplasmic reticulum membrane; GO:0016021,integral component of membrane; GO:0005634,nucleus; GO:0005886,plasma membrane; GO:0005524,ATP binding; GO:0106310,protein serine kinase activity; GO:0004674,protein serine/threonine kinase activity; GO:0106311,protein threonine kinase activity; GO:0006952,defense response; GO:0031349,positive regulation of defense response; GO:1900426,positiv…	PF00069.25:Protein kinase domain	--	--	--
MD00G1063200	0	0	0.2733	0	0	0	0.6764	0	1.0614	0.1452	0.1249	0.1296	0	0	2	0	0	0	5	0	8	1	1	1	Chr00	11658724	11659497	+	MD00G1063200	--	--	--	PREDICTED: LOW QUALITY PROTEIN: probable transmembrane GTPase FZO-like, chloroplastic [Malus domestica]	FZL_ARATH RecName: Full=Probable transmembrane GTPase FZO-like, chloroplastic {ECO:0000305}; EC=3.6.5.-; Flags: Precursor;	A0A498ISE4_MALDO SubName: Full=Uncharacterized protein {ECO:0000313|EMBL:RXH84203.1};	--	GO:0009507,chloroplast; GO:0009706,chloroplast inner membrane; GO:0031969,chloroplast membrane; GO:0009707,chloroplast outer membrane; GO:0009535,chloroplast thylakoid membrane; GO:0016021,integral component of membrane; GO:0005525,GTP binding; GO:0016787,hydrolase activity; GO:1900425,negative regulation of defense response to bacterium; GO:0034051,negative regulation of plant-type hypersensitiv…	--	--	--	--
MD00G1063400	13.7332	14.0328	12.4765	30.94	29.7914	30.297	13.0585	14.1752	14.552	15.3791	9.7218	14.1132	771	649	611	1673	1475	1537	646	722	734	709	521	729	Chr00	11682438	11687022	-	MD00G1063400	--	--	--	PREDICTED: auxilin-related protein 2 isoform X1 [Malus domestica]	AUXI2_ARATH RecName: Full=Auxilin-related protein 2;	A0A498HYY3_MALDO RecName: Full=J domain-containing protein {ECO:0000259|PROSITE:PS50076};	At1g21660	GO:0009504,cell plate; GO:0005737,cytoplasm; GO:0005829,cytosol; GO:0043231,intracellular membrane-bounded organelle; GO:0005886,plasma membrane; GO:0031982,vesicle; GO:0030276,clathrin binding; GO:0072318,clathrin coat disassembly; GO:0072583,clathrin-dependent endocytosis; GO:1900186,negative regulation of clathrin-dependent endocytosis; GO:0045806,negative regulation of endocytosis; GO:0045926…	PF00226.31:DnaJ domain	--	--	--
MD00G1063500	0	0	0	0.398	1.3331	1.1879	0.29	0	0	0.249	0	0.6667	0	0	0	15	46	42	10	0	0	8	0	24	Chr00	11747557	11749389	+	MD00G1063500	--	K13418 somatic embryogenesis receptor kinase 1 [EC:2.7.10.1 2.7.11.1] | (RefSeq) LOW QUALITY PROTEIN: somatic embryogenesis receptor kinase 2 (A)	--	PREDICTED: probable receptor-like protein kinase At1g11050 [Malus domestica]	Y1105_ARATH RecName: Full=Probable receptor-like protein kinase At1g11050; EC=2.7.11.1; Flags: Precursor;	A0A540K7F2_MALBA RecName: Full=Protein kinase domain-containing protein {ECO:0000259|PROSITE:PS50011};	At1g11050	GO:0016021,integral component of membrane; GO:0005886,plasma membrane; GO:0005524,ATP binding; GO:0106310,protein serine kinase activity; GO:0004674,protein serine/threonine kinase activity; GO:0106311,protein threonine kinase activity; GO:0046777,protein autophosphorylation; GO:0000166,nucleotide binding; GO:0003674,molecular_function; GO:0005488,binding; GO:0017076,purine nucleotide binding; GO…	PF00069.25:Protein kinase domain	--	--	--
MD00G1063600	0	0	0	0	0	0	0	0.1701	0	0	0	0	0	0	0	0	0	0	0	2	0	0	0	0	Chr00	11768127	11768939	+	MD00G1063600	--	--	--	PREDICTED: MLP-like protein 28 [Pyrus x bretschneideri]	MLP28_ARATH RecName: Full=MLP-like protein 28;	A0A498IB15_MALDO SubName: Full=Uncharacterized protein {ECO:0000313|EMBL:RXH79187.1};	At1g70840	GO:0005829,cytosol; GO:0005739,mitochondrion; GO:0006952,defense response; GO:0006950,response to stress; GO:0008150,biological_process; GO:0050896,response to stimulus; GO:0005575,cellular_component; GO:0005622,intracellular anatomical structure; GO:0005737,cytoplasm; GO:0110165,cellular anatomical entity; GO:0043226,organelle; GO:0043227,membrane-bounded organelle; GO:0043229,intracellular orga…	PF00407.19:Pathogenesis-related protein Bet v I family	--	--	--
MD00G1063900	2.1664	0.989	2.3986	3.8257	3.0234	4.3646	2.8788	2.2042	2.7204	2.1196	0.7371	2.8577	117	44	113	199	144	213	137	108	132	94	38	142	Chr00	11970170	11975317	+	MD00G1063900	--	K14826 FK506-binding nuclear protein [EC:5.2.1.8] | (RefSeq) peptidyl-prolyl cis-trans isomerase FKBP53-like isoform X2 (A)	--	PREDICTED: peptidyl-prolyl cis-trans isomerase FKBP53-like isoform X2 [Malus domestica]	FKB43_ARATH RecName: Full=Peptidyl-prolyl cis-trans isomerase FKBP43; Short=PPIase FKBP43; EC=5.2.1.8; AltName: Full=FK506-binding protein 43; Short=AtFKBP43; AltName: Full=Immunophilin FKBP43; AltName: Full=Rotamase;	A0A343U711_MALDO RecName: Full=Peptidylprolyl isomerase {ECO:0000256|PROSITE-ProRule:PRU00277}; EC=5.2.1.8 {ECO:0000256|PROSITE-ProRule:PRU00277};	At3g12340	GO:0003755,peptidyl-prolyl cis-trans isomerase activity; GO:0003674,molecular_function; GO:0003824,catalytic activity; GO:0016853,isomerase activity; GO:0016859,cis-trans isomerase activity; GO:0140096,catalytic activity, acting on a protein	PF00254.28:FKBP-type peptidyl-prolyl cis-trans isomerase	--	--	--
MD00G1064000	2.3376	1.6105	2.1366	3.9029	4.3341	3.6006	1.2906	1.8454	1.6173	1.5387	2.879	1.4763	74	42	59	119	121	103	36	53	46	40	87	43	Chr00	11976000	11978304	+	MD00G1064000	--	K07760 cyclin-dependent kinase [EC:2.7.11.22] | (RefSeq) cyclin-dependent kinase B2-2-like (A)	--	PREDICTED: cyclin-dependent kinase B2-2-like [Malus domestica]	CKB22_ARATH RecName: Full=Cyclin-dependent kinase B2-2; Short=CDKB2;2; EC=2.7.11.22; EC=2.7.11.23;	A0A498HJS9_MALDO RecName: Full=Protein kinase domain-containing protein {ECO:0000259|PROSITE:PS50011};	At1g20930	GO:0000307,cyclin-dependent protein kinase holoenzyme complex; GO:0005737,cytoplasm; GO:0005829,cytosol; GO:0005634,nucleus; GO:0005524,ATP binding; GO:0030332,cyclin binding; GO:0004693,cyclin-dependent protein serine/threonine kinase activity; GO:0106310,protein serine kinase activity; GO:0004674,protein serine/threonine kinase activity; GO:0106311,protein threonine kinase activity; GO:0008353,…	PF00069.25:Protein kinase domain	--	--	--
MD00G1064100	9.2191	12.2972	9.647	5.8804	5.9562	5.6943	10.7261	8.4287	6.8607	10.5959	7.2621	8.9326	516	567	471	317	294	288	529	428	345	487	388	460	Chr00	12050995	12058787	-	MD00G1064100	--	K21866 ion channel POLLUX/CASTOR | (RefSeq) ion channel CASTOR-like isoform X1 (A)	--	PREDICTED: ion channel CASTOR-like isoform X1 [Pyrus x bretschneideri]	CASTO_LOTJA RecName: Full=Ion channel CASTOR;	A0A540L339_MALBA SubName: Full=Uncharacterized protein {ECO:0000313|EMBL:TQD80907.1};	At5g49960	GO:0016021,integral component of membrane; GO:0031965,nuclear membrane; GO:0006811,ion transport; GO:0006810,transport; GO:0008150,biological_process; GO:0051179,localization; GO:0051234,establishment of localization; GO:0005575,cellular_component; GO:0016020,membrane; GO:0031224,intrinsic component of membrane; GO:0110165,cellular anatomical entity; GO:0005622,intracellular anatomical structure;…	PF06241.12:Castor and Pollux, part of voltage-gated ion channel	--	--	--
MD00G1064200	4.4978	3.7799	2.9351	2.1553	2.9031	2.1441	2.9056	5.9491	7.7018	3.4549	4.0594	5.0389	65	45	37	30	37	28	37	78	100	41	56	67	Chr00	12078013	12078763	-	MD00G1064200	--	K21866 ion channel POLLUX/CASTOR | (RefSeq) ion channel CASTOR-like isoform X1 (A)	--	PREDICTED: uncharacterized protein LOC103426130 [Malus domestica]	--	A0A498HN20_MALDO SubName: Full=Uncharacterized protein {ECO:0000313|EMBL:RXH70807.1};	--	--	--	--	--	--
MD00G1064300	0	0	0	0.1217	0	0.7137	0	0	0.0653	0	2.5797	0.3823	0	0	0	2	0	11	0	0	1	0	42	6	Chr00	12099048	12099894	+	MD00G1064300	--	--	--	--	--	A0A498K163_MALDO SubName: Full=Uncharacterized protein {ECO:0000313|EMBL:RXI01186.1};	--	--	--	--	--	--
[truncated: 52,996 more rows]
