# Supplementary material for: Transcriptome and metabolome analyses reveal the regulatory role of MdPYL9 in drought resistance in apple
Source: BMC Plant Biol. 2024 May 24;24:452. doi: 10.1186/s12870-024-05146-w (PMC11118111; doi:10.1186/s12870-024-05146-w)
Supplement: Supplementary file 11 — Supplementary Material 11: Supplementary Table S11-S13. Physiological, Transcriptomic and Metabolome raw data. [file 12870_2024_5146_MOESM11_ESM.zip › Supplementary Table S13 metabolome raw data.xlsx]

## Sheet: Sheet1
Statistics of Samples Used for Metabonomics
Sample	Description	Organization
WT-CK-1	Normal watered non-transgenic GL3 apple plants(the relative water content of the soil was maintained at 75%-85%)	Mature functional leaves in the middle of each plant
WT-CK-2
WT-CK-3
WT-D-1	The short-term natural drought treatment non-transgenic GL3 apple plants (the 6th Day after the water supply was cut off)
WT-D-2
WT-D-3
OE-CK-1	Normal watered MdPYL9-overexpressing transgenic apple plants(the relative water content of the soil was maintained at 75%-85%)
OE-CK-2
OE-CK-3
OE-D-1	The short-term natural drought treatment MdPYL9-overexpressing transgenic apple plants (the 6th Day after the water supply was cut off)
OE-D-2
OE-D-3

## Sheet: Sheet2
The list of total 242 metabolites in this work
Index	Q1 (Da)	Q3 (Da)	Molecular weight (Da)	Formula	Ionization model	Compounds	Class I	Class II	CAS	Level	WT-CK-1	WT-CK-2	WT-CK-3	WT-D-1	WT-D-2	WT-D-3	OE-CK-1	OE-CK-2	OE-CK-3	OE-D-1	OE-D-2	OE-D-3	QC01	QC02	QC03	cpd_ID	kegg_map	WT-CK_vs_WT-D_VIP	WT-CK_vs_WT-D_P-value	WT-CK_vs_WT-D_Fold_Change	WT-CK_vs_WT-D_Log2FC	WT-CK_vs_WT-D_Type	WT-D_vs_OE-D_VIP	WT-D_vs_OE-D_P-value	WT-D_vs_OE-D_Fold_Change	WT-D_vs_OE-D_Log2FC	WT-D_vs_OE-D_Type
Hmcn002743	417.155	181.04	418.163	C22H26O8	[M-H]-	Lirioresinol A	Lignans and Coumarins	Lignans	-	1	6.82342e+06	7.54598e+06	7.21663e+06	2.31714e+06	2.25036e+06	2.3606e+06	3.9641e+06	3.69641e+06	4.00927e+06	2.55602e+06	2.71221e+06	2.62833e+06	3.79553e+06	3.79662e+06	3.78666e+06	-	-	1.43671	0.00147712	0.320953	-1.63957	down	--	--	--	--	--
pmb0881	478.293	337.274	477.286	C23H44NO7P	[M+H]+	LysoPE 18:2	Lipids	LPE	-	2	1.66808e+06	1.52789e+06	1.47647e+06	4.21463e+06	4.26495e+06	4.37689e+06	1.55182e+06	1.48704e+06	1.60861e+06	1.1089e+06	1.08484e+06	996093	2.09039e+06	2.07334e+06	2.0868e+06	-	-	1.43547	4.53536e-06	2.75155	1.46025	up	1.35564	2.0442e-06	0.248111	-2.01094	down
pme1201	273.077	167.032	274.084	C15H14O5	[M-H]-	Phloretin	Flavonoids	Chalcones	60-82-2	1	1.95492e+07	1.79557e+07	1.80641e+07	9.22277e+06	9.02741e+06	8.69295e+06	1.72432e+07	1.66847e+07	1.66394e+07	2.03713e+07	2.0702e+07	2.04872e+07	1.51958e+07	1.51012e+07	1.50699e+07	C00774	ko00941,ko01110	1.43343	0.00144176	0.484859	-1.04436	down	1.35603	2.75567e-06	2.28483	1.19209	up
MWS0811	130.086	84.0818	129.079	C6H11NO2	[M+H]+	L-Pipecolic Acid	Organic acids	Organic acids	3105-95-1	1	2.96094e+06	3.41892e+06	3.36902e+06	6.48269e+06	6.58995e+06	6.60721e+06	2.51756e+06	2.68203e+06	2.99305e+06	3.0035e+06	2.79779e+06	2.89676e+06	3.70125e+06	3.68723e+06	3.72382e+06	C00408	ko00310,ko00960,ko01100,ko01110	1.42676	0.0010312	2.01868	1.01341	up	1.35544	4.16865e-06	0.441977	-1.17796	down
pme3732	244.093	112.05	243.085	C9H13N3O5	[M+H]+	Cytidine	Nucleotides and derivatives	Nucleotides and derivatives	65-46-3	1	1.09405e+06	1.25676e+06	1.18442e+06	2.51514e+06	2.55272e+06	2.45205e+06	1.59628e+06	1.59795e+06	1.44522e+06	1.98234e+06	2.04904e+06	1.94422e+06	1.83644e+06	1.81837e+06	1.8322e+06	C00475	ko00240,ko01100,ko01232,ko02010	1.43026	7.25918e-05	2.12714	1.08892	up	--	--	--	--	--
pma3649	132.065	86.0601	131.058	C5H9NO3	[M+H]+	5-Aminolevulinic Acid	Alkaloids	Alkaloids	106-60-5	3	9.6788e+06	1.12837e+07	9.20823e+06	3.81577e+07	3.7559e+07	3.97287e+07	8.00702e+06	8.34484e+06	7.21002e+06	6.86265e+06	8.06992e+06	6.7781e+06	1.56651e+07	1.57479e+07	1.58719e+07	C00430	ko00260,ko00860,ko01100,ko01110,ko01240,ko02010	1.43329	6.08792e-06	3.8264	1.93599	up	1.354	1.03965e-05	0.18806	-2.41073	down
pme0274	132.102	69.0699	131.095	C6H13NO2	[M+H]+	6-Aminocaproic acid	Organic acids	Organic acids	60-32-2	1	2.08029e+06	2.24882e+06	2.01956e+06	7.5783e+06	8.55148e+06	8.36999e+06	1.69516e+06	1.62545e+06	1.42316e+06	1.61885e+06	1.38114e+06	1.58169e+06	3.32403e+06	3.30097e+06	3.34489e+06	C02378	ko01100	1.43564	0.00157672	3.85904	1.94824	up	1.35361	0.00119905	0.187009	-2.41882	down
ML10180524	244.095	112.054	243.085	C9H13N3O5	[M+H]+	Cytarabine	Nucleotides and derivatives	Nucleotides and derivatives	147-94-4	1	707390	865919	733907	1.75745e+06	1.88876e+06	1.77733e+06	1.0314e+06	1.129e+06	1.26778e+06	1.68597e+06	1.8737e+06	1.75533e+06	1.15411e+06	1.16127e+06	1.17149e+06	C02961	-	1.42263	0.000103627	2.35069	1.23308	up	--	--	--	--	--
Wbmp008389	489.356	443.35	488.35	C30H48O5	[M+H]+	2,3,23-Trihydroxyolean-12-en-28-oic acid	Terpenoids	Triterpene	-	1	2.59197e+06	2.48344e+06	2.51094e+06	2.64496e+06	2.80039e+06	2.84199e+06	4.46983e+06	4.42418e+06	4.81069e+06	7.85228e+06	7.38597e+06	7.58117e+06	3.65297e+06	3.71721e+06	3.68235e+06	-	-	--	--	--	--	--	1.35521	0.000117802	2.75353	1.46128	up
pmb2221	318.3	60.0444	317.293	C18H39NO3	[M+H]+	4-Hydroxysphinganine	Lipids	Sphingolipids	554-62-1	1	812402	874152	728226	1.49963e+06	1.46879e+06	1.34878e+06	979307	951029	869496	704091	705172	708227	1.28692e+06	1.29697e+06	1.31033e+06	C12144	ko00600,ko01100	--	--	--	--	--	1.35167	0.00389347	0.490477	-1.02774	down
pmb2406	510.355	184.073	509.348	C25H52NO7P	[M+H]+	LysoPC 17:0	Lipids	LPC	50930-23-9	3	20976.1	22711.2	24229.7	112166	117242	114110	27533.6	28062	31877.4	22026.5	23946.1	21682	54609.8	54091.5	53618.6	-	-	1.4368	4.72289e-06	5.05791	2.33854	up	1.35617	1.91016e-05	0.196946	-2.34413	down
mws0126	524.371	184.073	523.364	C26H54NO7P	[M+H]+	LysoPC 18:0	Lipids	LPC	19420-57-6	1	2.69119e+06	2.16829e+06	2.06059e+06	1.20102e+07	1.08506e+07	8.97413e+06	2.42693e+06	2.82883e+06	2.17595e+06	1.77189e+06	1.77649e+06	1.74175e+06	5.14318e+06	5.20656e+06	5.1118e+06	-	-	1.42201	0.00865439	4.60038	2.20175	up	1.3511	0.00983771	0.166174	-2.58924	down
Lmhp008833	494.324	184.073	493.317	C24H48NO7P	[M+H]+	LysoPC 16:1(2n isomer)	Lipids	LPC	-	2	166498	147886	160142	517427	505395	509542	190680	279799	203131	180795	172409	166629	232319	228966	228047	-	-	1.43638	3.82544e-06	3.22925	1.6912	up	1.35588	5.24297e-07	0.339235	-1.55964	down
Lmhp008801	476.277	335.258	475.27	C23H42NO7P	[M+H]+	LysoPE 18:3	Lipids	LPE	-	1	1.35446e+06	1.50688e+06	1.29727e+06	5.52405e+06	5.59162e+06	5.72056e+06	1.61461e+06	1.3707e+06	1.48005e+06	1.04322e+06	986186	987367	2.22697e+06	2.26064e+06	2.21481e+06	-	-	1.43643	1.05884e-06	4.04852	2.0174	up	1.35689	3.77512e-05	0.179184	-2.48049	down
Zmdp000376	130.091	84.0806	129.09	C5H11N3O	[M+H]+	4-Guanidinobutanal	Others	Aldehyde compounds	-	3	6.43697e+06	7.35908e+06	7.31127e+06	1.70272e+07	2.03232e+07	1.80803e+07	7.12677e+06	7.44416e+06	6.52316e+06	5.78598e+06	6.24191e+06	5.91065e+06	1.00357e+07	1.00474e+07	9.85792e+06	-	-	1.42482	0.00407775	2.62613	1.39294	up	1.3505	0.00526993	0.323621	-1.62762	down
Wafn002807	519.114	165.019	520.122	C24H24O13	[M-H]-	methyl 4-O-galloylchlorogenate	Phenolic acids	Phenolic acids	574747-58-3	1	77510.3	101546	86373.6	102070	116261	83583.8	149662	166865	191854	249891	233690	199392	152235	153734	150321	-	-	--	--	--	--	--	1.30534	0.00362881	2.26214	1.17769	up
pmb0484	104.107	60.0808	104.107	C5H14NO+	[M]+	Choline	Alkaloids	Alkaloids	62-49-7	3	4.79374e+06	6.61084e+06	6.31838e+06	2.10639e+07	2.0734e+07	1.8518e+07	9.63843e+06	9.21919e+06	9.19124e+06	1.24266e+07	1.14701e+07	1.26542e+07	1.19757e+07	1.22563e+07	1.21064e+07	C00114	ko00260,ko00564,ko01100,ko02010	1.41681	0.000254826	3.40326	1.76692	up	--	--	--	--	--
Hmgp002327	188.071	118.06	187.063	C11H9O2N	[M+H]+	3-amino-2-naphthoic acid	Alkaloids	Alkaloids	-	1	1.08347e+07	1.11831e+07	1.09345e+07	4.53057e+07	4.44945e+07	3.87643e+07	1.22626e+07	1.44316e+07	1.36822e+07	1.08358e+07	1.10055e+07	1.05515e+07	1.90563e+07	1.92501e+07	1.88056e+07	-	-	1.43491	0.00406974	3.90154	1.96404	up	1.35362	0.00397522	0.251958	-1.98875	down
pmb0855	496.34	184.073	495.332	C24H50NO7P	[M+H]+	LysoPC 16:0	Lipids	LPC	17364-16-8	1	1.36485e+07	1.42517e+07	1.35252e+07	6.98525e+07	6.64526e+07	7.02641e+07	1.45091e+07	1.39674e+07	1.43675e+07	1.13165e+07	1.12792e+07	1.09297e+07	2.8537e+07	2.91894e+07	2.87102e+07	-	-	1.43863	0.000323156	4.98653	2.31804	up	1.35694	0.00038749	0.162296	-2.6233	down
mws0668	283.068	151.026	284.076	C10H12N4O6	[M-H]-	Xanthosine	Nucleotides and derivatives	Nucleotides and derivatives	146-80-5	3	261641	254690	237571	1.34958e+06	1.46362e+06	1.31719e+06	314953	337537	310753	318356	323742	283890	499507	504258	511613	C01762	ko00230,ko00232,ko01100,ko01110,ko01232,ko02010	1.43737	0.00122271	5.47868	2.45383	up	1.35402	0.000862917	0.224189	-2.15721	down
mws0256	118.086	72.0808	117.079	C5H11NO2	[M+H]+	L-Valine	Amino acids and derivatives	Amino acids and derivatives	72-18-4	1	2.48635e+07	2.73313e+07	3.02564e+07	9.65714e+07	100936341	9.88545e+07	2.78378e+07	2.27927e+07	2.4799e+07	2.44517e+07	2.67233e+07	2.21534e+07	4.96965e+07	5.05417e+07	4.93228e+07	C00183	ko00280,ko00290,ko00460,ko00770,ko00966,ko00970,ko01100,ko01110,ko01210,ko01230,ko01240,ko02010	1.43282	5.67361e-06	3.59439	1.84575	up	1.35304	2.21586e-06	0.247428	-2.01492	down
pme0021	166.086	120.081	165.079	C9H11NO2	[M+H]+	L-Phenylalanine	Amino acids and derivatives	Amino acids and derivatives	63-91-2	1	9.6963e+06	9.33188e+06	1.00029e+07	2.62851e+07	2.67183e+07	2.71709e+07	9.22102e+06	9.53658e+06	1.03771e+07	1.05035e+07	1.13129e+07	1.12028e+07	1.3687e+07	1.33424e+07	1.35546e+07	C00079	ko00360,ko00400,ko00460,ko00470,ko00940,ko00960,ko00966,ko00970,ko00999,ko01100,ko01110,ko01210,ko01230,ko02010	1.43762	1.6566e-06	2.76167	1.46554	up	1.35514	1.64759e-06	0.411843	-1.27983	down
Lmqp000329	296.067	104.108	295.057	C8H14N3O7P	[M+H]+	5-Aminoimidazole ribonucleotide	Nucleotides and derivatives	Nucleotides and derivatives	25635-88-5	3	382601	345981	314967	1.35497e+06	1.31116e+06	1.23702e+06	279768	293951	245834	329347	268435	273137	547080	551903	537427	-	-	1.43303	0.00010729	3.74025	1.90314	up	1.35131	8.88372e-05	0.223133	-2.16402	down
mws0671	120.066	74.0601	119.058	C4H9NO3	[M+H]+	L-Homoserine	Amino acids and derivatives	Amino acids and derivatives	672-15-1	3	1.7404e+06	1.77495e+06	1.79722e+06	4.91211e+06	5.19591e+06	5.14838e+06	1.65502e+06	1.91726e+06	1.8741e+06	1.51705e+06	1.62676e+06	1.59002e+06	2.66448e+06	2.74239e+06	2.68196e+06	C00263	ko00260,ko00270,ko00300,ko00920,ko01100,ko01110,ko01230	1.4381	0.000478011	2.87175	1.52193	up	1.35588	0.000152977	0.310285	-1.68834	down
pmd0147	548.371	184.073	547.364	C28H54NO7P	[M+H]+	LysoPC 20:2	Lipids	LPC	-	3	125311	127458	141629	478748	414790	371089	127809	121630	105449	79420.4	86273.8	75158	196407	199361	202638	-	-	1.42374	0.00990847	3.20647	1.68099	up	1.35036	0.00777341	0.190453	-2.39249	down
MWS1882	132.03	88.0403	133.037	C4H7NO4	[M-H]-	Iminodiacetic acid	Organic acids	Organic acids	142-73-4	1	116282	106788	116813	598862	511730	631392	153193	128183	207234	236841	272636	245496	288733	294997	298791	C19911	-	1.43404	0.00547833	5.12523	2.35762	up	1.33537	0.00736181	0.433399	-1.20623	down
Zmzp000145	189.16	84.0803	188.153	C9H20N2O2	[M+H]+	Trimethyllysine	Amino acids and derivatives	Amino acids and derivatives	23284-33-5	1	1.2197e+06	1.29553e+06	1.28909e+06	3.02645e+06	2.91884e+06	3.15717e+06	1.20253e+06	1.3185e+06	1.32981e+06	1.35372e+06	1.22526e+06	1.23362e+06	1.75516e+06	1.72697e+06	1.78977e+06	C03793	ko00310,ko01100	1.4359	0.000512033	2.39267	1.25862	up	1.35177	0.000113134	0.418853	-1.25548	down
MWS2984	153.052	136.026	152.045	C4H4N6O	[M+H]+	8-Azaguanine	Nucleotides and derivatives	Nucleotides and derivatives	134-58-7	3	114781	107627	155398	225516	275369	339964	115786	150962	194857	76424.5	117082	118837	171691	167482	165770	-	-	1.33103	0.0278469	2.22561	1.1542	up	1.27076	0.0210253	0.371463	-1.42871	down
Zmdp001647	247.129	184.097	246.122	C10H18N2O5	[M+H]+	γ-Glutamyl-L-valine	Amino acids and derivatives	Amino acids and derivatives	-	3	62032.6	41306.3	56990	456662	496229	477328	58098.5	61042.3	83754.9	39165.3	41305.4	51457.8	152593	153373	148128	-	-	1.42951	5.00255e-05	8.92053	3.15713	up	1.35373	0.000222176	0.0922436	-3.43841	down
mws0230	120.066	74.0601	119.058	C4H9NO3	[M+H]+	L-Threonine	Amino acids and derivatives	Amino acids and derivatives	72-19-5	3	1.69311e+06	1.65157e+06	1.66325e+06	4.91782e+06	5.1774e+06	4.58764e+06	1.66797e+06	1.87652e+06	1.64655e+06	1.48953e+06	1.57619e+06	1.59129e+06	2.6235e+06	2.72855e+06	2.68571e+06	C00188	ko00260,ko00261,ko00290,ko00470,ko00860,ko00970,ko01100,ko01110,ko01230,ko02010	1.43567	0.00267173	2.93193	1.55185	up	1.35391	0.00196004	0.317173	-1.65666	down
pmp001287	120.081	103.055	119.073	C8H9N	[M+H]+	N-Benzylmethylene isomethylamine	Alkaloids	Alkaloids	-	1	5.06284e+06	4.44792e+06	5.17886e+06	1.41549e+07	1.41108e+07	1.50433e+07	4.65178e+06	4.83077e+06	5.24619e+06	5.5364e+06	5.72853e+06	5.23439e+06	6.65732e+06	6.93e+06	6.80305e+06	-	-	1.43241	2.8315e-05	2.94828	1.55987	up	1.35404	0.000165534	0.380967	-1.39226	down
pmb0782	86.0964	69.0698	85.0891	C5H11N	[M+H]+	Piperidine	Alkaloids	Piperidine alkaloids	110-89-4	3	2.12098e+06	2.23897e+06	2.33249e+06	8.45546e+06	8.8623e+06	8.61544e+06	1.69059e+06	1.90323e+06	2.04488e+06	1.81278e+06	2.04115e+06	1.84646e+06	3.42096e+06	3.33442e+06	3.47241e+06	C01746	ko00960	1.43745	1.98361e-05	3.875	1.9542	up	1.3555	8.27593e-06	0.219811	-2.18567	down
MWStz070	182.081	91.0548	181.074	C9H11NO3	[M+H]+	N-(2-Hydroxy-4-methoxyphenyl)acetamide	Alkaloids	Phenolamine	58469-06-0	1	1.21684e+07	1.23337e+07	1.27103e+07	3.82186e+07	3.96712e+07	4.0523e+07	1.12829e+07	1.1974e+07	1.30353e+07	1.22283e+07	1.23861e+07	1.3653e+07	1.91564e+07	1.91231e+07	1.98601e+07	-	-	1.43813	0.000332087	3.18207	1.66997	up	1.35413	1.739e-05	0.32317	-1.62964	down
MWS04559g	182.082	136.076	181.074	C9H11NO3	[M+H]+	3-Hydroxy-L-phenylalanine	Amino acids and derivatives	Amino acids and derivatives	587-33-7	1	1.95615e+07	1.88971e+07	1.92529e+07	4.5496e+07	4.6834e+07	4.83743e+07	1.61703e+07	1.5798e+07	2.01639e+07	1.63078e+07	1.79666e+07	1.84472e+07	2.63582e+07	2.62825e+07	2.53505e+07	-	-	1.43777	0.000524782	2.43807	1.28574	up	1.35252	1.65422e-05	0.374697	-1.4162	down
pme0193	147.076	84.0444	146.069	C5H10N2O3	[M+H]+	L-Glutamine	Amino acids and derivatives	Amino acids and derivatives	56-85-9	1	8.26383e+06	7.51447e+06	8.63343e+06	4.68241e+07	4.96494e+07	4.29548e+07	1.16332e+07	1.25964e+07	1.36936e+07	9.72627e+06	1.03766e+07	1.04447e+07	2.20275e+07	2.22503e+07	2.1335e+07	C00064	ko00220,ko00230,ko00240,ko00250,ko00470,ko00630,ko00750,ko00910,ko00970,ko01100,ko01230,ko01232,ko01240,ko02010	1.43543	0.00201425	5.71153	2.51388	up	1.35462	0.00254375	0.219092	-2.19039	down
pmb0530	664.116	136.062	663.109	C21H27N7O14P2	[M+H]+	Nicotinic acid adenine dinucleotide	Nucleotides and derivatives	Nucleotides and derivatives	53-84-9	1	335397	434609	434084	466008	492097	430933	297687	362140	417345	243219	203510	236852	352469	339285	352582	C00003	ko00190,ko00730,ko00760,ko01100,ko01240	--	--	--	--	--	1.33335	0.000728109	0.492125	-1.0229	down
MWSmce116	252.104	136.061	251.102	C10H13N5O3	[M+H]+	5'-Deoxyadenosine	Nucleotides and derivatives	Nucleotides and derivatives	4754-39-6	3	163503	156324	197616	107020	128989	66413.5	204761	207670	253346	247075	243969	250869	147410	154073	150299	C05198	-	--	--	--	--	--	1.2499	0.0144543	2.45323	1.29468	up
mws1090	259.022	96.9696	260.03	C6H13O9P	[M-H]-	Glucose-1-phosphate*	Others	Saccharides	59-56-3	3	8.01743e+06	7.68723e+06	7.49142e+06	4.00909e+06	3.5468e+06	4.02736e+06	6.78631e+06	7.03769e+06	7.55336e+06	5.68226e+06	5.14186e+06	5.33308e+06	6.03858e+06	6.22111e+06	6.30772e+06	C00103	ko00010,ko00040,ko00052,ko00500,ko00520,ko00561,ko01100,ko01110,ko01240,ko01250	1.42613	6.12299e-05	0.499362	-1.00184	down	--	--	--	--	--
pmb0751	321.097	147.044	320.09	C16H16O7	[M+H]+	Trans-5-O-(p-Coumaroyl)shikimate	Phenolic acids	Phenolic acids	-	3	166295	325005	340005	1085005	997505	1015005	237505	129634	225005	166751	205005	215005	442505	457505	462505	C02947	ko00940,ko00941,ko00945,ko01100,ko01110	1.36104	0.00142743	3.72609	1.89766	up	1.3508	8.19352e-05	0.189429	-2.40027	down
Lmfn004093	435.13	315.088	436.137	C21H24O10	[M-H]-	Phloretin-4'-O-glucoside (Trilobatin)	Flavonoids	Chalcones	4192-90-9	3	1.22607e+07	1.20129e+07	1.17585e+07	1.33219e+07	1.21029e+07	1.252e+07	2.58695e+07	2.80295e+07	2.76446e+07	2.64232e+07	2.52497e+07	2.63645e+07	1.78251e+07	1.71717e+07	1.70767e+07	-	-	--	--	--	--	--	1.3521	1.4463e-05	2.05661	1.04027	up
mws1584	515.12	191.034	516.127	C25H24O12	[M-H]-	1,3-O-Dicaffeoylquinic Acid (Cynarin)	Phenolic acids	Phenolic acids	30964-13-7	1	227610	294593	336286	322720	268254	298010	456275	519464	557057	913684	939133	927754	464447	486874	475720	C10445	-	--	--	--	--	--	1.35127	7.20953e-05	3.12781	1.64515	up
MWS80007	311.223	249.221	312.23	C18H32O4	[M-H]-	13-Hydroperoxy-9Z,11E-octadecadienoic acid	Lipids	Free fatty acids	23017-93-8	3	55715.5	54320.6	61802.4	118196	121449	119371	79504.9	80311.8	72926.1	90607.9	91350.9	87175.7	79095.7	77178.7	81095.3	-	-	1.42999	0.000304461	2.08926	1.06299	up	--	--	--	--	--
pme0376	271.061	151.004	272.068	C15H12O5	[M-H]-	Naringenin (5,7,4'-Trihydroxyflavanone)	Flavonoids	Flavanones	480-41-1	3	708993	743338	690002	250586	282044	267230	814156	814362	901992	694568	803009	739028	652348	622544	647270	C00509	ko00941,ko00943,ko01100,ko01110	1.43405	8.80108e-05	0.373359	-1.42136	down	1.34979	0.00240655	2.79624	1.48349	up
pmb3072	481.135	319.3	482.142	C22H26O12	[M-H]-	3-O-p-Coumaroylshikimic acid-O-glucoside	Phenolic acids	Phenolic acids	-	1	9	9	9	3.55808e+06	3.90313e+06	4.3651e+06	3.36765e+06	3.32448e+06	3.55448e+06	3.23382e+06	3.38406e+06	3.51953e+06	3.17056e+06	3.08243e+06	3.01674e+06	-	-	1.4391	0.00349839	438011	18.7406	up	--	--	--	--	--
pmb0883	482.324	341.305	481.317	C23H48NO7P	[M+H]+	LysoPE 18:0	Lipids	LPE	69747-55-3	3	174956	176799	179683	624716	585829	590951	185119	195332	183749	110857	100384	108961	371689	354066	358939	-	-	1.4381	0.000725355	3.38984	1.76122	up	1.35607	0.000285797	0.177742	-2.49214	down
mws0227	132.102	86.0964	131.095	C6H13NO2	[M+H]+	L-Leucine	Amino acids and derivatives	Amino acids and derivatives	61-90-5	1	3.50974e+07	78306480	5.25352e+07	1.19884e+08	1.28474e+08	6.33481e+07	3.16468e+07	3.11681e+07	4.47269e+07	2.07614e+07	4.13365e+07	4.85909e+07	9.8862e+07	9.398e+07	9.63365e+07	C00123	ko00280,ko00290,ko00966,ko00970,ko01100,ko01110,ko01210,ko01230,ko02010	--	--	--	--	--	1.13525	0.0657551	0.355107	-1.49368	down
Lmhp010190	522.355	184.073	521.348	C26H52NO7P	[M+H]+	LysoPC 18:1(2n isomer)	Lipids	LPC	-	1	4.90148e+06	5.74615e+06	5.51939e+06	1.44941e+07	1.25793e+07	1.24568e+07	6.39056e+06	6.26905e+06	6.26392e+06	4.67444e+06	5.04138e+06	4.52633e+06	7.96356e+06	7.6231e+06	7.61705e+06	-	-	1.42218	0.00310394	2.44511	1.2899	up	1.34846	0.00429953	0.360285	-1.47279	down
pme3033	104.071	58.0651	103.063	C4H9NO2	[M+H]+	N,N-Dimethylglycine	Amino acids and derivatives	Amino acids and derivatives	1118-68-9	3	9	593568	616806	3.1585e+06	3.25813e+06	3.34955e+06	897347	964872	877856	1.2765e+06	1.31303e+06	1.35384e+06	1.52686e+06	1.54648e+06	1.47128e+06	C01026	ko00260,ko01100	--	--	--	--	--	1.35542	0.000163183	0.403778	-1.30837	down
pmb0876	454.293	313.274	453.286	C21H44NO7P	[M+H]+	LysoPE 16:0	Lipids	LPE	53862-35-4	1	3.37099e+06	3.53038e+06	3.28814e+06	1.83271e+07	1.69285e+07	1.71584e+07	3.91738e+06	3.56242e+06	4.23383e+06	2.57271e+06	2.26035e+06	2.17317e+06	7.46843e+06	7.72995e+06	7.85802e+06	-	-	1.43809	0.000717836	5.14393	2.36287	up	1.35515	0.000366061	0.133671	-2.90325	down
mws0178	353.088	191.055	354.095	C16H18O9	[M-H]-	Chlorogenic acid (3-O-Caffeoylquinic acid)*	Phenolic acids	Phenolic acids	327-97-9	1	3.0938e+06	3.37823e+06	3.33012e+06	2.8857e+06	2.97155e+06	2.85075e+06	4.22765e+06	4.50104e+06	4.56044e+06	6.64061e+06	6.4912e+06	6.91694e+06	4.22839e+06	4.12335e+06	4.01403e+06	C00852	ko00940,ko00941,ko00945,ko01110	--	--	--	--	--	1.35537	0.000488615	2.30234	1.2031	up
mws1050	148.06	88.0393	147.053	C5H9NO4	[M+H]+	O-Acetylserine	Amino acids and derivatives	Amino acids and derivatives	5147-00-2	3	353845	375795	407980	915249	912639	921034	469741	453616	503666	430597	502937	439296	611619	639367	610661	C00979	ko00270,ko00908,ko00920,ko01100,ko01110,ko01200,ko01230,ko04122	1.43241	0.000660205	2.41638	1.27285	up	1.34419	0.00223004	0.499407	-1.00171	down
pmb0854	518.324	184.073	517.317	C26H48NO7P	[M+H]+	LysoPC 18:3	Lipids	LPC	-	1	4.10213e+06	4.11413e+06	4.41153e+06	2.0865e+07	2.09428e+07	2.08633e+07	4.94617e+06	4.69558e+06	5.13718e+06	3.75818e+06	3.66566e+06	3.84439e+06	8.0892e+06	8.16305e+06	7.76641e+06	-	-	1.43831	1.21845e-05	4.96296	2.3112	up	1.35712	9.90662e-08	0.179799	-2.47554	down
mws4516	130.05	84.0454	129.043	C5H7NO3	[M+H]+	Pyroglutamic acid	Amino acids and derivatives	Amino acids and derivatives	4042-36-8	3	4.77838e+06	5.40529e+06	5.00135e+06	1.18772e+07	1.21541e+07	1.23026e+07	4.54453e+06	4.13168e+06	4.34879e+06	4.29204e+06	4.63884e+06	4.76299e+06	7.24302e+06	6.92297e+06	6.91994e+06	-	-	1.43407	1.85365e-05	2.39275	1.25867	up	1.35425	2.69166e-06	0.37689	-1.40779	down
Lmhp009890	546.355	184.073	545.348	C28H52NO7P	[M+H]+	LysoPC 20:3	Lipids	LPC	1199257-41-4	3	85021.3	90648.5	85792.1	325357	336309	366102	72544	79341.6	80878.7	61644.3	57761.6	62943.4	141581	142276	148550	-	-	1.43693	0.00189516	3.93085	1.97484	up	1.35558	0.00160904	0.177423	-2.49474	down
MWS04555g	132.102	86.0975	131.095	C6H13NO2	[M+H]+	D-Allo-Isoleucine	Amino acids and derivatives	Amino acids and derivatives	1509-35-9	1	2.72921e+07	7.36094e+07	8.1506e+07	1.11772e+08	120424491	1.2752e+08	1.88877e+07	1.87291e+07	7.0698e+07	1.4001e+07	1.48971e+07	3.79494e+07	9.704e+07	9.24711e+07	9.27736e+07	-	-	--	--	--	--	--	1.27617	0.00125385	0.185834	-2.42791	down
Jmwn002620	341.086	161.02	342.095	C15H18O9	[M-H]-	Vanillic Acid-4-O-Glucuronide	Phenolic acids	Phenolic acids	-	2	1.60518e+06	1.5956e+06	1.5905e+06	5.92674e+06	5.3264e+06	5.40158e+06	3.27259e+06	3.76932e+06	3.4532e+06	3.11741e+06	2.83803e+06	2.87866e+06	3.60883e+06	3.46305e+06	3.64807e+06	-	-	1.43694	0.00226238	3.47605	1.79745	up	--	--	--	--	--
MWSslk100	170.096	93.0578	169.089	C12H11N	[M+H]+	Diphenylamine	Alkaloids	Alkaloids	122-39-4	3	100693	96657.8	91178.7	74166.4	71765.2	70547.3	97760.9	81042.9	87172.7	155397	142475	147879	92047.5	91770.8	87587.3	C11016	-	--	--	--	--	--	1.35294	0.00124749	2.0591	1.04201	up
mws0250	182.081	136.076	181.074	C9H11NO3	[M+H]+	L-Tyrosine	Amino acids and derivatives	Amino acids and derivatives	60-18-4	1	1.78129e+07	17450615	1.87818e+07	44571255	4.64177e+07	5.14631e+07	1.75835e+07	1.80305e+07	1.87345e+07	1.45189e+07	1.87381e+07	1.69986e+07	2.71223e+07	2.76261e+07	2.86469e+07	C00082	ko00130,ko00261,ko00350,ko00360,ko00400,ko00460,ko00730,ko00940,ko00950,ko00965,ko00966,ko00970,ko00999,ko01100,ko01110,ko01210,ko01230,ko01240	1.43221	0.00374974	2.63579	1.39824	up	1.33945	0.000672938	0.35279	-1.50312	down
pmp001281	522.355	184.073	521.348	C26H52NO7P	[M+H]+	LysoPC 18:1	Lipids	LPC	-	1	3.80676e+06	3.73393e+06	3.63486e+06	1.0853e+07	1.15366e+07	1.06781e+07	3.60038e+06	4.09859e+06	4.20893e+06	3.06088e+06	2.58351e+06	2.42498e+06	7.00342e+06	7.13921e+06	7.39967e+06	-	-	1.43733	0.000910347	2.95894	1.56508	up	1.35003	2.87687e-05	0.244025	-2.0349	down
Zmpn003368	293.214	195.139	294.219	C18H30O3	[M-H]-	13S-Hydroxy-9Z,11E,15Z-octadecatrienoic acid	Lipids	Free fatty acids	87984-82-5	2	254484	248607	247787	70741.6	75501.1	84195.5	308289	303738	326926	237596	241082	246156	198244	187350	193222	C16316	ko00592	1.43329	3.1893e-05	0.306892	-1.7042	down	1.35179	1.85811e-05	3.14546	1.65327	up
pme0006	116.071	70.0651	115.063	C5H9NO2	[M+H]+	L-Proline	Amino acids and derivatives	Amino acids and derivatives	147-85-3	1	1.27963e+07	1.35206e+07	1.29404e+07	4.42061e+07	4.52382e+07	4.53067e+07	1.21672e+07	9	1.29059e+07	8.62879e+06	9.67874e+06	8.49433e+06	2.24706e+07	2.33697e+07	2.21298e+07	C00148	ko00330,ko00470,ko00970,ko01100,ko01110,ko01230,ko02010	1.43857	1.56302e-06	3.4325	1.77926	up	1.3555	2.62926e-07	0.198899	-2.32989	down
Zazp002547	205.096	146.06	204.09	C11H12N2O2	[M+H]+	cyclo-(Gly-Phe)	Amino acids and derivatives	Amino acids and derivatives	10125-07-2	1	4.52554e+07	3.93848e+07	4.23322e+07	9.15564e+07	9.68711e+07	8.94452e+07	4.73799e+07	5.1045e+07	5.12667e+07	3.82718e+07	4.33893e+07	3.99215e+07	6.33431e+07	6.11858e+07	6.47426e+07	-	-	1.42881	8.77031e-05	2.18845	1.12991	up	1.34978	0.000101274	0.437548	-1.19249	down
Zjmp102703	473.325	437.302	472.319	C29H44O5	[M+H]+	Norarjunolic acid	Terpenoids	Triterpene	60393-90-0	2	76030.8	103479	78220.7	92554.5	116906	124833	171375	175119	177492	175506	159118	137235	129393	136698	130832	-	-	--	--	--	--	--	--	--	--	--	--
pme2074	322.202	130.05	323.21	C18H29NO4	[M-H]-	Jasmonoyl-L-Isoleucine	Amino acids and derivatives	Amino acids and derivatives	120330-93-0	3	154711	163469	206858	66258	68658.3	70927.4	257291	231440	278100	158261	158617	183520	165115	156196	157976	C18699	ko04075	1.41305	0.0215728	0.392055	-1.35087	down	1.34776	0.0061069	2.43096	1.28153	up
Lmsn008888	517.317	407.296	518.324	C30H46O7	[M-H]-	2,3,19-Trihydroxyolean-12-en-23,28-dioic acid	Terpenoids	Triterpene	-	3	12204.7	10640.3	8676.35	9068.32	10602.8	10752.2	11568.1	11768.4	14887.6	9	9	9	8629.28	9121.17	9048.32	-	-	--	--	--	--	--	1.35714	0.00280892	0.000887477	-10.138	down
mws0282	203.083	116.051	204.09	C11H12N2O2	[M-H]-	L-Tryptophan	Amino acids and derivatives	Amino acids and derivatives	73-22-3	1	7.44219e+06	7.61508e+06	7.48262e+06	3.11151e+07	3.16534e+07	3.21175e+07	9.08078e+06	8.75008e+06	9.34075e+06	6.40119e+06	6.57914e+06	6.3597e+06	1.37092e+07	1.45217e+07	1.39461e+07	C00078	ko00260,ko00380,ko00400,ko00966,ko00970,ko01100,ko01110,ko01210,ko01230,ko01240	1.43901	9.17157e-05	4.20969	2.07371	up	1.3571	6.21352e-05	0.203824	-2.2946	down
pmd0132	496.34	184.073	495.332	C24H50NO7P	[M+H]+	LysoPC 16:0(2n isomer)	Lipids	LPC	-	1	1.17196e+07	1.31312e+07	1.26614e+07	5.81416e+07	5.80467e+07	5.94257e+07	1.38226e+07	1.29932e+07	1.43398e+07	1.03202e+07	1.04759e+07	1.04574e+07	2.67775e+07	2.76692e+07	2.60494e+07	-	-	1.43772	1.94286e-07	4.68151	2.22698	up	1.35723	7.10552e-05	0.177967	-2.49032	down
pmb0856	480.308	339.289	479.301	C23H46NO7P	[M+H]+	LysoPE 18:1(2n isomer)	Lipids	LPE	-	3	1.0684e+06	1.00697e+06	1.09487e+06	1.593e+06	1.61039e+06	1.52997e+06	1.19219e+06	1.11654e+06	1.13518e+06	769671	753814	748181	1.09378e+06	1.13941e+06	1.07419e+06	-	-	--	--	--	--	--	1.35571	0.000438527	0.479927	-1.05911	down
MWSmce486	503.162	383.12	504.169	C18H32O16	[M-H]-	Manninotriose	Others	Saccharides	13382-86-0	3	54863.2	67170.7	62606.9	50855.6	48829.6	16472.4	76060.4	68986.5	69006.2	85838.2	90443.5	72319.8	58482.8	55044.3	57444.4	C05404	ko00052,ko01100	--	--	--	--	--	1.0293	0.0398376	2.14021	1.09775	up
mws0289	480.308	339.289	479.301	C23H46NO7P	[M+H]+	LysoPE 18:1	Lipids	LPE	89576-29-4	3	346734	348071	349054	1.2082e+06	1.1593e+06	1.14712e+06	405681	408147	406133	244650	245026	261787	606796	570396	585055	-	-	1.43853	0.000505633	3.36695	1.75144	up	1.35645	0.000142699	0.213811	-2.22559	down
pme2996	161.024	117.035	162.032	C9H6O3	[M-H]-	4-Hydroxycoumarin	Lignans and Coumarins	Coumarins	1076-38-6	3	201554	195782	203862	148026	153312	144849	398807	326594	387217	346084	366665	348677	262053	259103	275077	C20414	-	--	--	--	--	--	1.35512	0.000251099	2.37888	1.25028	up
pmb0863	492.308	184.073	491.301	C24H46NO7P	[M+H]+	LysoPC 16:2(2n isomer)	Lipids	LPC	-	3	13874.5	11706.9	11593.2	91372.5	94715.1	88120.2	13404.1	11384	11342.2	6702.36	7418.92	10197.7	23680.4	24742.1	25314.7	-	-	1.43645	0.000118133	7.37621	2.88288	up	1.34988	2.68899e-05	0.0886883	-3.49511	down
pme3017	104.071	58.0651	103.063	C4H9NO2	[M+H]+	2-Aminoisobutyric acid	Organic acids	Organic acids	62-57-7	1	634942	679832	676627	3.40727e+06	3.46828e+06	3.46737e+06	1.04981e+06	913698	830328	1.45265e+06	1.25431e+06	1.4585e+06	1.53642e+06	1.55956e+06	1.63803e+06	C03665	-	1.43853	1.50321e-07	5.19379	2.37679	up	1.3492	0.000442627	0.402736	-1.3121	down
pmc0066	333.06	137.05	332.052	C10H13N4O7P	[M+H]+	2'-Deoxyinosine-5'-monophosphate	Nucleotides and derivatives	Nucleotides and derivatives	3393-18-8	3	455883	413405	457105	262203	276903	235848	441373	341321	989078	749470	860310	747065	387185	371241	397446	C06196	ko00230,ko01232	--	--	--	--	--	1.34777	0.00253123	3.04127	1.60467	up
pmb0880	482.324	341.305	481.317	C23H48NO7P	[M+H]+	LysoPE 18:0(2n isomer)	Lipids	LPE	-	3	4997.11	5321.02	5335.04	20716.7	21306.1	19901.9	7095.33	4919.89	7778.94	4098.63	4724.83	3504.99	8530.74	8822.34	8236.51	-	-	1.43763	0.000319715	3.95604	1.98406	up	1.3493	8.10632e-06	0.199088	-2.32852	down
pmb2319	482.324	184.073	481.317	C23H48NO7P	[M+H]+	LysoPC 15:0	Lipids	LPC	108273-89-8	1	8008.57	7004.69	4783.87	38992.4	41751.1	37350	10427.3	9187.53	7110.75	9628.88	6517	5779.42	15258.4	14316.7	14449	-	-	1.41852	6.16565e-05	5.96518	2.57657	up	1.33474	5.42674e-05	0.185661	-2.42926	down
pmb0818	206.081	145.052	205.074	C11H11NO3	[M+H]+	Methoxyindoleacetic acid	Alkaloids	Plumerane	3471-31-6	3	1.24298e+06	1.15732e+06	1.2347e+06	6.33155e+06	6.14809e+06	5.9613e+06	1.34753e+06	1.40156e+06	1.47469e+06	1.04579e+06	1.15728e+06	1.15717e+06	2.29235e+06	2.17743e+06	2.14436e+06	C05660	ko00380	1.43806	0.000222862	5.07315	2.34288	up	1.35596	0.00011733	0.182216	-2.45628	down
pme3827	198.076	152.071	197.069	C9H11NO4	[M+H]+	3,4-Dihydroxy-L-phenylalanine (L-Dopa)	Amino acids and derivatives	Amino acids and derivatives	59-92-7	3	2.99748e+06	2.76738e+06	2.94398e+06	1.98863e+06	2.28913e+06	2.11716e+06	2.97535e+06	3.15916e+06	3.79216e+06	4.44338e+06	4.43557e+06	4.40109e+06	2.98165e+06	2.82504e+06	3.0238e+06	C00355	ko00350,ko00950,ko00965,ko01100,ko01110	--	--	--	--	--	1.34894	0.00116452	2.07665	1.05426	up
mws0064	287.056	135.045	288.063	C15H12O6	[M-H]-	Eriodictyol (5,7,3',4'-Tetrahydroxyflavanone)	Flavonoids	Flavanones	552-58-9	3	3.34798e+07	3.73176e+07	3.5632e+07	2.13499e+07	2.20069e+07	2.15787e+07	4.81049e+07	4.63807e+07	4.7888e+07	5.71736e+07	5.93657e+07	5.64856e+07	4.66666e+07	4.36349e+07	4.63901e+07	C05631	ko00941,ko01100,ko01110	--	--	--	--	--	1.35644	0.000336787	2.66457	1.4139	up
Zmap009745	345.096	330.074	344.09	C18H16O7	[M+H]+	Ayanin (3',5-Dihydroxy-3,4',7-Trimethoxyflavone)	Flavonoids	Flavones	572-32-7	3	10570.8	13402.2	20846.6	39747.4	71973	46707.2	17940.4	11909.7	12796.5	5224.05	3123.32	3443.82	18457.7	18224.3	19522	C04444	ko00944,ko01110	1.32526	0.0501678	3.53478	1.82162	up	1.33508	0.0373353	0.0744264	-3.74804	down
pmb0819	157.076	130.065	156.069	C10H8N2	[M+H]+	3-Indoleacetonitrile	Alkaloids	Plumerane	771-51-7	3	140384	125403	96207.9	553976	577058	538151	142194	144494	173891	99958.4	126451	124832	250793	251797	235490	C02938	ko00380,ko01100	1.42436	1.69195e-05	4.61107	2.2051	up	1.35046	1.22805e-05	0.210427	-2.24861	down
pmn001710	521.13	359.08	522.137	C24H26O13	[M-H]-	Rosmarinic acid-3'-O-glucoside	Phenolic acids	Phenolic acids	910028-78-3	2	379407	381642	432533	377836	97503.2	117743	417067	414617	121066	199878	181079	465005	471024	474159	442893	-	-	1.04154	0.152521	0.496893	-1.00899	down	--	--	--	--	--
HJKP000649	136.071	91.0544	135.068	C8H9NO	[M+H]+	N-benzylformamide	Alkaloids	Alkaloids	6343-54-0	2	965322	957408	1.19857e+06	3.29649e+06	3.80253e+06	3.80142e+06	806385	947878	1.05901e+06	812356	971584	965485	1.48491e+06	1.46179e+06	1.57033e+06	C15561	-	1.42477	0.00105896	3.49227	1.80417	up	1.34927	0.00193929	0.252231	-1.98719	down
Lmyp004052	611.139	147.044	610.132	C30H26O14	[M+H]+	Quercetin-3-O-(6''-O-p-Coumaroyl)galactoside*	Flavonoids	Flavonols	-	1	3.9781e+06	4.23049e+06	4.28511e+06	3.511e+06	1.43355e+06	1.20655e+06	3.5835e+06	3.84552e+06	3.98966e+06	1.02984e+06	4.67328e+06	4.53428e+06	3.59693e+06	3.36982e+06	3.36825e+06	-	-	1.12321	0.0998326	0.492336	-1.02228	down	--	--	--	--	--
Zmhn001446	579.208	417.156	580.216	C28H36O13	[M-H]-	Syringaresinol-4'-O-glucoside	Lignans and Coumarins	Lignans	7374-79-0	1	4.79515e+06	5.19945e+06	6.23948e+06	3.93956e+06	4.13764e+06	10306275	17472965	8.00185e+06	7.79398e+06	15804035	17639905	14740855	6.56757e+06	6.45692e+06	6.09907e+06	C10890	-	--	--	--	--	--	1.16637	0.0281804	2.62109	1.39017	up
pmp001273	520.34	184.073	519.332	C26H50NO7P	[M+H]+	LysoPC 18:2	Lipids	LPC	-	1	5.44524e+06	4.828e+06	4.44241e+06	1.66972e+07	1.65478e+07	1.65002e+07	5.3622e+06	5.30896e+06	5.63299e+06	3.97859e+06	4.03785e+06	4.07841e+06	7.0132e+06	7.55599e+06	7.13486e+06	-	-	1.43283	0.000397622	3.38043	1.75721	up	1.35722	4.89065e-07	0.243136	-2.04017	down
pmn001695	371.098	249.063	372.106	C16H20O10	[M-H]-	Trihydroxycinnamoylquinic acid	Phenolic acids	Phenolic acids	-	1	9.79119e+06	1.11583e+07	1.2654e+07	1.24315e+07	1.31594e+07	1.09126e+07	2.3903e+07	2.46658e+07	2.55882e+07	2.43706e+07	2.15309e+07	2.13511e+07	1.60948e+07	1.56135e+07	1.48684e+07	-	-	--	--	--	--	--	--	--	--	--	--
Lmsn009900	501.322	453.301	502.329	C30H46O6	[M-H]-	1β-Hydroxy-2-oxopomolic acid	Terpenoids	Triterpene	217466-37-0	1	148011	136168	138527	172868	164637	172399	288466	289051	304053	194207	196724	187940	182992	193999	197823	-	-	--	--	--	--	--	--	--	--	--	--
MWSmce709	130.065	103.055	129.058	C9H7N	[M+H]+	Isoquinoline	Alkaloids	Isoquinoline alkaloids	119-65-3	2	204670	225037	137896	519531	427874	414321	217613	180583	185690	141551	126716	206183	246278	266677	254278	C06323	-	1.35028	0.00389074	2.39908	1.26248	up	1.29824	0.00269312	0.348418	-1.52111	down
pme0122	189.123	126.091	188.116	C8H16N2O3	[M+H]+	N6-Acetyl-L-lysine	Amino acids and derivatives	Amino acids and derivatives	692-04-6	3	412368	318139	379319	1.5677e+06	1.53168e+06	1.61582e+06	406413	378405	371453	385217	476934	393303	664243	661243	617568	C02727	ko00310,ko01100	1.4308	6.07812e-06	4.24859	2.08699	up	1.3499	9.62388e-06	0.266257	-1.90911	down
mws1089	421.075	241.011	422.082	C12H23O14P	[M-H]-	Sucrose-6-phosphate	Others	Saccharides	-	3	226744	148471	177307	237377	252053	219884	162303	126463	130825	130777	107647	108849	232035	215085	217929	-	-	--	--	--	--	--	1.32886	0.000671799	0.48959	-1.03035	down
pmn001417	451.103	341.102	452.111	C24H20O9	[M-H]-	Cinchonain Ic	Flavonoids	Flavanols	85081-22-7	2	265155	244193	248199	297304	287163	244651	727336	647677	708659	720395	641669	759172	488767	452608	483898	-	-	--	--	--	--	--	1.33908	0.0019353	2.55842	1.35526	up
Lmlp001118	448.197	286.146	447.189	C23H29NO8	[M+H]+	3'-Glucosyl-6,7-dihydroxy-N-methyl-benzyltetrahydroisoquinoline	Alkaloids	Isoquinoline alkaloids	-	2	588118	599868	489287	2.07212e+06	1.58037e+06	1.72619e+06	803815	911368	854227	1.06972e+06	1.14806e+06	1.04544e+06	1.05378e+06	976938	987749	-	-	1.41766	0.0103647	3.2068	1.68113	up	--	--	--	--	--
Zmjp012507	787.496	625.446	786.477	C41H70O14	[M+H]+	3,12,23,25-tetrahydroxy-20S,24S-epoxydammarane-3-O-xylosylglucoside	Terpenoids	Triterpene Saponin	-	1	405281	376795	381443	866916	847631	793019	990647	903267	954763	1.37558e+06	1.28135e+06	1.32222e+06	888992	827328	890287	-	-	1.43296	0.000721285	2.15516	1.10779	up	--	--	--	--	--
MWSmce585	104.071	59.0145	103.063	C4H9NO2	[M+H]+	Methyl 3-aminopropanoate	Amino acids and derivatives	Amino acids and derivatives	4138-35-6	1	622279	751422	645502	2.50887e+06	2.47439e+06	2.50849e+06	1.12695e+06	1.19483e+06	1.00556e+06	1.21462e+06	1.24756e+06	1.24342e+06	1.51326e+06	1.39259e+06	1.46323e+06	-	-	1.4338	0.00018641	3.71025	1.89152	up	1.35681	1.51952e-07	0.494624	-1.0156	down
MWS20152	417.156	402.1	418.163	C22H26O8	[M-H]-	Syringaresinol	Lignans and Coumarins	Lignans	21453-71-4	1	1.65138e+06	1.74098e+06	1.77261e+06	608967	580023	563046	955053	930728	890019	634873	665146	633611	1.04238e+06	964676	978543	C10889	-	1.43704	0.000279543	0.339215	-1.55973	down	--	--	--	--	--
pme1383	170.081	134.06	169.074	C8H11NO3	[M+H]+	Pyridoxine	Others	Vitamin	65-23-6	1	1.83027e+06	1.76033e+06	1.75354e+06	5.09307e+06	4.75181e+06	4.20838e+06	1.84421e+06	1.84875e+06	1.94701e+06	1.56118e+06	1.52984e+06	1.52452e+06	2.21433e+06	2.35815e+06	2.40989e+06	C00314	ko00750,ko01100,ko01240	1.4286	0.0073635	2.62966	1.39488	up	1.35037	0.00655461	0.328432	-1.60633	down
mws2108	353.088	191.056	354.095	C16H18O9	[M-H]-	Cryptochlorogenic acid (4-O-Caffeoylquinic acid)*	Phenolic acids	Phenolic acids	905-99-7	1	3.4753e+06	3.67758e+06	3.4737e+06	3.23062e+06	3.68286e+06	3.61938e+06	4.36883e+06	4.60303e+06	4.72526e+06	6.98441e+06	7.40139e+06	6.68838e+06	4.60623e+06	4.64062e+06	4.98232e+06	-	-	--	--	--	--	--	1.34314	0.000317504	2.0008	1.00058	up
Lmsn011015	485.327	455.317	486.334	C30H46O5	[M-H]-	1-Oxo-Siaresinolic acid	Terpenoids	Triterpene	-	1	255239	233379	267063	263644	272410	269133	651792	641217	637613	450678	424576	426158	353122	355603	382768	-	-	--	--	--	--	--	--	--	--	--	--
Lmhp010908	536.371	184.073	535.364	C27H54NO7P	[M+H]+	LysoPC 19:1	Lipids	LPC	-	3	17672.2	18999.8	19874.3	96567.5	92003.9	93464.3	21628.6	22844.7	20283.8	17064.9	17506.1	19669.1	35450.1	38000.6	34938.6	-	-	1.43739	2.61136e-05	4.98769	2.31837	up	1.3552	8.79251e-06	0.192316	-2.37845	down
mws0914	271.061	151.003	272.068	C15H12O5	[M-H]-	3,5,7-Trihydroxyflavanone (Pinobanksin)	Flavonoids	Flavanonols	548-82-3	3	174045	203916	147783	21609.2	24010.1	20731.2	212424	178331	206502	39482	49352	9	95339.1	102816	94930.5	C09826	ko00941	1.43169	0.010811	0.126203	-2.98618	down	--	--	--	--	--
Lmhp009802	504.308	363.289	503.301	C25H46NO7P	[M+H]+	LysoPE 20:3(2n isomer)	Lipids	LPE	-	3	35080	32795	29967.1	62836	51901.8	59301	34312.9	34924.6	36778.6	31727.5	22171.3	24125.9	42361.9	42372.6	38954	-	-	--	--	--	--	--	1.2996	0.00188015	0.448318	-1.15741	down
mws2125	166.975	78.9591	167.982	C3H5O6P	[M-H]-	Phosphoenolpyruvate	Organic acids	Organic acids	138-08-9	3	627349	689518	671702	143053	130137	136668	406037	407345	416820	318284	333677	326657	390280	356515	385181	C00074	ko00010,ko00020,ko00400,ko00440,ko00620,ko00710,ko00999,ko01100,ko01110,ko01200,ko01230,ko01240	1.43738	0.000832746	0.206107	-2.27853	down	1.35397	6.97952e-06	2.3877	1.25562	up
pme3514	301.035	151.004	302.043	C15H10O7	[M-H]-	Morin	Flavonoids	Flavonols	480-16-0	3	2.9231e+06	3.42601e+06	3.23601e+06	1.42564e+06	1.42251e+06	1.55742e+06	2.5554e+06	2.61603e+06	2.53121e+06	1.64016e+06	1.76531e+06	1.70208e+06	1.99059e+06	1.80646e+06	1.93779e+06	C10105	-	1.42448	0.00414491	0.459626	-1.12147	down	--	--	--	--	--
pmb0034	277.103	148.06	276.096	C10H16N2O7	[M+H]+	L-α-Glutamyl-L-Glutamic Acid	Amino acids and derivatives	Amino acids and derivatives	3929-61-1	3	31916.6	42036.1	31452.5	78554.2	87803.3	80926.7	36042.3	35783.5	25990.9	41623.4	34099.3	32696.4	40193.2	40625.8	43965	C01425	-	1.40245	0.000551839	2.34603	1.23022	up	1.33174	0.000294681	0.438439	-1.18955	down
pmb2991	739.209	269.2	740.216	C33H40O19	[M-H]-	Apigenin-7-O-glucoside-4'-O-rutinoside	Flavonoids	Flavones	-	3	27198.1	31164.7	31933.4	37396.7	32722.7	57505	122505	42738.1	42070.7	51908.9	47271	37973	40431.3	39650.2	43546.2	-	-	--	--	--	--	--	--	--	--	--	--
MWS00330g	116.071	70.0662	115.063	C5H9NO2	[M+H]+	1-Amino-1-cyclobutane-carboxylic-acid	Amino acids and derivatives	Amino acids and derivatives	22264-50-2	3	8.75329e+06	1.16731e+07	1.13309e+07	3.87077e+07	3.97617e+07	3.74848e+07	10582715	1.03448e+07	8.99831e+06	6.9925e+06	8.23202e+06	7.22731e+06	1.94748e+07	1.81345e+07	1.77061e+07	-	-	1.4243	3.58919e-05	3.65126	1.86839	up	1.35454	1.81865e-05	0.193627	-2.36865	down
pmb0865	518.324	184.073	517.317	C26H48NO7P	[M+H]+	LysoPC 18:3(2n isomer)	Lipids	LPC	-	1	3.96109e+06	3.78633e+06	3.85389e+06	1.98205e+07	1.8981e+07	1.97486e+07	4.49238e+06	4.2683e+06	4.5576e+06	3.57335e+06	3.52686e+06	3.51708e+06	7.18424e+06	7.9094e+06	7.37515e+06	-	-	1.43876	0.000188219	5.04685	2.33538	up	1.3571	0.000267991	0.181337	-2.46326	down
Lhhp111109	637.264	559.234	636.257	C35H40O11	[M+H]+	Schisantherin J	Lignans and Coumarins	Lignans	135432-28-9	3	6.02849e+06	5.38025e+06	7.6909e+06	1.34558e+07	1.24742e+07	1.91274e+07	8.57524e+06	7.32113e+06	6.61266e+06	9.45825e+06	1.48509e+07	1.43626e+07	9.34528e+06	8.47228e+06	9.16447e+06	-	-	1.33797	0.0417616	2.35907	1.23822	up	--	--	--	--	--
Smhn005081	393.119	231.06	394.126	C19H22O9	[M-H]-	Fortuneanoside A	Phenolic acids	Phenolic acids	-	1	1.18887e+06	3065055	3423705	1.40719e+06	4042640	1.60312e+06	2.58918e+06	2.45878e+06	6785810	1.4408e+06	1.54148e+06	1.6492e+06	1.77947e+06	1.73291e+06	1.91434e+06	-	-	--	--	--	--	--	--	--	--	--	--
Lmsn010659	485.327	439.322	486.334	C30H46O5	[M-H]-	Annurcoic acid	Terpenoids	Triterpene	877995-09-0	1	129890	134979	131267	124562	131591	132770	216459	222137	220955	301999	301113	294408	206020	202821	223516	-	-	--	--	--	--	--	1.3555	1.15317e-06	2.30771	1.20646	up
mws0001	133.061	74.0237	132.054	C4H8N2O3	[M+H]+	L-Asparagine	Amino acids and derivatives	Amino acids and derivatives	70-47-3	1	558740	531255	554991	1.18554e+06	1.21272e+06	1.08014e+06	1.25259e+06	1.28124e+06	1.183e+06	1.29026e+06	1.48183e+06	1.47577e+06	1.28229e+06	1.2772e+06	1.16433e+06	C00152	ko00250,ko00460,ko00970,ko01100,ko01110,ko01230	1.43089	0.00315378	2.11455	1.08035	up	--	--	--	--	--
Zmcp003989	595.163	287.054	594.159	C27H30O15	[M+H]+	Kaempferol-3-O-rhamnosyl(1→2)glucoside	Flavonoids	Flavonols	-	3	226292	286265	186354	9	658077	761321	9	9	9	9	139902	312192	352414	374420	335588	-	-	--	--	--	--	--	--	--	--	--	--
Lmsn006839	681.386	519.333	682.393	C36H58O12	[M-H]-	2,3,19,23,24-Pentahydroxyolean-12-en-28-oic acid-28-O-glucoside	Terpenoids	Triterpene Saponin	-	2	280678	281875	267969	195756	222460	223865	405563	385627	406934	435719	426605	425248	314531	301358	336042	-	-	--	--	--	--	--	1.34643	0.00060847	2.00531	1.00383	up
Qmzp101907	369.132	201.09	368.126	C21H20O6	[M+H]+	4-Hydroxy-3-methoxy benzoic acid	Lignans and Coumarins	Lignans	-	2	236906	234812	188656	627243	577268	557166	437100	475974	533222	560954	551853	468219	575064	623908	561974	-	-	1.42008	0.000231415	2.6677	1.41559	up	--	--	--	--	--
Zmdn001564	293.115	164.072	294.122	C14H18N2O5	[M-H]-	γ-Glutamylphenylalanine	Amino acids and derivatives	Amino acids and derivatives	7432-24-8	3	14335.2	8138.5	7021.83	57572.8	57333.7	68907.8	9868.93	8935.83	5009.75	6887	7659.83	4935.6	19402	21686.4	20960.3	-	-	1.40022	0.00092926	6.23193	2.63968	up	1.34616	0.00353796	0.10599	-3.238	down
HJN093	451.089	313.054	452.096	C20H20O12	[M-H]-	2-O-Salicyl-6-O-Galloyl-D-Glucose	Phenolic acids	Phenolic acids	-	3	53328	57901.1	64640.6	32563.4	27110.6	19504.8	58260.9	69946.7	69106.2	164026	155183	101178	63338.8	65476.3	70664.7	-	-	1.34216	0.00322004	0.450212	-1.15132	down	1.31482	0.0250704	5.30933	2.40853	up
pmb0374	136.062	119.035	135.054	C5H5N5	[M+H]+	2-Aminopurine	Nucleotides and derivatives	Nucleotides and derivatives	452-06-2	1	160996	179389	167060	367612	374751	361775	259620	261194	270451	326722	295682	337657	262578	242326	270841	-	-	1.4339	2.01313e-05	2.17588	1.1216	up	--	--	--	--	--
pme3011	104.071	69.0348	103.063	C4H9NO2	[M+H]+	γ-Aminobutyric acid	Organic acids	Organic acids	56-12-2	1	394176	407847	384469	941365	1.00669e+06	906115	344202	374989	409553	223360	242596	254933	458370	509809	466634	C00334	ko00250,ko00330,ko00410,ko00650,ko00760,ko01100	1.43446	0.0018382	2.40555	1.26637	up	1.35384	0.000736822	0.252574	-1.98522	down
Zmjp013311	771.501	609.451	770.482	C41H70O13	[M+H]+	Gynoside A	Terpenoids	Triterpene Saponin	157752-01-7	3	3.2344e+06	3.22923e+06	2.7503e+06	6.4216e+06	7.21011e+06	6.67167e+06	6.44438e+06	7.3321e+06	7.52938e+06	1.06834e+07	9.98487e+06	1.15831e+07	7.54456e+06	7.2791e+06	6.70242e+06	-	-	1.4216	0.000393449	2.20355	1.13983	up	--	--	--	--	--
pmn001689	311.223	223.172	312.23	C18H32O4	[M-H]-	9-Hydroxy-12-oxo-15(Z)-octadecenoic acid*	Lipids	Free fatty acids	-	3	49348.1	47959.1	45219.1	12240	16028.4	15770.1	50022.8	53226.3	55902	32479.9	36331	35856.1	36932.7	34850.6	39420.2	C21924	ko00592,ko01110	1.42178	4.46007e-05	0.308985	-1.69439	down	1.32663	0.000301197	2.37672	1.24897	up
Hmtp000776	168.066	105.034	167.058	C8H9NO3	[M+H]+	4,5,6-Trihydroxy-2-cyclohexen-1-ylideneacetonitrile	Alkaloids	Alkaloids	-	3	216983	217516	235383	655868	725454	685739	203879	228591	236229	262828	270057	243770	331445	293545	307228	-	-	1.43529	0.000865876	3.08571	1.6256	up	1.35227	0.000663	0.375729	-1.41223	down
Zmpn002553	339.074	177.019	340.079	C15H16O9	[M-H]-	Cichoriin	Lignans and Coumarins	Coumarins	531-58-8	3	404252	484250	468706	316261	377835	392620	579821	638531	617140	888385	764192	932625	576476	581858	643871	C09206	-	--	--	--	--	--	1.32922	0.00368558	2.37891	1.2503	up
pmb0981	348.07	136.062	347.063	C10H14N5O7P	[M+H]+	Adenosine 5'-monophosphate	Nucleotides and derivatives	Nucleotides and derivatives	61-19-8	3	4.55167e+06	4.5899e+06	4.53957e+06	5.84091e+06	7.23254e+06	6.37036e+06	3.70401e+06	4.16767e+06	5.06338e+06	2.58994e+06	3.60138e+06	3.11843e+06	4.06121e+06	4.26686e+06	3.76522e+06	C00020	ko00230,ko00908,ko01100,ko01110,ko01232,ko01240	--	--	--	--	--	1.29764	0.00350304	0.478803	-1.0625	down
mws0120	258.11	104.107	257.103	C8H20NO6P	[M+H]+	Choline Alfoscerate	Lipids	PC	28319-77-9	1	295964	264275	321710	1.66563e+06	1.70795e+06	1.52287e+06	221236	240034	263243	221341	268280	226419	585348	657654	598260	C00670	ko00564,ko00565	1.43426	0.000813071	5.55187	2.47297	up	1.35375	0.000857414	0.146236	-2.77363	down
pmb0864	426.262	285.242	425.254	C19H40NO7P	[M+H]+	LysoPE 14:0	Lipids	LPE	-	3	22788.5	17777.7	26873	85710.1	68400.9	75184.5	21843.1	19152.4	23294.2	16701.8	15388.1	15143.3	28411.9	31392.4	32012.6	-	-	1.40399	0.002423	3.40003	1.76555	up	1.35164	0.0064258	0.205992	-2.27934	down
Lmmn001643	163.04	119.046	164.047	C9H8O3	[M-H]-	2-Hydroxycinnamic acid*	Phenolic acids	Phenolic acids	583-17-5	3	1350005	1110005	1317505	746886	1542505	569715	990005	1327505	1197505	544833	504507	438441	1415005	1590005	1445005	C01772	ko00360,ko00999,ko01100,ko01110	--	--	--	--	--	--	--	--	--	--
Jmgn005927	287.055	125.03	288.063	C15H12O6	[M-H]-	2-hydroxynaringenin	Flavonoids	Flavanones	-	3	3.7434e+06	3.82945e+06	3.80721e+06	2.46164e+06	2.54312e+06	2.72239e+06	4.85876e+06	4.67072e+06	4.95053e+06	5.6959e+06	5.85414e+06	5.93157e+06	4.88198e+06	4.34709e+06	4.42441e+06	-	-	--	--	--	--	--	1.35315	6.81396e-06	2.26236	1.17783	up
pmb3006	431.098	269.041	432.106	C21H20O10	[M-H]-	Apigenin-7-O-glucoside(Cosmosiin)	Flavonoids	Flavones	578-74-5	3	639393	558271	635965	816350	853266	2120005	780273	836897	957033	2250005	2045005	2630285	898986	964173	848555	C04608	ko00944	1.01725	0.267288	2.06673	1.04735	up	--	--	--	--	--
Lmhp009187	440.277	299.258	439.27	C20H42NO7P	[M+H]+	LysoPE 15:0	Lipids	LPE	-	3	32750.9	32822.8	29861	100304	104348	100305	43132.7	42866.1	41441.4	36007.2	35308.7	29373.8	43841.9	50085.3	46966.4	-	-	1.43696	5.0022e-06	3.19546	1.67603	up	1.34779	4.17649e-05	0.330175	-1.5987	down
Wafn003429	441.199	249.135	382.184	C16H30O10	[M+CH3COOH-H]-	3-Methylbutyl 6-O-(alpha-L-arabinopyranosyl)-beta-D-glucopyranoside	Others	Others	-	1	264702	301360	288579	283121	255607	250476	504993	570879	504836	542357	533489	604760	412679	360892	392273	-	-	--	--	--	--	--	1.34335	0.0017345	2.12949	1.09051	up
Zmdp000972	136.042	91.0537	135.035	C4H9NO2S	[M+H]+	S-Methyl-L-cysteine	Amino acids and derivatives	Amino acids and derivatives	1187-84-4	1	620014	651653	701440	2.11002e+06	2.49768e+06	2.65736e+06	554937	591768	687792	615874	612306	687193	1.01571e+06	892117	990842	C22040	ko02010	1.42903	0.00739124	3.68204	1.8805	up	1.34797	0.00717508	0.263642	-1.92335	down
pmp001251	520.34	184.073	519.332	C26H50NO7P	[M+H]+	LysoPC 18:2(2n isomer)	Lipids	LPC	-	1	9.85603e+06	9.58501e+06	8.90704e+06	1.78451e+07	1.95992e+07	1.85619e+07	1.17213e+07	1.02071e+07	1.28587e+07	9.12305e+06	9.00844e+06	8.73344e+06	1.13613e+07	1.30215e+07	1.22188e+07	-	-	--	--	--	--	--	1.35276	0.00181406	0.479678	-1.05986	down
Hmmp001310	188.071	118.065	187.063	C11H9NO2	[M+H]+	3-Indoleacrylic acid	Alkaloids	Plumerane	1204-06-4	1	1.14571e+07	1.09565e+07	1.16168e+07	4.45422e+07	4.86944e+07	4.60476e+07	1.14599e+07	1.31656e+07	1.40842e+07	9.24082e+06	1.04165e+07	1.01299e+07	1.76078e+07	1.90119e+07	1.65724e+07	C21283	-	1.43756	0.000919556	4.09293	2.03313	up	1.35506	0.000487586	0.213859	-2.22527	down
Hmmp006067	798.499	439.358	780.466	C42H68O13	[M+NH4]+	Oleanolic acid-3-O-glucosyl(1→2)glucoside	Terpenoids	Triterpene Saponin	-	3	5322.92	5307.23	4185.49	4327.31	6563.69	3800.16	8543.99	7325.05	7222.39	8845.74	12451.1	10472.5	7694.99	6685.75	7410.83	-	-	--	--	--	--	--	1.22039	0.01449	2.16248	1.11269	up
mws0219	132.03	88.0404	133.037	C4H7NO4	[M-H]-	L-Aspartic Acid	Amino acids and derivatives	Amino acids and derivatives	56-84-8	1	1.01519e+06	1.1001e+06	1.10524e+06	4.75555e+06	4.57346e+06	5.00869e+06	1.4981e+06	1.88923e+06	1.8129e+06	2.37696e+06	2.38377e+06	2.44472e+06	2.49618e+06	2.7082e+06	2.88794e+06	C00049	ko00220,ko00250,ko00260,ko00261,ko00270,ko00300,ko00340,ko00410,ko00460,ko00470,ko00710,ko00760,ko00770,ko00970,ko00999,ko01100,ko01110,ko01200,ko01210,ko01230,ko01240,ko02010	1.4373	0.000689755	4.45196	2.15444	up	--	--	--	--	--
HJAP155	465.103	333.072	464.096	C21H20O12	[M+H]+	Laricitrin-3-O-xyloside	Flavonoids	Flavonols	-	3	1.98369e+06	3.16175e+06	3.14891e+06	3.00533e+06	2.31672e+06	2.28437e+06	3.59028e+06	2.68892e+06	3.84599e+06	4.41419e+06	7.76408e+06	7.61017e+06	3.7837e+06	4.36124e+06	4.21432e+06	-	-	--	--	--	--	--	1.24206	0.0594788	2.60154	1.37937	up
pme1261	206.139	76.0757	205.131	C9H19NO4	[M+H]+	D-Panthenol	Others	Saccharides	81-13-0	3	149459	153850	187208	129634	166369	178069	82285.5	113082	86713.8	86400.3	65045.3	72847.6	86068.6	93339.3	80117.1	C05944	ko00770	--	--	--	--	--	1.28491	0.017348	0.47312	-1.07972	down
Hmcp009963	180.137	123.07	180.138	C11H18NO+	[M]+	Candicine	Alkaloids	Phenolamine	6656-13-9	3	107285	95989.7	113843	184392	179639	185265	188332	202649	260354	397999	225369	222596	177924	188764	161603	C10575	-	--	--	--	--	--	--	--	--	--	--
mws0043	403.139	373.096	402.132	C21H22O8	[M+H]+	Nobiletin (5,6,7,8,3',4'-Hexamethoxyflavone)	Flavonoids	Flavones	478-01-3	3	20151.8	17048.8	22563.1	34609.8	28759.3	112209	21701.9	17543.9	32800.7	21173	18869	25709.1	17949.2	15608.5	17885.4	C10112	-	1.03236	0.287455	2.93788	1.55478	up	--	--	--	--	--
Lmtn002916	507.078	331.046	508.085	C22H20O14	[M-H]-	Mearnsetin-3-O-glucuronide	Flavonoids	Flavones	-	3	215571	170244	123032	204346	193812	197592	9	9	9	9	9	9	199784	205860	177058	-	-	--	--	--	--	--	1.3573	0.000240658	4.53209e-05	-14.4295	down
Zmyn000110	258.039	78.9583	259.046	C6H14NO8P	[M-H]-	D-Glucosamine 1-phosphate	Others	Saccharides	2152-75-2	3	29172.7	45928.5	46497.9	67816.1	85163.2	79780	30621.5	36362.5	33188.9	21164.6	43563	27703	44494.2	50178.6	51874.7	C06156	ko00520,ko01100,ko01250	--	--	--	--	--	1.23375	0.00611214	0.397108	-1.3324	down
Lmsn003778	493.099	169.014	494.106	C22H22O13	[M-H]-	1-O-Caffeoyl-4-O-galloyl-β-D-glucose	Phenolic acids	Phenolic acids	-	3	100794	111840	91129.5	104556	97342.5	86297.2	211887	232180	209867	158782	164995	164995	133930	122195	143595	-	-	--	--	--	--	--	--	--	--	--	--
pme2960	273.076	153.018	272.068	C15H12O5	[M+H]+	Naringenin chalcone; 2',4,4',6'-Tetrahydroxychalcone	Flavonoids	Chalcones	73692-50-9	3	992307	968236	1.04865e+06	241080	179253	191188	1.02516e+06	893128	1.13235e+06	285219	403802	327129	591177	554317	651061	C06561	ko00941,ko01100,ko01110	1.42985	1.91708e-05	0.203218	-2.2989	down	--	--	--	--	--
pmb0532	349.054	137.046	348.047	C10H13N4O8P	[M+H]+	Inosine 5'-monophosphate	Nucleotides and derivatives	Nucleotides and derivatives	131-99-7	3	339402	331023	388444	416518	514140	550019	267942	310279	373892	176433	247593	257249	284640	275321	321530	C00130	ko00230,ko01100,ko01110,ko01232,ko01240	--	--	--	--	--	1.2717	0.00785885	0.460111	-1.11995	down
Lmtn004049	263.129	204.115	264.136	C15H20O4	[M-H]-	Abscisic acid	Organic acids	Organic acids	21293-29-8	3	8826.53	10709.8	15382.6	143269	142388	138974	13860.1	10506.8	10712.9	23620.3	17758.2	14814.4	40812.6	42704.5	48065.7	C06082	ko00906,ko01100,ko01110,ko04075	1.42654	2.81596e-06	12.1605	3.60413	up	1.34536	3.23612e-05	0.132333	-2.91775	down
Cmyn001328	339.069	177.018	340.079	C15H16O9	[M-H]-	Daphnin	Lignans and Coumarins	Coumarins	486-55-5	1	425780	463923	407050	398632	344520	335501	542082	641537	689307	784635	589137	882037	513686	599632	597240	C01421	-	--	--	--	--	--	1.27659	0.0391646	2.09132	1.06441	up
HJAP156	479.118	333.072	478.111	C22H22O12	[M+H]+	Laricitrin-3-O-rhamnoside	Flavonoids	Flavonols	-	3	918491	915065	742715	841609	894313	933422	1.0756e+06	1.14922e+06	1.20379e+06	1.73272e+06	2.46026e+06	2.5742e+06	1.18097e+06	997035	1.12776e+06	-	-	--	--	--	--	--	1.30667	0.0341372	2.53515	1.34207	up
MWS2442	259.022	96.9688	260.03	C6H13O9P	[M-H]-	D-Fructose 6-Phosphate	Others	Saccharides	643-13-0	1	5.54911e+06	5.95328e+06	5.36131e+06	2.78807e+06	2.68045e+06	2.94233e+06	5.29438e+06	5.32233e+06	5.26619e+06	3.18288e+06	3.32848e+06	3.77165e+06	4.04421e+06	4.6845e+06	4.01934e+06	C00085	ko00052,ko00500,ko00710,ko01100,ko01110,ko01200	1.42848	0.00109447	0.498755	-1.0036	down	--	--	--	--	--
pmp001270	494.324	184.073	493.317	C24H48NO7P	[M+H]+	LysoPC 16:1	Lipids	LPC	76790-27-7	2	63506.9	61170.9	63594	400385	446772	424409	76536.7	86991.1	81897.9	48747.4	51007.2	62210.7	136176	131828	155451	-	-	1.43817	0.00132758	6.75388	2.75572	up	1.35312	0.000537775	0.127375	-2.97285	down
Hmyn006303	593.271	315.049	594.28	C27H47O12P	[M-H]-	LysoPI 18:3	Lipids	Glycerol ester	-	3	4177.48	4465.4	4259.23	10604.6	11853.9	11602.4	5648.81	5753.42	5151.51	6441.59	7379.11	8004.59	6069.68	6581.53	7256.07	-	-	1.43458	0.00195984	2.63995	1.40051	up	--	--	--	--	--
mws1589	503.162	179.055	504.169	C18H32O16	[M-H]-	D-Panose	Others	Saccharides	33401-87-5	3	16872.1	39439.9	33952.3	77142.2	108767	108054	36261	36908.3	33532.3	50941	49661.6	52820.7	53222.4	45705.1	45504.8	C00713	-	1.30548	0.0083886	3.25669	1.70341	up	--	--	--	--	--
pmn001375	535.182	373.129	536.189	C26H32O12	[M-H]-	1-Hydroxypinoresinol-1-O-Glucoside	Lignans and Coumarins	Lignans	81495-71-8	2	1.90869e+06	2.10802e+06	1.76217e+06	1.51591e+06	1.67848e+06	1.46848e+06	3.02361e+06	2.91229e+06	3.17894e+06	4.17243e+06	3.99569e+06	4.14799e+06	2.51547e+06	2.52158e+06	2.94276e+06	-	-	--	--	--	--	--	1.35215	8.46218e-06	2.64131	1.40126	up
pmb3099	153.032	125.001	154.04	C4H11O4P	[M-H]-	Diethyl phosphate	Organic acids	Organic acids	598-02-7	3	44297.8	53014.9	58550.8	43009	49062.4	37163.5	38551.8	40945.2	39159	1107.04	1818.83	29387.3	46925.4	39161.4	45466.2	C06608	-	--	--	--	--	--	1.03211	0.059985	0.250034	-1.9998	down
Wafn002874	515.141	323.078	516.148	C22H28O14	[M-H]-	4-O-(4'-O-alpha-D-Glucopyranosyl)caffeoylquinic acid	Phenolic acids	Phenolic acids	1401352-62-2	2	402752	463714	502828	680593	708682	730249	938755	977303	1.0714e+06	1.87483e+06	1.87215e+06	1.96272e+06	839510	751593	908244	-	-	--	--	--	--	--	1.35548	6.30087e-05	2.69386	1.42968	up
Lmhp007598	534.355	184.073	533.348	C27H52NO7P	[M+H]+	LysoPC 19:2(2n isomer)	Lipids	LPC	-	2	12708.6	13767.7	8413.23	66883.5	61687.5	66433.3	15201.2	16631.1	22934.6	17652.9	15854	14880	21595.7	18566.2	22260.3	-	-	1.41802	2.16675e-05	5.5892	2.48264	up	1.3529	0.00014963	0.248133	-2.01082	down
Zmcn003256	917.238	755.19	918.243	C42H46O23	[M-H]-	kaempferol-3-p-coumaroyldiglucoside-7-glucoside	Flavonoids	Flavonols	-	2	137835	113866	159141	311203	296299	293064	201753	250994	225722	257016	274301	226494	205632	202951	171792	-	-	1.39521	0.00225768	2.192	1.13225	up	--	--	--	--	--
mws4134	611.145	306.079	612.152	C20H32N6O12S2	[M-H]-	Oxiglutatione	Amino acids and derivatives	Amino acids and derivatives	27025-41-8	1	174651	250020	175745	387471	590755	565653	157765	177686	145997	110739	113871	112717	239135	199246	235623	C00127	ko00480,ko01100,ko01240	1.34668	0.0266223	2.57135	1.36253	up	1.33623	0.0243724	0.218493	-2.19434	down
pmb2260	480.308	184.073	479.301	C23H46NO7P	[M+H]+	LysoPC 15:1	Lipids	LPC	-	3	21930.1	27823.6	30863.8	113449	138577	124617	32800.6	27794.5	30480.2	23908.8	17236	20565.5	40483	46278.2	38353.8	-	-	1.42257	0.00238179	4.67198	2.22403	up	1.34726	0.00295306	0.163843	-2.60961	down
Zmzp000616	110.059	93.0564	109.053	C6H7NO	[M+H]+	4-Aminophenol	Alkaloids	Phenolamine	123-30-8	3	21325.7	21286.6	14352.9	45904.9	43976.3	47875.3	31523.4	22359	29185.9	32242.8	37811.2	37054.2	27679.4	24557.7	29936.6	C02372	-	1.38107	0.00218646	2.41826	1.27397	up	--	--	--	--	--
Lmhp010040	504.308	363.289	503.301	C25H46NO7P	[M+H]+	LysoPE 20:3	Lipids	LPE	-	3	36448.8	42021.3	38905.1	77684.1	70138.1	60868	32661.6	41829.4	44481.2	17280	28700.8	28409.4	51092.1	49419	42226.3	-	-	--	--	--	--	--	1.28304	0.00238735	0.356462	-1.48818	down
Lmhp010757	506.324	365.305	505.317	C25H48NO7P	[M+H]+	LysoPE 20:2	Lipids	LPE	-	3	25077.5	28751.4	25516.7	39607.4	39702.2	40198.9	24030.6	24940.8	27358.5	10298.2	13752.8	8125	38861.6	34356.1	31933.8	-	-	--	--	--	--	--	1.32337	0.00285737	0.269236	-1.89306	down
pmb0998	364.065	152.057	363.058	C10H14N5O8P	[M+H]+	Guanosine 5'-monophosphate	Nucleotides and derivatives	Nucleotides and derivatives	85-32-5	3	48388.6	51517.2	64368.8	46150.3	48676.6	38062.6	36694	42979	46543.9	4979.31	18573.3	21148.3	51387.7	44972.4	42115.7	C00144	ko00230,ko01100,ko01232	--	--	--	--	--	1.08951	0.0117912	0.336376	-1.57185	down
HJN037	183.03	124.02	184.037	C8H8O5	[M-H]-	4-O-Methylgallic Acid	Phenolic acids	Phenolic acids	4319-02-2	3	9	9556.77	19969.2	18404.7	19852.9	17241.3	31984	13643.8	9	9	9	9	60160.3	58109.8	70220.1	-	-	--	--	--	--	--	1.35722	0.00166484	0.000486497	-11.0053	down
pme0256	151.026	108.02	152.033	C5H4N4O2	[M-H]-	Xanthine	Nucleotides and derivatives	Nucleotides and derivatives	69-89-6	3	84807.6	88218.7	106357	180049	207164	220573	87030.1	133843	95520.1	75707.9	86853.6	99175.9	89368.3	104115	109760	C00385	ko00230,ko00232,ko01100,ko01110,ko01232	1.4	0.00341259	2.17545	1.12131	up	1.322	0.00285092	0.430642	-1.21544	down
pme0026	147.113	84.0808	146.106	C6H14N2O2	[M+H]+	L-Lysine	Amino acids and derivatives	Amino acids and derivatives	56-87-1	1	8.25704e+06	1.0435e+07	1.06683e+07	4.60168e+07	4.91201e+07	4.22231e+07	9.91503e+06	1.31865e+07	1.38105e+07	9.93213e+06	1.04142e+07	8.92542e+06	2.1125e+07	1.80101e+07	2.21026e+07	C00047	ko00300,ko00310,ko00470,ko00780,ko00960,ko00970,ko01100,ko01110,ko01210,ko01230,ko02010	1.42831	0.00104108	4.67841	2.22602	up	1.35278	0.00209378	0.213103	-2.23038	down
pmb2979	549.125	387.1	550.132	C25H26O14	[M-H]-	Hesperetin-7-O-(6''-malonyl)glucoside	Flavonoids	Flavanones	-	3	1717505	1317505	1145005	770005	662505	416133	350067	1957505	1037505	417849	1285005	349209	1325005	1550005	1630005	-	-	1.27344	0.0247159	0.442258	-1.17704	down	--	--	--	--	--
MWSslk006	197.081	65.0391	196.074	C10H12O4	[M+H]+	Ethyl Vanillate	Phenolic acids	Phenolic acids	617-05-0	3	19174.6	28931.3	23838.3	9	9	9	26248.8	23763.1	29919.1	15813.6	23772.4	14761	19820.2	17440.8	16106.5	-	-	1.43846	0.0135333	0.000375291	-11.3797	down	1.35625	0.023804	2012.85	10.975	up
pme1453	233.129	174.091	232.121	C13H16N2O2	[M+H]+	Melatonin (N-Acetyl-5-methoxytryptamine)	Alkaloids	Plumerane	73-31-4	3	2927.4	9	3754.62	9	9	9	942.756	9	1822.64	4763.21	17505	10005	4289.42	4681.24	3754.62	C01598	ko00380,ko01100,ko01110	1.01984	0.189722	0.00403526	-7.95312	down	1.34935	0.10076	1195.3	10.2232	up
Lmbn001162	339.074	177.023	340.079	C15H16O9	[M-H]-	Esculetin-7-O-glucoside	Lignans and Coumarins	Coumarins	-	1	358206	410828	367672	403442	364085	305325	594167	604861	678214	778021	796059	896467	600396	483188	528502	-	-	--	--	--	--	--	1.32549	0.000759501	2.30278	1.20338	up
mws0675	335.064	123.055	334.057	C11H15N2O8P	[M+H]+	β-Nicotinamide mononucleotide	Nucleotides and derivatives	Nucleotides and derivatives	1094-61-7	1	899529	984420	923001	2.11224e+06	2.53674e+06	2.18029e+06	1.1516e+06	1.54884e+06	1.34184e+06	1.13273e+06	1.39426e+06	1.17717e+06	1.56149e+06	1.80165e+06	1.44353e+06	C00455	ko00760,ko01100	1.42493	0.00772622	2.43299	1.28273	up	--	--	--	--	--
Wafn002319	515.14	323.077	516.148	C22H28O14	[M-H]-	4-O-(3'-O-alpha-D-Glucopyranosyl)caffeoylquinic acid	Phenolic acids	Phenolic acids	1401352-63-3	1	410014	383297	415466	528579	643993	636271	708794	878355	970498	1.64404e+06	1.54263e+06	1.73516e+06	852622	703681	703887	-	-	--	--	--	--	--	1.34339	0.000240072	2.72098	1.44413	up
mws1580	456.151	323.098	457.158	C20H27NO11	[M-H]-	Amygdalin	Alkaloids	Alkaloids	29883-15-6	3	42520.6	45263.6	28165.7	43892.1	32286.7	48782.5	31607.5	28309.2	19985.1	39851.5	77372.8	45347.5	36284	28761.5	32286.7	C08325	ko00460,ko01100,ko01110	--	--	--	--	--	--	--	--	--	--
Lmlp002765	229.123	201.128	228.115	C15H16O2	[M+H]+	Stilbostemin B	Phenolic acids	Phenolic acids	162411-67-8	3	13065.7	23792.1	17925.7	17386.1	21629.9	17551.9	45493.5	35381.3	36089.1	24396.9	26211.7	27792.5	18607.8	21867.3	23683.2	-	-	--	--	--	--	--	--	--	--	--	--
pma0584	308.197	163.039	307.19	C16H25N3O3	[M+H]+	Caffeoylspermidine	Alkaloids	Phenolamine	-	3	17683.6	12250.7	4903.04	9398.31	18939.7	6759.26	17643	17796	40592.9	15883.7	30081.1	29190	15558.7	18782.4	19701.1	-	-	--	--	--	--	--	1.00795	0.0892609	2.14133	1.09851	up
Lmbn004240	329.233	199.135	330.241	C18H34O5	[M-H]-	9,10-Dihydroxy-12,13-epoxyoctadecanoic acid	Lipids	Free fatty acids	-	2	31631.6	34592.8	34959	5855.62	7595.5	10615.2	29845.9	31922.1	28726.5	21721.7	17704	22787.2	21460.7	24212.6	18979.5	C14837	ko00591	1.39885	0.000193321	0.237848	-2.07189	down	1.26548	0.00376471	2.58506	1.3702	up
pme2125	503.162	179.055	504.169	C18H32O16	[M-H]-	Raffinose	Others	Saccharides	512-69-6	3	53154.1	72481.6	35908.8	262660	333804	294518	78664.1	103934	94396.1	87068.8	79348.2	109444	116284	138312	148378	C00492	ko00052,ko01100,ko02010	1.39862	0.0018764	5.5154	2.46347	up	1.33082	0.00394679	0.309615	-1.69145	down
mws1094	287.056	259.065	288.063	C15H12O6	[M-H]-	Aromadendrin (Dihydrokaempferol)	Flavonoids	Flavanonols	480-20-6	2	88112.4	100742	73728.3	55275.9	45261.6	55792	121018	119568	127387	141571	137703	143132	126261	101865	103779	C00974	ko00941,ko01100,ko01110	--	--	--	--	--	1.34446	0.000242339	2.70202	1.43404	up
pmb2654	460.146	117.9	461.153	C19H27NO12	[M-H]-	Anthranilate-1-O-Sophoroside	Phenolic acids	Phenolic acids	-	3	207940	102197	102766	732568	330604	458137	185882	335725	209308	147609	253765	165015	271552	240000	309059	-	-	1.28565	0.0791063	3.68442	1.88144	up	1.16905	0.106247	0.372304	-1.42545	down
pmb3079	300.049	96.9696	301.056	C8H16NO9P	[M-H]-	N-Acetyl-D-glucosamine-1-phosphate	Others	Saccharides	6866-69-9	3	74379.8	69731.5	60171.4	125047	104129	107976	66954.5	51603	58110.7	44157.8	51336.2	37658	88905.5	72603.1	93846.4	C04256	-	--	--	--	--	--	1.32392	0.00190312	0.394931	-1.34033	down
MWSmce707	133.085	73.0645	132.079	C6H12O3	[M+H]+	Ethyl 3-hydroxybutyrate	Organic acids	Organic acids	5405-41-4	3	9	9	9	37970.4	48285.7	9	9	9	9	41781.8	35214	58721.6	40890.9	32839	32763.7	-	-	1.01414	0.189283	3195	11.6416	up	--	--	--	--	--
pmd0146	548.371	184.073	547.364	C28H54NO7P	[M+H]+	LysoPC 20:2(2n isomer)	Lipids	LPC	-	3	8892.59	5338.27	9565.43	28371.4	21970.9	27122.4	10808.4	9938.3	7927.85	6912.13	8120.06	9055.02	10273.8	13375.9	11324.6	-	-	1.36518	0.00273714	3.25533	1.7028	up	1.33338	0.00729558	0.310944	-1.68527	down
Zmpn000095	261.038	78.9588	262.045	C6H15O9P	[M-H]-	Sorbitol-6-phosphate	Others	Saccharides	20479-58-7	1	938319	1.23923e+06	1.12853e+06	1.57309e+06	1.44225e+06	1.80205e+06	1.14546e+06	1.14797e+06	1.10045e+06	672276	769782	746358	905285	1.06106e+06	1.19032e+06	C01096	ko00051,ko01100	--	--	--	--	--	1.33225	0.0097938	0.454274	-1.13837	down
MWS1840	102.128	58.0683	101.12	C6H15N	[M+H]+	Triethylamine	Alkaloids	Alkaloids	121-44-8	3	248154	227261	197812	78345.3	59168.7	116841	142904	108649	123977	142437	86577.4	78583	107939	98441.6	128200	C14691	-	1.32803	0.00361426	0.377815	-1.40425	down	--	--	--	--	--
MWS1846	151.04	93.0347	152.047	C8H8O3	[M-H]-	Phenoxyacetic acid	Phenolic acids	Phenolic acids	122-59-8	3	20333.1	31820.7	42318.4	29365.9	48823.2	137505	59284.2	117505	49399.2	90005	80005	22505	80005	100005	105005	C02181	-	--	--	--	--	--	--	--	--	--	--
mws0145	151.04	93.0346	152.047	C8H8O3	[M-H]-	O-Anisic acid (2-Methoxybenzoic acid)	Phenolic acids	Phenolic acids	529-75-9	3	20333.1	31820.7	42318.4	29365.9	48823.2	137505	59284.2	117505	49399.2	90005	80005	22505	80005	100005	105005	-	-	--	--	--	--	--	--	--	--	--	--
Lmhp009129	482.324	184.073	481.317	C23H48NO7P	[M+H]+	LysoPC 15:0(2n isomer)	Lipids	LPC	-	1	11088.4	10217.9	10834.7	46674.8	52559.8	57225.7	10053.6	10000.2	9541.44	7741.69	8785.99	12041.3	17739.2	19825.5	23383.8	-	-	1.43466	0.00512504	4.86794	2.28331	up	1.33858	0.00169532	0.182596	-2.45327	down
mws0704	140.012	78.9591	141.019	C2H8NO4P	[M-H]-	O-Phosphorylethanolamine	Alkaloids	Alkaloids	1071-23-4	3	2374.44	6450.38	8868.3	64054.4	66071.9	72124.7	4745.09	5243.99	6450.38	6853.36	7381.28	2391.36	24087.6	26280	19745.1	C00346	ko00563,ko00564,ko00600,ko01100	1.37367	5.66763e-05	11.4311	3.51489	up	1.307	8.79641e-05	0.0822048	-3.60463	down
mws1521	285.098	121.029	286.105	C13H18O7	[M-H]-	Salicin	Phenolic acids	Phenolic acids	138-52-3	3	9	9	9	63087.2	61752.4	45112.4	77758.1	84920.7	76617.9	62895.9	56532.4	73461.7	83255.8	79770.9	62893.9	C01451	ko00010	1.43856	0.0102602	6294.52	12.6199	up	--	--	--	--	--
mws0248	243.062	110.025	244.07	C9H12N2O6	[M-H]-	Uridine	Nucleotides and derivatives	Nucleotides and derivatives	58-96-8	1	143740	163812	201819	306875	397811	390471	304220	342746	397811	483140	627673	653606	244309	314487	321798	C00299	ko00240,ko01100,ko01232,ko02010	1.36299	0.00843096	2.15002	1.10435	up	--	--	--	--	--
pmb1096	118.065	91.0542	117.058	C8H7N	[M+H]+	Indole	Alkaloids	Plumerane	120-72-9	2	169381	142457	137963	654925	645011	804706	174588	159112	187157	138104	231019	232426	358225	267718	336080	C00463	ko00380,ko00400,ko01100,ko01110	1.42888	0.00702789	4.67906	2.22622	up	1.30269	0.00257865	0.28582	-1.80682	down
Smhn005676	421.11	243.03	422.121	C20H22O10	[M-H]-	Fortuneanoside G	Phenolic acids	Phenolic acids	1015781-29-9	3	16334	13611	13963.7	16624	14367	13770.1	125445	117240	89756.2	41028.1	39555.2	30426.5	49323	36855.9	41758.4	-	-	--	--	--	--	--	1.31871	0.0167122	2.48005	1.31037	up
Lmnp002413	595.166	449.11	594.159	C27H30O15	[M+H]+	Luteolin-6-C-glucoside-7-O-rhamnoside	Flavonoids	Flavones	-	3	18523.7	27931	12496.2	9	9	9	13771.2	17665	13452.6	22505	9	18460.7	25005	19657	19108.5	-	-	1.43614	0.0485109	0.000458009	-11.0923	down	--	--	--	--	--
Lmhp010514	506.324	365.305	505.317	C25H48NO7P	[M+H]+	LysoPE 20:2(2n isomer)	Lipids	LPE	-	3	7155.84	5151.26	5373.34	9883.37	10089.9	9227.49	8402.16	5202.36	8471.14	2816.88	4279.61	3502.49	6452.96	8194.96	8814.83	-	-	--	--	--	--	--	1.31961	0.000656511	0.362969	-1.46208	down
pma1303	492.308	184.073	491.301	C24H46NO7P	[M+H]+	LysoPC 16:2	Lipids	LPC	-	3	16961.1	14860.5	18659.6	95536.1	109402	102970	19212.8	19528.9	23080.1	20963.6	14975.8	14895.8	39863.1	34655.5	29021.5	-	-	1.43362	0.00116209	6.09945	2.60868	up	1.34561	0.000348819	0.165099	-2.5986	down
pme1662	287.091	167.034	286.084	C16H14O5	[M+H]+	5,4'-Dihydroxy-7-methoxyflavanone (Sakuranetin)	Flavonoids	Flavanones	2957-21-3	3	6461.13	2009.65	11357.6	26041.8	15028	9717.44	10399.2	15047.4	15431.8	7764.09	8837.66	7003.61	9378.2	8802.56	11814.8	C09833	ko00941,ko01110	--	--	--	--	--	1.03412	0.198852	0.46479	-1.10535	down
pmb3054	457.114	163.1	458.121	C23H22O10	[M-H]-	O-p-Coumaroyl-O-salicyloyl quinic acid	Phenolic acids	Phenolic acids	-	3	9204.4	15009	8974.39	3934.64	2703.08	12590.8	17399.8	21742.5	13268.3	15971	13297.7	15218.1	10807.2	12384.4	14866.1	-	-	--	--	--	--	--	1.01946	0.105733	2.31359	1.21014	up
pmb0325	322.212	177.055	321.205	C17H27N3O3	[M+H]+	Feruloylspermidine	Alkaloids	Phenolamine	-	3	9	9	9	9	9	9	317457	9	430030	9	9	9	445488	382251	321500	-	-	--	--	--	--	--	--	--	--	--	--
pme2914	161.046	99.0501	162.053	C6H10O5	[M-H]-	3-Hydroxy-3-methylpentane-1,5-dioic acid	Amino acids and derivatives	Amino acids and derivatives	503-49-1	1	3.81623e+06	7.17748e+06	1.80527e+06	1.25802e+07	1.54597e+07	3.1035e+07	5.25072e+06	6.83862e+06	4.06967e+06	3.7734e+06	8.81902e+06	7.32669e+06	3.55537e+06	4.28465e+06	2.94124e+06	C03761	-	1.23568	0.105939	4.6156	2.20652	up	1.11098	0.143114	0.337184	-1.56839	down
Lmsn006558	915.163	300.997	916.17	C44H36O22	[M-H]-	3-Hydroxyphloretin-4'-O-[3''-O-Caffeoyl-4'',6''-O-(S)-HHDP]-β-D-glucoside	Flavonoids	Chalcones	-	3	6798.14	11122.3	7474.59	563.652	4323.52	556.308	10559.7	12066.7	7829.65	3517.48	2317.46	4932.49	6520.18	8184.48	5674.86	-	-	1.18326	0.0225561	0.214353	-2.22194	down	--	--	--	--	--
mws1060	267.074	135.031	268.081	C10H12N4O5	[M-H]-	9-(Arabinosyl)hypoxanthine	Nucleotides and derivatives	Nucleotides and derivatives	7013-16-3	3	153604	202246	210664	547695	454652	547840	244133	271171	302441	271936	330479	159666	216274	293295	209175	-	-	1.4018	0.00214995	2.73636	1.45226	up	1.16267	0.01674	0.491606	-1.02442	down
MWS20645	239.103	136.076	238.095	C11H14N2O4	[M+H]+	Gly-Tyr	Amino acids and derivatives	Amino acids and derivatives	658-79-7	3	68489.9	75989.5	71706.1	5435.47	9609.25	69792.6	71568.2	66264.9	66696.5	60280.5	60315.4	66997.6	70380.9	47690	55728	-	-	1.01253	0.168516	0.392429	-1.3495	down	--	--	--	--	--
Hmyn007168	483.272	255.232	484.28	C22H45O9P	[M-H]-	LysoPG 16:0	Lipids	Glycerol ester	-	3	298059	249852	124057	578404	474570	578031	427331	226045	363798	258497	192853	301213	403460	275305	397503	-	-	1.24707	0.00985661	2.42721	1.2793	up	1.27177	0.00341244	0.46141	-1.11588	down
pmb0464	458.15	116.034	457.143	C16H27NO14	[M+H]+	L-Aspartic acid-O-diglucoside	Amino acids and derivatives	Amino acids and derivatives	-	3	303636	359171	167550	1.38806e+06	1.02238e+06	1.1904e+06	225867	177045	241999	151486	221239	223088	591866	425434	416532	-	-	1.3691	0.0042034	4.3365	2.11653	up	1.33773	0.00842609	0.165465	-2.5954	down
Wafn005994	447.225	315.183	448.231	C21H36O10	[M-H]-	Geranyl 6-O-xylopyranosyl-glucopyranoside	Others	Others	124044-06-0	2	88598	68809.7	119569	101116	56145.5	125734	92164.9	106102	85177.1	406121	174785	301282	132983	92137.7	95998.4	-	-	--	--	--	--	--	1.15963	0.0854761	3.11732	1.6403	up
pme2244	190.086	118.065	189.079	C11H11NO2	[M+H]+	3-Indolepropionic acid	Alkaloids	Plumerane	830-96-6	3	42950.8	23866.8	25422.7	106445	103386	112271	21502.3	23111	38547.3	24817.6	2286.7	31207.1	52610.8	41605.8	34543.2	-	-	1.38215	0.00224953	3.49199	1.80405	up	1.07734	0.00613656	0.181034	-2.46567	down
mws0192	117.019	73.0295	118.027	C4H6O4	[M-H]-	Succinic acid*	Organic acids	Organic acids	110-15-6	3	1.31094e+07	2.38554e+07	2.04016e+07	8.65909e+07	9.32678e+07	9.92044e+07	1.8064e+07	24436804	2.93274e+07	2.42865e+07	2.00592e+07	2.53427e+07	2.48231e+07	3.18505e+07	3.84158e+07	C00042	ko00020,ko00190,ko00250,ko00310,ko00350,ko00360,ko00620,ko00630,ko00640,ko00650,ko00760,ko00920,ko01100,ko01110,ko01200	1.40312	0.000120552	4.86457	2.28231	up	1.34796	0.000658861	0.249723	-2.0016	down
mws5035	279.17	120.085	278.163	C15H22N2O3	[M+H]+	L-Leucyl-L-phenylalanine	Amino acids and derivatives	Amino acids and derivatives	56217-82-4	3	24931.4	35413.3	9	9	33210.4	39550.2	9	9	9	28205.4	35281.1	9	31296.7	43713.5	29608.7	-	-	--	--	--	--	--	--	--	--	--	--
HX1374	359.134	197.081	358.142	C20H22O6	[M+H]+	Matairesinol	Lignans and Coumarins	Lignans	580-72-3	1	2.89359e+06	6867980	3.24954e+06	3.89264e+06	4.28381e+06	5451740	2.27427e+06	3.69966e+06	1.94583e+06	1.57306e+06	1.39522e+06	2.4978e+06	1.95043e+06	3.09862e+06	2.59957e+06	C10682	ko00999,ko01100,ko01110	--	--	--	--	--	1.24441	0.0115819	0.401086	-1.31801	down
mws0470	117.019	73.0295	118.027	C4H6O4	[M-H]-	Methylmalonic acid*	Organic acids	Organic acids	516-05-2	3	1.51224e+07	1.61865e+07	1.9727e+07	6.00562e+07	5.97604e+07	6.16461e+07	1.92194e+07	2.27929e+07	2.20226e+07	1.95649e+07	5.92006e+07	6.00921e+07	1.63989e+07	2.16926e+07	2.61826e+07	C02170	ko00240,ko00280,ko00640,ko01100	1.4272	0.000200718	3.55559	1.83009	up	--	--	--	--	--
pmb3032	561.125	329.1	562.132	C26H26O14	[M-H]-	Tricin-7-O-(2''-Malonyl)rhamnoside	Flavonoids	Flavones	-	3	1928.16	1274.64	1646.19	2725.92	3211.08	3100.72	5088.13	5339.25	8681.58	3246.66	8471.82	3246.66	5354.3	8478.97	6648.4	-	-	--	--	--	--	--	--	--	--	--	--
Hmcp001858	565.152	287.05	564.148	C26H28O14	[M+H]+	Kaempferol-3-O-arabinoside-7-O-rhamnoside	Flavonoids	Flavonols	-	3	72090.4	112505	157505	707505	357936	348491	85005	67669.2	100005	70792.2	86085.8	107505	325005	222505	222505	-	-	1.30588	0.0883901	4.13309	2.04722	up	1.29281	0.0821624	0.186984	-2.41901	down
mws0913	447.093	285.041	448.101	C21H20O11	[M-H]-	Kaempferol-3-O-galactoside (Trifolin)*	Flavonoids	Flavonols	23627-87-4	3	14302305	16313270	15929020	17300495	13145615	5.08875e+06	12474230	17409700	17357960	5.62214e+06	10723345	6.48797e+06	18474995	15407145	11479085	C12626	ko00944,ko01110	--	--	--	--	--	--	--	--	--	--
pme3096	118.015	74.0237	119.022	C3H5NO4	[M-H]-	Aminomalonic acid	Organic acids	Organic acids	1068-84-4	3	524964	569761	851519	2.85174e+06	2.66138e+06	2.6834e+06	721001	971771	762346	608841	939467	2.31523e+06	599040	707184	943881	C00872	-	1.40807	0.000254124	4.21146	2.07432	up	1.02662	0.107864	0.471363	-1.08509	down
Lmqn000780	606.076	384.985	607.082	C17H27N3O17P2	[M-H]-	Uridine 5'-diphospho-N-acetylglucosamine	Nucleotides and derivatives	Nucleotides and derivatives	528-04-1	3	1533.7	2454.9	2478.22	6653.57	10379.7	3615.47	9	9	9	765.621	1149.81	17049.3	4168.2	4700.3	2858.08	C00043	ko00520,ko01100,ko01250	1.21583	0.133628	3.19302	1.67492	up	--	--	--	--	--
MWSHY0058	287.055	153.019	286.048	C15H10O6	[M+H]+	Luteolin (5,7,3',4'-Tetrahydroxyflavone)	Flavonoids	Flavones	491-70-3	3	185345	140881	89239.6	129388	99914	123387	134916	9	224578	250573	247562	257552	148629	248199	208518	C01514	ko00941,ko00944,ko01100,ko01110	--	--	--	--	--	1.32859	0.00214569	2.14265	1.09939	up
pmb0302	126.031	96.9696	125.024	C2H8NO3P	[M+H]+	2-Aminoethylphosphonate	Others	Others	2041-14-7	3	135544	310005	127786	322505	237505	267505	257505	134783	242505	114184	202505	88951.7	220005	305005	187505	C03557	ko00440,ko01100,ko02010	--	--	--	--	--	1.12415	0.0340897	0.490192	-1.02858	down
pmb2591	245.093	203.084	246.1	C13H14N2O3	[M-H]-	N-Acetyl-L-Tryptophan	Amino acids and derivatives	Amino acids and derivatives	1218-34-4	2	24797.5	65005	57505	155005	170005	85407.8	370005	167591	162852	132080	81868.5	110037	172505	103627	123045	-	-	1.17684	0.0595177	2.78613	1.47826	up	--	--	--	--	--
HJAP127	757.218	303.051	756.211	C33H40O20	[M+H]+	Quercetin-3-O-(2''-O-Rhamnosyl)rutinoside	Flavonoids	Flavonols	55696-57-6	3	9335.8	35005	32505	20090.3	17505	27505	11354.7	5574.71	23453.1	60005	37554.2	26603.8	32505	24388.9	18993.8	-	-	--	--	--	--	--	--	--	--	--	--
mws0371	327.233	283.243	328.24	C22H32O2	[M-H]-	Cis-4,7,10,13,16,19-Docosahexaenoic Acid	Lipids	Free fatty acids	6217-54-5	3	9	9	9	5895.44	12361.1	10421.9	8849.71	6270.4	9	9337.51	9	10794.2	9458.38	14276.8	16970.2	C06429	ko01040	1.43622	0.0379564	1062.16	10.0528	up	--	--	--	--	--
Lmhp009590	508.34	184.073	507.332	C25H50NO7P	[M+H]+	LysoPC 17:1	Lipids	LPC	-	3	39410.4	36691.1	62058.8	188938	334523	185830	53553.9	44851.9	57779.8	45869	40616.4	35489.2	72955.3	131036	122927	-	-	1.37194	0.0569582	5.13382	2.36003	up	1.3199	0.0569242	0.171967	-2.5398	down
Lafp002722	389.146	155.07	388.136	C17H24O10	[M+H]+	3-Hydroxy-1-(4-hydroxy-3,5-dimethoxy-phenyl)-propan-1-one glucoside	Phenolic acids	Phenolic acids	-	2	517637	2412505	995005	1332505	412831	421362	404919	524563	1310005	249372	224913	340202	514295	479877	283938	-	-	--	--	--	--	--	--	--	--	--	--
Lmmp005125	271.096	167.034	270.089	C16H14O4	[M+H]+	Pinostrobin Chalcone	Flavonoids	Chalcones	18956-15-5	3	10487.4	10579.7	4442.16	7015.39	5929.95	6835.43	5070.12	2665.48	4947.8	6415.88	9	3257.28	7049.33	4026.65	7230.23	-	-	--	--	--	--	--	--	--	--	--	--
Zmyn004449	309.208	171.103	310.214	C18H30O4	[M-H]-	9-Hydroxy-12-oxo-10(E),15(Z)-octadecadienoic acid	Lipids	Free fatty acids	-	3	2572.28	2241.09	2142.8	4964.94	6208.96	5752.07	3016.68	2248.97	3188.47	2902.27	2938.03	2760.49	5057.17	3439.07	2903.7	C21923	ko00592,ko01110	1.41369	0.00636961	2.43323	1.28287	up	--	--	--	--	--
mws0972	131.071	85.0659	132.079	C6H12O3	[M-H]-	6-Hydroxyhexanoic acid	Organic acids	Organic acids	1191-25-9	3	35170	26522.5	45991.3	68965.1	61511.8	74935.4	43817.5	44047.4	31489.8	35069.4	34833.3	23454.3	74416.1	50663.3	40358.5	C06103	-	--	--	--	--	--	1.27667	0.00238405	0.454486	-1.13769	down
Lmpp005784	465.103	333.072	464.096	C21H20O12	[M+H]+	6-Methoxyquercetin-3-O-Xyloside	Flavonoids	Flavonols	-	3	1.95406e+06	2.78675e+06	2.21785e+06	3.4669e+06	3.0259e+06	2.63627e+06	3.28515e+06	2.83406e+06	3.95869e+06	5.28881e+06	8.88926e+06	19452815	6285940	4.12857e+06	8227190	-	-	--	--	--	--	--	1.13109	0.194252	3.68393	1.88125	up
MWS201434	269.162	156.077	268.154	C12H20N4O3	[M+H]+	Ile-His	Amino acids and derivatives	Amino acids and derivatives	97284-12-3	3	37505	10494	11987	4497	5249.5	7493	11245.5	7498	8997	11987	20976.5	10489	11238	5995	11995	-	-	1.12791	0.24472	0.287392	-1.79891	down	1.17464	0.107539	2.52052	1.33372	up
Zmdp003457	627.156	319.046	626.148	C27H30O17	[M+H]+	Myricetin-3-O-galactoside-3'-O-rhamnoside*	Flavonoids	Flavonols	-	3	9	9	9	6352.63	22505	7950.53	9	15005	25005	25005	9	11892.2	5070.38	5319.54	9148.66	-	-	1.43025	0.139758	1363.27	10.4129	up	--	--	--	--	--
Lmsp003729	627.156	319.046	626.148	C27H30O17	[M+H]+	Myricetin-3-O-rutinoside*	Flavonoids	Flavonols	-	3	9	9	9	6352.63	22505	7950.53	9	15005	25005	25005	9	11892.2	5070.38	5319.54	9148.66	-	-	1.43025	0.139758	1363.27	10.4129	up	--	--	--	--	--
mws0609	344.04	150.043	345.047	C10H12N5O7P	[M-H]-	Guanosine 3',5'-cyclic monophosphate	Nucleotides and derivatives	Nucleotides and derivatives	7665-99-8	3	6299.4	8542.95	9	9	9	9	6219.38	5332.98	13196	8914.59	12689.8	2701.72	5795.23	5315.67	2759.59	C00942	ko00230,ko01100	1.01299	0.192697	0.00181802	-9.10342	down	1.34391	0.108739	900.225	9.81414	up
HJAP128	771.234	317.065	770.227	C34H42O20	[M+H]+	Isorhamnetin-3-O-rutinoside-7-O-rhamnoside	Flavonoids	Flavonols	-	1	362508	323329	444051	408239	367323	602790	737106	664089	399961	902635	1627505	1597505	568971	454548	897505	-	-	--	--	--	--	--	1.23684	0.0504268	2.99462	1.58237	up
Zmdp000446	265.085	119.017	264.078	C9H16N2O5S	[M+H]+	γ-L-Glutamyl-S-methyl-L-cysteine	Amino acids and derivatives	Amino acids and derivatives	-	3	345973	313306	293577	80019.3	122528	101511	375590	338889	322493	257682	467850	326622	172116	360595	358984	-	-	1.40239	0.000488063	0.319102	-1.64791	down	1.28217	0.0515313	3.46038	1.79093	up
pmn001640	449.073	316	450.08	C20H18O12	[M-H]-	Myricetin-3-O-arabinoside	Flavonoids	Flavonols	132679-85-7	2	929993	711466	854277	2172505	954683	2155005	2497505	765751	2155005	1730005	1692505	2097505	846356	1.3992e+06	705314	-	-	1.11172	0.144523	2.11649	1.08167	up	--	--	--	--	--
Lmqn008369	595.257	152.995	596.296	C27H49O12P	[M-H]-	PI(18:2/0:0)	Lipids	Glycerol ester	-	3	34245.5	32450.5	41468.1	99991.2	110498	141444	48151.4	47851.1	39227.1	79036	54451.5	42262.8	30986.8	69872.6	56600.5	-	-	1.40659	0.0187215	3.2537	1.70208	up	1.17253	0.0242996	0.499385	-1.00178	down
Lmpp003465	481.098	319.045	480.09	C21H20O13	[M+H]+	Myricetin-3-O-β-D-glucoside	Flavonoids	Flavonols	19833-12-6	1	1.58755e+07	6.59852e+06	6.54998e+06	4.963e+06	8761370	5.20849e+06	1.75547e+07	15798355	1.7789e+07	15446780	12446560	1.5726e+07	1.39654e+07	1.39789e+07	6.35609e+06	-	-	--	--	--	--	--	1.23509	0.0074625	2.30389	1.20407	up
Sakn003347	609.204	447.15	610.211	C25H38O17	[M-H]-	3,4-Dihydroxyphenylethanol-8-O-(β-D-apinosyl(1→3)-D-glucosyl(1→6)]-β-D-glucoside	Phenolic acids	Phenolic acids	-	2	9	9	9	385164	472073	285955	303050	215345	300744	9	9	9	219792	194229	392045	-	-	1.43847	0.0193335	42340.4	15.3697	up	1.35679	0.0193335	2.36181e-05	-15.3697	down
Lmbp002336	611.161	303.048	610.153	C27H30O16	[M+H]+	Quercetin-3-O-(2''-O-rhamnosyl)galactoside	Flavonoids	Flavonols	-	3	245865	203815	272835	430363	870005	386373	215995	183433	189199	317915	342667	354576	358887	602505	268775	-	-	1.18618	0.170848	2.33454	1.22314	up	--	--	--	--	--
Lmjp003731	531.15	177.055	530.142	C26H26O12	[M+H]+	3,4-O-Dicaffeoylquinic Acid Methyl Ester*	Phenolic acids	Phenolic acids	-	2	198913	9	234887	9	9	9	120863	239501	157555	9	9	9	167266	436905	373703	-	-	1.02005	0.186297	6.22394e-05	-13.9718	down	--	--	--	--	--
MWSHY0122	771.234	317.071	770.227	C34H42O20	[M+H]+	Typhaneoside	Flavonoids	Flavones	104472-68-6	1	665461	196310	378966	436501	483612	444769	665706	813127	1077505	1.03285e+06	844874	880747	543777	377133	910005	-	-	--	--	--	--	--	1.33188	0.0112297	2.02104	1.01509	up
mws5045	215.165	169.159	216.173	C12H24O3	[M-H]-	12-Hydroxydodecanoic acid	Lipids	Free fatty acids	505-95-3	3	27364.3	26935.9	29643.2	15806.1	9759.85	12442.7	23264.9	25625.9	27709.6	18430.8	14011.1	23169.9	36621.2	17269.6	18596.2	C08317	-	1.35832	0.00492575	0.452789	-1.14309	down	--	--	--	--	--
mws0242	173.082	111.082	174.089	C8H14O4	[M-H]-	Suberic Acid	Organic acids	Organic acids	505-48-6	3	43808.1	64945.4	65838.4	95707.4	110569	245005	195005	60666.7	84285.7	59085.1	64149.1	63286.3	197505	108428	81713.1	C08278	-	1.16214	0.18916	2.58478	1.37004	up	1.09143	0.204063	0.413313	-1.27469	down
